# Supplementary material for: Precipitous Increase of Bacterial CRISPR-Cas Abundance at Around 45°C
Source: Front Microbiol. 2022 Mar 1;13:773114. doi: 10.3389/fmicb.2022.773114 (PMC8923349; doi:10.3389/fmicb.2022.773114)
Supplement: Supplementary file 1 [file Data_Sheet_1.XLSX]

## Sheet: Table 1
Super kingdom	GenBank ID	GTDB ID	assembly level	organism name	CRISPR array	spacer	cas gene	cas gene cluster	Topt
Bacteria	GCA_000155675	RS_GCF_000155675.2	Complete Genome	Octadecabacter antarcticus 307	0	0	0	0	7
Bacteria	GCA_000091325	RS_GCF_000091325.1	Complete Genome	Shewanella violacea DSS12	0	0	0	0	7
Bacteria	GCA_001877035	RS_GCF_001877035.1	Complete Genome	Clostridium estertheticum subsp. estertheticum	0	0	0	0	7
Bacteria	GCA_000012325	RS_GCF_000012325.1	Complete Genome	Colwellia psychrerythraea 34H	0	0	0	0	10
Bacteria	GCA_000155735	RS_GCF_000155735.2	Complete Genome	Octadecabacter arcticus 238	0	0	0	0	10
Bacteria	GCA_000025945	RS_GCF_000025945.1	Complete Genome	Desulfotalea psychrophila LSv54	1	13	3	1	10
Bacteria	GCA_000196255	RS_GCF_000196255.1	Complete Genome	Photobacterium profundum SS9	2	90	11	3	10
Bacteria	GCA_000018025	RS_GCF_000018025.1	Complete Genome	Shewanella sediminis HAW-EB3	0	0	0	0	10
Bacteria	GCA_000019185	RS_GCF_000019185.1	Complete Genome	Shewanella halifaxensis HAW-EB4	0	0	0	0	10
Bacteria	GCA_002076895	RS_GCF_002076895.1	Complete Genome	Cognaticolwellia beringensis	0	0	0	0	12
Bacteria	GCA_000347635	RS_GCF_000347635.1	Complete Genome	Paraglaciecola psychrophila 170	0	0	0	0	12
Bacteria	GCA_002795845	RS_GCF_002795845.1	Complete Genome	Reinekea forsetii	0	0	0	0	12
Bacteria	GCA_002005305	RS_GCF_002005305.1	Complete Genome	Shewanella psychrophila	0	0	0	0	13
Bacteria	GCA_000153485	RS_GCF_000153485.2	Complete Genome	Psychroflexus torquis ATCC 700755	3	40	4	2	13
Bacteria	GCA_000238395	RS_GCF_000238395.3	Complete Genome	Pseudoalteromonas arctica A 37-1-2	0	0	0	0	13
Bacteria	GCA_000196495	RS_GCF_000196495.1	Complete Genome	Aliivibrio salmonicida LFI1238	0	0	0	0	15
Bacteria	GCA_000242915	RS_GCF_000242915.1	Chromosome	Sulfurimonas gotlandica GD1	0	0	0	0	15
Bacteria	GCA_001590605	RS_GCF_001590605.1	Complete Genome	Pedobacter cryoconitis	1	64	3	1	15
Bacteria	GCA_004358345	RS_GCF_004358345.1	Complete Genome	Parashewanella spongiae	0	0	0	0	15
Bacteria	GCA_003149515	RS_GCF_003149515.1	Complete Genome	Hymenobacter nivis	1	29	6	1	15
Bacteria	GCA_003076455	RS_GCF_003076455.1	Complete Genome	Flavobacterium faecale	1	31	3	1	16
Bacteria	GCA_000018885	RS_GCF_000018885.1	Complete Genome	Renibacterium salmoninarum ATCC 33209	0	0	0	0	17
Bacteria	GCA_007567505	RS_GCF_007567505.1	Complete Genome	Shewanella donghaensis	0	0	0	0	17
Bacteria	GCA_001043175	RS_GCF_001043175.1	Complete Genome	Marinobacter psychrophilus	0	0	0	0	17
Bacteria	GCA_000265425	RS_GCF_000265425.1	Complete Genome	Terriglobus roseus DSM 18391	0	0	0	0	18
Bacteria	GCA_002117105	RS_GCF_002117105.1	Complete Genome	Oceanicoccus sagamiensis	0	0	0	0	18
Bacteria	GCA_004367585	RS_GCF_004367585.1	Complete Genome	Paenisporosarcina antarctica	0	0	0	0	18
Bacteria	GCA_001298525	RS_GCF_001298525.1	Complete Genome	Psychrobacter urativorans	0	0	0	0	18
Bacteria	GCA_900233005	RS_GCF_900233005.1	Complete Genome	Vibrio tapetis subsp. tapetis	0	0	0	0	18
Bacteria	GCA_000093025	RS_GCF_000093025.1	Complete Genome	Methylotenera versatilis 301	0	0	0	0	20
Bacteria	GCA_000015505	RS_GCF_000015505.1	Complete Genome	Polaromonas naphthalenivorans CJ2	0	0	0	0	20
Bacteria	GCA_000021745	RS_GCF_000021745.1	Complete Genome	Methylocella silvestris BL2	0	0	0	0	20
Bacteria	GCA_001679725	RS_GCF_001679725.1	Complete Genome	Cryobacterium arcticum	0	0	0	0	20
Bacteria	GCA_002215215	RS_GCF_002215215.1	Complete Genome	Granulosicoccus antarcticus IMCC3135	0	0	0	0	20
Bacteria	GCA_000265385	RS_GCF_000265385.1	Complete Genome	Aequorivita sublithincola DSM 14238	0	0	0	0	20
Bacteria	GCA_009901525	RS_GCF_009901525.1	Complete Genome	Kordia antarctica	1	36	3	1	20
Bacteria	GCA_001955715	RS_GCF_001955715.1	Complete Genome	Rhodoferax saidenbachensis	0	0	0	0	20
Bacteria	GCA_003258705	RS_GCF_003258705.1	Complete Genome	Arcticibacterium luteifluviistationis	1	9	7	1	20
Bacteria	GCA_001187845	RS_GCF_001187845.1	Complete Genome	Octadecabacter temperatus	0	0	0	0	20
Bacteria	GCA_002752675	RS_GCF_002752675.1	Complete Genome	Massilia violaceinigra	0	0	0	0	20
Bacteria	GCA_000194605	RS_GCF_000194605.1	Complete Genome	Fluviicola taffensis DSM 16823	1	70	3	1	20
Bacteria	GCA_001687565	RS_GCF_001687565.2	Complete Genome	Planococcus antarcticus DSM 14505	1	22	3	1	20
Bacteria	GCA_001956985	RS_GCF_001956985.1	Complete Genome	Paludisphaera borealis	1	75	8	2	20
Bacteria	GCA_001442805	RS_GCF_001442805.1	Complete Genome	Lysobacter gummosus	0	0	0	0	20
Bacteria	GCA_002211785	RS_GCF_002211785.1	Complete Genome	Francisella halioticida	0	0	0	0	20
Bacteria	GCA_009176645	RS_GCF_009176645.1	Complete Genome	Enterobacter oligotrophicus	1	12	6	1	20
Bacteria	GCA_009930795	RS_GCF_009930795.1	Complete Genome	Marisediminicola antarctica	0	0	0	0	21
Bacteria	GCA_000812665	RS_GCF_000812665.2	Complete Genome	Halocynthiibacter arcticus	1	26	6	1	21
Bacteria	GCA_002237555	RS_GCF_002237555.1	Complete Genome	Antarctobacter heliothermus	0	0	0	0	21
Bacteria	GCA_000016425	RS_GCF_000016425.1	Complete Genome	Salinispora tropica CNB-440	2	32	11	2	22
Bacteria	GCA_000746525	RS_GCF_000746525.1	Complete Genome	Pseudomonas alkylphenolica	0	0	0	0	22
Bacteria	GCA_000012305	RS_GCF_000012305.1	Complete Genome	Psychrobacter arcticus 273-4	0	0	0	0	22
Bacteria	GCA_000013905	RS_GCF_000013905.1	Complete Genome	Psychrobacter cryohalolentis K5	0	0	0	0	22
Bacteria	GCA_000300235	RS_GCF_000300235.2	Complete Genome	Thalassospira xiamenensis M-5 = DSM 17429	0	0	0	0	22
Bacteria	GCA_000723205	RS_GCF_000723205.1	Chromosome	Formosa agariphila KMM 3901	0	0	0	0	22
Bacteria	GCA_004135935	RS_GCF_004135935.1	Complete Genome	Methylovirgula ligni	0	0	0	0	22
Bacteria	GCA_000023065	RS_GCF_000023065.1	Complete Genome	Tolumonas auensis DSM 9187	1	92	6	1	22
Bacteria	GCA_000178975	RS_GCF_000178975.2	Complete Genome	Granulicella tundricola MP5ACTX9	0	0	0	0	23
Bacteria	GCA_000186265	RS_GCF_000186265.1	Complete Genome	Cellulophaga algicola DSM 14237	0	0	0	0	23
Bacteria	GCA_000019525	RS_GCF_000019525.1	Complete Genome	Shewanella woodyi ATCC 51908	0	0	0	0	23
Bacteria	GCA_000013765	RS_GCF_000013765.1	Complete Genome	Shewanella denitrificans OS217	0	0	0	0	23
Bacteria	GCA_000355675	RS_GCF_000355675.1	Complete Genome	Thalassolituus oleivorans MIL-1	1	116	7	1	23
Bacteria	GCA_002075795	RS_GCF_002075795.1	Complete Genome	Shewanella japonica	0	0	0	0	23
Bacteria	GCA_001445575	RS_GCF_001445575.1	Complete Genome	Arthrobacter alpinus	0	0	0	0	23
Bacteria	GCA_001651805	RS_GCF_001651805.1	Complete Genome	Marinobacterium aestuarii	3	57	9	1	23
Bacteria	GCA_002116905	RS_GCF_002116905.1	Complete Genome	Rhizobacter gummiphilus	0	0	0	0	23
Bacteria	GCA_001294625	RS_GCF_001294625.1	Complete Genome	Arthrobacter alpinus	0	0	0	0	23
Bacteria	GCA_000831385	RS_GCF_000831385.1	Chromosome	Nonlabens marinus S1-08	0	0	0	0	23
Bacteria	GCA_001542775	RS_GCF_001542775.1	Complete Genome	Microterricola viridarii	0	0	0	0	23
Bacteria	GCA_000014745	RS_GCF_000014745.1	Complete Genome	Maricaulis maris MCS10	0	0	0	0	23
Bacteria	GCA_001484605	RS_GCF_001484605.1	Complete Genome	Pseudarthrobacter sulfonivorans	0	0	0	0	23
Bacteria	GCA_001661075	RS_GCF_001661075.1	Complete Genome	Pseudomonas silesiensis	0	0	0	0	23
Bacteria	GCA_000020645	RS_GCF_000020645.1	Complete Genome	Pelodictyon phaeoclathratiforme BU-1	3	128	14	2	23
Bacteria	GCA_000014565	RS_GCF_000014565.1	Complete Genome	Rhodococcus jostii RHA1	0	0	8	2	23
Bacteria	GCA_001983995	RS_GCF_001983995.1	Complete Genome	Halioglobus japonicus	0	0	0	0	23
Bacteria	GCA_002192415	RS_GCF_002192415.1	Complete Genome	Paenibacillus donghaensis	4	59	0	0	23
Bacteria	GCA_002355535	RS_GCF_002355535.1	Complete Genome	Aurantimicrobium minutum	0	0	0	0	23
Bacteria	GCA_001543325	RS_GCF_001543325.1	Complete Genome	Lutibacter profundi	2	30	9	2	23
Bacteria	GCA_000242455	RS_GCF_000242455.2	Complete Genome	Singulisphaera acidiphila DSM 18658	5	370	13	3	23
Bacteria	GCA_003054555	RS_GCF_003054555.1	Complete Genome	Streptomyces lunaelactis	0	0	4	1	23
Bacteria	GCA_002804105	RS_GCF_002804105.1	Complete Genome	Entomoplasma melaleucae	0	0	0	0	23
Bacteria	GCA_002843565	RS_GCF_002843565.1	Complete Genome	Mesoplasma syrphidae	0	0	0	0	23
Bacteria	GCA_001483385	RS_GCF_001483385.1	Complete Genome	Tenacibaculum dicentrarchi	0	0	0	0	24
Bacteria	GCA_001999225	RS_GCF_001999225.1	Complete Genome	Pseudoalteromonas aliena	0	0	0	0	24
Bacteria	GCA_000060345	RS_GCF_000060345.1	Complete Genome	Gramella forsetii KT0803	0	0	0	0	24
Bacteria	GCA_000024005	RS_GCF_000024005.1	Complete Genome	Chitinophaga pinensis DSM 2588	0	0	0	0	24
Bacteria	GCA_001888185	RS_GCF_001888185.1	Complete Genome	Phaeobacter porticola	0	0	0	0	24
Bacteria	GCA_000242635	RS_GCF_000242635.2	Complete Genome	Solitalea canadensis DSM 3403	0	0	0	0	24
Bacteria	GCA_001190945	RS_GCF_001190945.1	Complete Genome	Luteipulveratus mongoliensis	1	27	6	1	24
Bacteria	GCA_000069225	RS_GCF_000069225.1	Complete Genome	Clavibacter michiganensis subsp. sepedonicus	0	0	0	0	25
Bacteria	GCA_000226565	RS_GCF_000226565.1	Complete Genome	Glaciecola nitratireducens FR1064	0	0	0	0	25
Bacteria	GCA_000738435	RS_GCF_000738435.1	Complete Genome	Planktomarina temperata RCA23	0	0	0	0	25
Bacteria	GCA_000179915	RS_GCF_000179915.2	Complete Genome	Terriglobus saanensis SP1PR4	0	0	0	0	25
Bacteria	GCA_001761365	RS_GCF_001761365.1	Complete Genome	Polaribacter vadi	0	0	0	0	25
Bacteria	GCA_000011805	RS_GCF_000011805.1	Complete Genome	Aliivibrio fischeri ES114	0	0	0	0	25
Bacteria	GCA_000154785	RS_GCF_000154785.2	Complete Genome	Roseobacter litoralis Och 149	0	0	0	0	25
Bacteria	GCA_003076475	RS_GCF_003076475.1	Complete Genome	Flavobacterium kingsejongi	0	0	0	0	25
Bacteria	GCA_002814075	GB_GCA_002814075.1	Chromosome	Polaribacter sejongensis	0	0	0	0	25
Bacteria	GCA_002158905	RS_GCF_002158905.1	Complete Genome	Yoonia vestfoldensis	0	0	0	0	25
Bacteria	GCA_001465295	RS_GCF_001465295.1	Complete Genome	Pseudoalteromonas translucida KMM 520	0	0	0	0	25
Bacteria	GCA_001889045	RS_GCF_001889045.1	Complete Genome	Tenacibaculum todarodis	0	0	0	0	25
Bacteria	GCA_000018285	RS_GCF_000018285.1	Complete Genome	Shewanella pealeana ATCC 700345	0	0	0	0	25
Bacteria	GCA_000013605	RS_GCF_000013605.1	Complete Genome	Rhodoferax ferrireducens T118	2	103	12	2	25
Bacteria	GCA_001831475	RS_GCF_001831475.1	Complete Genome	Flavobacterium crassostreae	1	48	3	1	25
Bacteria	GCA_000019785	RS_GCF_000019785.1	Complete Genome	Leptothrix cholodnii SP-6	1	68	7	1	25
Bacteria	GCA_000317495	RS_GCF_000317495.1	Complete Genome	Crinalium epipsammum PCC 9333	5	107	11	2	25
Bacteria	GCA_000332115	RS_GCF_000332115.1	Complete Genome	Nonlabens dokdonensis DSW-6	0	0	0	0	25
Bacteria	GCA_000147355	RS_GCF_000147355.1	Complete Genome	Sulfurimonas autotrophica DSM 16294	0	0	0	0	25
Bacteria	GCA_002355435	RS_GCF_002355435.1	Complete Genome	Mucilaginibacter gotjawali	0	0	0	0	25
Bacteria	GCA_001590685	RS_GCF_001590685.1	Complete Genome	Sporosarcina psychrophila	0	0	0	0	25
Bacteria	GCA_000014045	RS_GCF_000014045.1	Complete Genome	Roseobacter denitrificans OCh 114	0	0	0	0	25
Bacteria	GCA_000192865	RS_GCF_000192865.1	Complete Genome	Marinomonas mediterranea MMB-1	4	155	14	2	25
Bacteria	GCA_001857945	RS_GCF_001857945.1	Complete Genome	Paenibacillus crassostreae	2	152	6	1	25
Bacteria	GCA_900105165	RS_GCF_900105165.1	Chromosome	Mucilaginibacter mallensis	0	0	0	0	25
Bacteria	GCA_001583435	RS_GCF_001583435.1	Chromosome	Endozoicomonas montiporae CL-33	4	83	24	4	25
Bacteria	GCA_001831495	RS_GCF_001831495.1	Complete Genome	Thalassotalea crassostreae	0	0	0	0	25
Bacteria	GCA_008329925	RS_GCF_008329925.1	Complete Genome	Sphaerotilus natans subsp. sulfidivorans	2	67	10	2	25
Bacteria	GCA_002056795	RS_GCF_002056795.1	Complete Genome	Spirosoma aerolatum	1	53	11	2	25
Bacteria	GCA_009497895	RS_GCF_009497895.1	Complete Genome	Pseudomonas pelagia	0	0	0	0	25
Bacteria	GCA_001507645	RS_GCF_001507645.1	Complete Genome	Hymenobacter sedentarius	0	0	0	0	25
Bacteria	GCA_002067135	RS_GCF_002067135.1	Complete Genome	Spirosoma rigui	0	0	0	0	25
Bacteria	GCA_000183725	RS_GCF_000183725.1	Complete Genome	Sulfuricurvum kujiense DSM 16994	0	0	0	0	25
Bacteria	GCA_000222485	RS_GCF_000222485.1	Complete Genome	Cyclobacterium marinum DSM 745	0	0	0	0	25
Bacteria	GCA_000511385	RS_GCF_000511385.1	Complete Genome	Phaeobacter gallaeciensis DSM 26640	0	0	0	0	25
Bacteria	GCA_009650135	RS_GCF_009650135.1	Complete Genome	Litoricola lipolytica	0	0	0	0	25
Bacteria	GCA_004802635	RS_GCF_004802635.2	Complete Genome	Methylocystis heyeri	1	11	3	1	25
Bacteria	GCA_001750165	RS_GCF_001750165.1	Complete Genome	Pseudoalteromonas luteoviolacea	4	94	6	1	25
Bacteria	GCA_001507665	RS_GCF_001507665.1	Complete Genome	Deinococcus actinosclerus	0	0	0	0	25
Bacteria	GCA_000525675	RS_GCF_000525675.1	Complete Genome	Bdellovibrio bacteriovorus W	0	0	0	0	25
Bacteria	GCA_000828635	RS_GCF_000828635.1	Complete Genome	Sulfuritalea hydrogenivorans sk43H	1	14	3	1	25
Bacteria	GCA_001644645	RS_GCF_001644645.1	Complete Genome	Flavisolibacter tropicus	0	0	0	0	25
Bacteria	GCA_003344925	RS_GCF_003344925.1	Complete Genome	Flavobacterium arcticum	0	0	0	0	25
Bacteria	GCA_002863865	RS_GCF_002863865.1	Complete Genome	Ketobacter alkanivorans	0	0	0	0	25
Bacteria	GCA_000160775	RS_GCF_000160775.2	Chromosome	Aeromicrobium marinum DSM 15272	0	0	0	0	25
Bacteria	GCA_000196315	RS_GCF_000196315.1	Complete Genome	Croceibacter atlanticus HTCC2559	0	0	0	0	25
Bacteria	GCA_001584145	RS_GCF_001584145.1	Complete Genome	Collimonas fungivorans	0	0	0	0	25
Bacteria	GCA_001027285	RS_GCF_001027285.1	Complete Genome	Archangium gephyra	0	0	0	0	25
Bacteria	GCA_001687585	RS_GCF_001687585.2	Complete Genome	Planococcus halocryophilus	0	0	0	0	25
Bacteria	GCA_000355765	RS_GCF_000355765.4	Complete Genome	Nitrosospira lacus	1	29	8	1	25
Bacteria	GCA_001761385	RS_GCF_001761385.1	Complete Genome	Hydrogenophaga crassostreae	0	0	0	0	25
Bacteria	GCA_001653335	RS_GCF_001653335.1	Complete Genome	Nocardioides dokdonensis FR1436	0	0	0	0	25
Bacteria	GCA_008087665	RS_GCF_008087665.1	Complete Genome	Mariniblastus fucicola	1	35	7	1	25
Bacteria	GCA_002736205	RS_GCF_002736205.1	Complete Genome	Pedobacter ginsengisoli	0	0	0	0	25
Bacteria	GCA_004797125	RS_GCF_004797125.1	Complete Genome	Flavobacterium sangjuense	0	0	0	0	25
Bacteria	GCA_000024365	RS_GCF_000024365.1	Complete Genome	Nakamurella multipartita DSM 44233	7	252	8	1	25
Bacteria	GCA_000026125	RS_GCF_000026125.1	Complete Genome	Herminiimonas arsenicoxydans	0	0	0	0	25
Bacteria	GCA_003260975	RS_GCF_003260975.1	Complete Genome	Echinicola strongylocentroti	1	21	3	1	25
Bacteria	GCA_000025905	RS_GCF_000025905.1	Complete Genome	Coraliomargarita akajimensis DSM 45221	0	0	0	0	25
Bacteria	GCA_000014445	RS_GCF_000014445.1	Complete Genome	Leuconostoc mesenteroides subsp. mesenteroides ATCC 8293	0	0	0	0	25
Bacteria	GCA_000023825	RS_GCF_000023825.1	Complete Genome	Pedobacter heparinus DSM 2366	0	0	0	0	25
Bacteria	GCA_000024025	RS_GCF_000024025.1	Complete Genome	Catenulispora acidiphila DSM 44928	4	143	7	1	25
Bacteria	GCA_000265405	RS_GCF_000265405.1	Complete Genome	Belliella baltica DSM 15883	1	25	4	1	25
Bacteria	GCA_001697185	RS_GCF_001697185.1	Complete Genome	Wenyingzhuangia fucanilytica	0	0	0	0	25
Bacteria	GCA_000829395	RS_GCF_000829395.1	Complete Genome	Paucilactobacillus hokkaidonensis JCM 18461	0	0	0	0	25
Bacteria	GCA_000019845	RS_GCF_000019845.1	Complete Genome	Beijerinckia indica subsp. indica ATCC 9039	0	0	0	0	25
Bacteria	GCA_001263205	RS_GCF_001263205.1	Complete Genome	Labilithrix luteola	0	0	0	0	25
Bacteria	GCA_002407065	RS_GCF_002407065.1	Complete Genome	Brachybacterium ginsengisoli	0	0	0	0	25
Bacteria	GCA_002163585	RS_GCF_002163585.1	Complete Genome	Tatumella citrea	0	0	0	0	25
Bacteria	GCA_003945345	RS_GCF_003945345.1	Complete Genome	Paenibacillus baekrokdamisoli	0	0	0	0	25
Bacteria	GCA_000022025	RS_GCF_000022025.1	Complete Genome	Pseudarthrobacter chlorophenolicus A6	0	0	0	0	25
Bacteria	GCA_002082015	RS_GCF_002082015.1	Complete Genome	Sporosarcina ureae	0	0	0	0	25
Bacteria	GCA_000023785	RS_GCF_000023785.1	Complete Genome	Hirschia baltica ATCC 49814	0	0	0	0	25
Bacteria	GCA_000010085	RS_GCF_000010085.1	Complete Genome	Sodalis glossinidius str. 'morsitans'	0	0	0	0	25
Bacteria	GCA_000224085	RS_GCF_000224085.1	Complete Genome	Muricauda ruestringensis DSM 13258	0	0	0	0	25
Bacteria	GCA_008728195	RS_GCF_008728195.1	Complete Genome	Roseovarius indicus	0	0	0	0	25
Bacteria	GCA_003945325	RS_GCF_003945325.1	Complete Genome	Nocardioides baekrokdamisoli	0	0	0	0	25
Bacteria	GCA_006542275	RS_GCF_006542275.1	Complete Genome	Saccharibacillus brassicae	2	57	7	1	25
Bacteria	GCA_002749615	RS_GCF_002749615.1	Complete Genome	Caulobacter mirabilis	0	0	0	0	25
Bacteria	GCA_900217235	RS_GCF_900217235.1	Complete Genome	Pseudodesulfovibrio profundus	0	0	0	0	25
Bacteria	GCA_001969385	RS_GCF_001969385.1	Complete Genome	Salipiger profundus	0	0	0	0	25
Bacteria	GCA_009834025	RS_GCF_009834025.1	Complete Genome	Epidermidibacterium keratini	1	53	7	1	25
Bacteria	GCA_003368325	RS_GCF_003368325.1	Complete Genome	Paraburkholderia caffeinilytica	0	0	0	0	25
Bacteria	GCA_001618865	RS_GCF_001618865.1	Complete Genome	Luteitalea pratensis	0	0	0	0	25
Bacteria	GCA_004295585	RS_GCF_004295585.1	Complete Genome	Cohnella abietis	0	0	0	0	25
Bacteria	GCA_000270245	RS_GCF_000270245.1	Complete Genome	Microlunatus phosphovorus NM-1	2	68	9	1	25
Bacteria	GCA_001975705	RS_GCF_001975705.1	Complete Genome	Salipiger abyssi	2	44	8	1	25
Bacteria	GCA_000244895	RS_GCF_000244895.1	Chromosome	Desulfosporosinus youngiae DSM 17734	5	37	13	1	25
Bacteria	GCA_002355335	RS_GCF_002355335.1	Complete Genome	Variibacter gotjawalensis	0	0	0	0	25
Bacteria	GCA_005952805	RS_GCF_005952805.1	Complete Genome	Inhella inkyongensis	1	48	7	1	25
Bacteria	GCA_008274805	RS_GCF_008274805.1	Complete Genome	Oryzomicrobium terrae	0	0	0	0	25
Bacteria	GCA_000020525	RS_GCF_000020525.1	Complete Genome	Chloroherpeton thalassium ATCC 35110	2	257	10	2	25
Bacteria	GCA_000178955	RS_GCF_000178955.2	Complete Genome	Granulicella mallensis MP5ACTX8	0	0	0	0	26
Bacteria	GCA_001186155	RS_GCF_001186155.3	Complete Genome	Planococcus versutus	0	0	0	0	26
Bacteria	GCA_000212735	RS_GCF_000212735.1	Complete Genome	Haliscomenobacter hydrossis DSM 1100	8	280	19	3	26
Bacteria	GCA_001721645	RS_GCF_001721645.1	Complete Genome	Pedobacter steynii	0	0	0	0	26
Bacteria	GCA_002369955	RS_GCF_002369955.1	Complete Genome	Ichthyobacterium seriolicida	0	0	0	0	26
Bacteria	GCA_000158095	RS_GCF_000158095.2	Chromosome	Labrenzia alexandrii DFL-11	0	0	0	0	26
Bacteria	GCA_000190595	RS_GCF_000190595.1	Complete Genome	Cellulophaga lytica DSM 7489	0	0	0	0	26
Bacteria	GCA_000025345	RS_GCF_000025345.1	Complete Genome	Geodermatophilus obscurus DSM 43160	0	0	0	0	26
Bacteria	GCA_009906955	RS_GCF_009906955.1	Complete Genome	Paraglaciecola mesophila	0	0	0	0	27
Bacteria	GCA_001302565	RS_GCF_001302565.1	Complete Genome	Glutamicibacter halophytocola	0	0	0	0	27
Bacteria	GCA_001701025	RS_GCF_001701025.1	Complete Genome	Lentzea guizhouensis	0	0	0	0	27
Bacteria	GCA_000299335	RS_GCF_000299335.2	Complete Genome	Alcanivorax pacificus W11-5	1	39	0	0	27
Bacteria	GCA_003585765	RS_GCF_003585765.1	Complete Genome	Pontibacter actiniarum	1	81	8	1	27
Bacteria	GCA_002005205	RS_GCF_002005205.3	Complete Genome	Agrobacterium rhizogenes	0	0	0	0	27
Bacteria	GCA_000015445	RS_GCF_000015445.1	Complete Genome	Bartonella bacilliformis KC583	0	0	0	0	27
Bacteria	GCA_000025185	RS_GCF_000025185.1	Complete Genome	Pirellula staleyi DSM 6068	2	30	5	1	27
Bacteria	GCA_001975665	RS_GCF_001975665.1	Complete Genome	Polaribacter reichenbachii	0	0	0	0	27
Bacteria	GCA_000697965	RS_GCF_000697965.2	Complete Genome	Ensifer adhaerens	0	0	0	0	27
Bacteria	GCA_000219215	RS_GCF_000219215.1	Complete Genome	Cupriavidus necator N-1	0	0	0	0	27
Bacteria	GCA_000284115	RS_GCF_000284115.1	Complete Genome	Phycisphaera mikurensis NBRC 102666	1	61	7	1	28
Bacteria	GCA_002310495	RS_GCF_002310495.1	Complete Genome	Nibricoccus aquaticus	0	0	0	0	28
Bacteria	GCA_000213655	RS_GCF_000213655.1	Complete Genome	Alteromonas naphthalenivorans	0	0	0	0	28
Bacteria	GCA_001586255	RS_GCF_001586255.1	Complete Genome	Zhongshania aliphaticivorans	1	47	6	1	28
Bacteria	GCA_002795805	RS_GCF_002795805.1	Complete Genome	Mariprofundus aestuarium	0	0	0	0	28
Bacteria	GCA_002117405	RS_GCF_002117405.1	Complete Genome	Methylocystis bryophila	0	0	0	0	28
Bacteria	GCA_000974425	RS_GCF_000974425.1	Complete Genome	Spirosoma radiotolerans	1	43	7	1	28
Bacteria	GCA_000974685	RS_GCF_000974685.2	Complete Genome	Ferriphaselus amnicola	0	0	0	0	28
Bacteria	GCA_002162375	RS_GCF_002162375.1	Complete Genome	Oleiphilus messinensis	1	19	0	0	28
Bacteria	GCA_001050135	RS_GCF_001050135.1	Complete Genome	Cyclobacterium amurskyense	0	0	0	0	28
Bacteria	GCA_000224005	RS_GCF_000224005.2	Complete Genome	Marichromatium purpuratum 984	4	136	22	4	28
Bacteria	GCA_000827005	RS_GCF_000827005.1	Complete Genome	Streptomyces albus	3	28	8	1	28
Bacteria	GCA_000190435	RS_GCF_000190435.1	Complete Genome	Sphaerochaeta globosa str. Buddy	1	42	3	1	28
Bacteria	GCA_000236685	RS_GCF_000236685.1	Complete Genome	Sphaerochaeta pleomorpha str. Grapes	1	48	7	1	28
Bacteria	GCA_000284415	RS_GCF_000284415.1	Complete Genome	Pararhodospirillum photometricum DSM 122	3	24	15	2	28
Bacteria	GCA_000016645	RS_GCF_000016645.1	Complete Genome	Flavobacterium johnsoniae UW101	0	0	0	0	28
Bacteria	GCA_001717955	RS_GCF_001717955.1	Complete Genome	Sphingomonas panacis	0	0	0	0	28
Bacteria	GCA_008808095	RS_GCF_008808095.1	Complete Genome	Pseudoalteromonas ruthenica	0	0	0	0	28
Bacteria	GCA_000831005	RS_GCF_000831005.1	Complete Genome	Marinobacter salarius	0	0	0	0	28
Bacteria	GCA_002886045	RS_GCF_002886045.1	Complete Genome	Flavivirga eckloniae	0	0	0	0	28
Bacteria	GCA_000218895	RS_GCF_000218895.1	Complete Genome	Runella slithyformis DSM 19594	2	198	3	1	28
Bacteria	GCA_000830985	RS_GCF_000830985.1	Complete Genome	Marinobacter similis	0	0	0	0	28
Bacteria	GCA_001267175	RS_GCF_001267175.1	Complete Genome	Oblitimonas alkaliphila	0	0	0	0	28
Bacteria	GCA_001414055	RS_GCF_001414055.1	Complete Genome	Caulobacter henricii	0	0	0	0	28
Bacteria	GCA_001402875	RS_GCF_001402875.1	Complete Genome	Blastochloris viridis	3	85	18	3	28
Bacteria	GCA_000185905	RS_GCF_000185905.1	Complete Genome	Mesorhizobium ciceri biovar biserrulae WSM1271	0	0	0	0	28
Bacteria	GCA_000331105	RS_GCF_000331105.1	Chromosome	Fibrella aestuarina BUZ 2	0	0	0	0	28
Bacteria	GCA_001687665	RS_GCF_001687665.2	Complete Genome	Planococcus donghaensis	0	0	0	0	28
Bacteria	GCA_002795825	RS_GCF_002795825.1	Complete Genome	Mariprofundus ferrinatatus	0	0	0	0	28
Bacteria	GCA_900198195	RS_GCF_900198195.1	Complete Genome	Tenacibaculum jejuense	1	29	3	1	28
Bacteria	GCA_001953055	RS_GCF_001953055.1	Complete Genome	Salaquimonas pukyongi	0	0	0	0	28
Bacteria	GCA_006159205	RS_GCF_006159205.1	Complete Genome	Antarcticibacterium flavum	0	0	0	0	28
Bacteria	GCA_005222225	RS_GCF_005222225.1	Complete Genome	Salinimonas lutimaris	0	0	0	0	28
Bacteria	GCA_000242255	RS_GCF_000242255.2	Complete Genome	Frateuria aurantia DSM 6220	0	0	0	0	28
Bacteria	GCA_001579805	RS_GCF_001579805.1	Complete Genome	Pseudomonas azotoformans	0	0	0	0	28
Bacteria	GCA_000284375	RS_GCF_000284375.1	Complete Genome	Bradyrhizobium japonicum USDA 6	0	0	0	0	28
Bacteria	GCA_000144605	RS_GCF_000144605.1	Complete Genome	Brevundimonas subvibrioides ATCC 15264	0	0	0	0	28
Bacteria	GCA_000023465	RS_GCF_000023465.1	Complete Genome	Zunongwangia profunda SM-A87	2	102	9	2	28
Bacteria	GCA_012295615	RS_GCF_012295615.1	Complete Genome	Bermanella marisrubri	0	0	0	0	28
Bacteria	GCA_000017645	RS_GCF_000017645.1	Complete Genome	Xanthobacter autotrophicus Py2	0	0	0	0	28
Bacteria	GCA_001686985	RS_GCF_001686985.1	Complete Genome	Mesorhizobium amorphae CCNWGS0123	0	0	0	0	28
Bacteria	GCA_001719165	RS_GCF_001719165.1	Complete Genome	Erythrobacter litoralis	0	0	0	0	28
Bacteria	GCA_000330885	RS_GCF_000330885.1	Complete Genome	Rhizobium tropici CIAT 899	0	0	0	0	28
Bacteria	GCA_000092045	RS_GCF_000092045.1	Complete Genome	Rhizobium etli CFN 42	0	0	0	0	28
Bacteria	GCA_000009365	RS_GCF_000009365.1	Complete Genome	Alcanivorax borkumensis SK2	0	0	0	0	28
Bacteria	GCA_013423785	RS_GCF_013423785.1	Complete Genome	Chitinibacter fontanus	0	0	0	0	28
Bacteria	GCA_000213805	RS_GCF_000213805.1	Complete Genome	Pseudomonas fulva 12-X	1	5	0	0	28
Bacteria	GCA_003268635	RS_GCF_003268635.1	Complete Genome	Paenibacillus sp. DCT19	0	0	0	0	28
Bacteria	GCA_000176915	RS_GCF_000176915.2	Complete Genome	Pseudodesulfovibrio aespoeensis Aspo-2	0	0	0	0	28
Bacteria	GCA_000439435	RS_GCF_000439435.1	Complete Genome	Spiroplasma taiwanense CT-1	0	0	0	0	28
Bacteria	GCA_001466725	RS_GCF_001466725.1	Complete Genome	Lacimicrobium alkaliphilum	0	0	0	0	28
Bacteria	GCA_000018545	RS_GCF_000018545.1	Complete Genome	Sinorhizobium fredii NGR234	0	0	0	0	28
Bacteria	GCA_000725385	RS_GCF_000725385.1	Complete Genome	Dyella japonica A8	0	0	0	0	28
Bacteria	GCA_000175215	RS_GCF_000175215.2	Complete Genome	Asticcacaulis excentricus CB 48	0	0	0	0	28
Bacteria	GCA_002278075	RS_GCF_002278075.1	Complete Genome	Paraburkholderia aromaticivorans	0	0	0	0	28
Bacteria	GCA_000695095	RS_GCF_000695095.2	Complete Genome	Gemmatimonas phototrophica	0	0	0	0	28
Bacteria	GCA_000023405	RS_GCF_000023405.1	Complete Genome	Brachybacterium faecium DSM 4810	0	0	0	0	28
Bacteria	GCA_002025665	RS_GCF_002025665.1	Complete Genome	Chryseobacterium indologenes	0	0	0	0	28
Bacteria	GCA_007970805	RS_GCF_007970805.1	Complete Genome	Flavisolibacter ginsenosidimutans	0	0	0	0	28
Bacteria	GCA_000092925	RS_GCF_000092925.1	Complete Genome	Starkeya novella DSM 506	0	0	0	0	28
Bacteria	GCA_002157205	RS_GCF_002157205.1	Complete Genome	Kushneria marisflavi	3	94	8	1	28
Bacteria	GCA_009429125	RS_GCF_009429125.1	Complete Genome	Luteimicrobium xylanilyticum	0	0	0	0	28
Bacteria	GCA_001654455	RS_GCF_001654455.1	Complete Genome	Niabella ginsenosidivorans	1	36	3	1	28
Bacteria	GCA_000024925	RS_GCF_000024925.1	Complete Genome	Sanguibacter keddieii DSM 10542	0	0	0	0	28
Bacteria	GCA_000195315	RS_GCF_000195315.1	Complete Genome	Coriobacterium glomerans PW2	2	23	12	2	28
Bacteria	GCA_000175255	RS_GCF_000175255.2	Complete Genome	Zymomonas mobilis subsp. mobilis ATCC 10988	2	14	5	1	28
Bacteria	GCA_001561955	RS_GCF_001561955.1	Complete Genome	Anaerotignum propionicum DSM 1682	0	0	0	0	28
Bacteria	GCA_000327045	RS_GCF_000327045.1	Complete Genome	Thioflavicoccus mobilis 8321	3	82	14	2	28
Bacteria	GCA_014396785	RS_GCF_014396785.1	Complete Genome	Sphingomonas lutea	0	0	0	0	28
Bacteria	GCA_000011905	RS_GCF_000011905.1	Complete Genome	Dehalococcoides mccartyi 195	0	0	0	0	28
Bacteria	GCA_000495505	GB_GCA_000495505.1	Complete Genome	Campylobacter fetus subsp. testudinum 03-427	3	68	11	2	28
Bacteria	GCA_003966975	RS_GCF_003966975.1	Complete Genome	Pelolinea submarina	1	45	7	1	28
Bacteria	GCA_004293625	RS_GCF_004293625.1	Complete Genome	Thiomicrorhabdus indica	1	43	4	1	28
Bacteria	GCA_001310225	RS_GCF_001310225.1	Complete Genome	Algibacter alginicilyticus	0	0	0	0	28
Bacteria	GCA_001983935	RS_GCF_001983935.1	Complete Genome	Fuerstia marisgermanicae	1	11	3	1	28
Bacteria	GCA_003403095	RS_GCF_003403095.1	Complete Genome	Thalassospira indica	0	0	0	0	28
Bacteria	GCA_014396975	RS_GCF_014396975.1	Complete Genome	Thermomonas carbonis	0	0	0	0	28
Bacteria	GCA_000027225	RS_GCF_000027225.1	Complete Genome	Xenorhabdus bovienii SS-2004	3	27	8	1	28
Bacteria	GCA_002222635	RS_GCF_002222635.1	Complete Genome	Sulfitobacter pseudonitzschiae	0	0	0	0	28
Bacteria	GCA_000935025	RS_GCF_000935025.1	Complete Genome	Sphingomonas hengshuiensis	0	0	0	0	28
Bacteria	GCA_000993785	RS_GCF_000993785.3	Complete Genome	Streptomyces xiamenensis	2	34	8	1	28
Bacteria	GCA_000328705	RS_GCF_000328705.1	Complete Genome	Saccharothrix espanaensis DSM 44229	4	115	13	2	28
Bacteria	GCA_009296025	RS_GCF_009296025.1	Complete Genome	Streptomyces tsukubensis	1	5	5	1	28
Bacteria	GCA_001077815	RS_GCF_001077815.2	Complete Genome	Aurantiacibacter atlanticus	0	0	0	0	28
Bacteria	GCA_000009625	RS_GCF_000009625.1	Complete Genome	Mesorhizobium japonicum MAFF 303099	0	0	0	0	28
Bacteria	GCA_003627815	RS_GCF_003627815.1	Complete Genome	Streptomyces hundungensis	0	0	0	0	28
Bacteria	GCA_001294575	RS_GCF_001294575.1	Complete Genome	Pseudomonas versuta	0	0	0	0	28
Bacteria	GCA_001908725	RS_GCF_001908725.1	Complete Genome	Xanthomonas vesicatoria ATCC 35937	0	0	0	0	28
Bacteria	GCA_003122365	RS_GCF_003122365.1	Complete Genome	Streptomyces spongiicola	4	144	8	1	28
Bacteria	GCA_000307105	RS_GCF_000307105.1	Complete Genome	Desulfobacula toluolica Tol2	3	80	12	2	28
Bacteria	GCA_001761465	RS_GCF_001761465.1	Complete Genome	Flavobacterium gilvum	0	0	0	0	28
Bacteria	GCA_004114975	RS_GCF_004114975.1	Complete Genome	Bradyrhizobium guangdongense	0	0	0	0	28
Bacteria	GCA_000231385	RS_GCF_000231385.2	Complete Genome	Desulfosporosinus meridiei DSM 13257	0	0	0	0	28
Bacteria	GCA_000968175	RS_GCF_000968175.1	Complete Genome	Xenorhabdus poinarii G6	4	41	8	1	28
Bacteria	GCA_000023125	RS_GCF_000023125.1	Complete Genome	Dyadobacter fermentans DSM 18053	0	0	0	0	28
Bacteria	GCA_000819565	RS_GCF_000819565.1	Complete Genome	Celeribacter indicus	0	0	0	0	28
Bacteria	GCA_000284295	RS_GCF_000284295.1	Complete Genome	Actinoplanes missouriensis 431	0	0	0	0	28
Bacteria	GCA_000007145	RS_GCF_000007145.1	Complete Genome	Xanthomonas campestris pv. campestris str. ATCC 33913	0	0	0	0	28
Bacteria	GCA_001660485	RS_GCF_001660485.1	Complete Genome	Agromyces aureus	0	0	0	0	28
Bacteria	GCA_001548015	RS_GCF_001548015.1	Complete Genome	Methylobacterium aquaticum	2	12	5	1	28
Bacteria	GCA_000300005	RS_GCF_000300005.1	Complete Genome	Alcanivorax dieselolei B5	1	63	6	1	28
Bacteria	GCA_000220705	RS_GCF_000220705.2	Complete Genome	Streptomyces xinghaiensis S187	3	91	8	1	28
Bacteria	GCA_000024965	RS_GCF_000024965.1	Complete Genome	Xylanimonas cellulosilytica DSM 15894	1	32	4	1	28
Bacteria	GCA_000758705	RS_GCF_000758705.1	Complete Genome	Paenibacillus graminis	0	0	0	0	28
Bacteria	GCA_001010285	RS_GCF_001010285.1	Complete Genome	Photorhabdus thracensis	3	63	10	2	28
Bacteria	GCA_001302585	RS_GCF_001302585.1	Complete Genome	Kibdelosporangium phytohabitans	5	36	6	1	28
Bacteria	GCA_900231165	RS_GCF_900231165.1	Complete Genome	Hartmannibacter diazotrophicus	1	32	0	0	28
Bacteria	GCA_001997295	RS_GCF_001997295.1	Complete Genome	Tessaracoccus flavus	0	0	0	0	28
Bacteria	GCA_003096075	RS_GCF_003096075.1	Complete Genome	Dietzia lutea	0	0	0	0	28
Bacteria	GCA_000023105	RS_GCF_000023105.1	Complete Genome	Beutenbergia cavernae DSM 12333	0	0	0	0	28
Bacteria	GCA_000190635	RS_GCF_000190635.1	Complete Genome	Syntrophobotulus glycolicus DSM 8271	2	70	20	3	28
Bacteria	GCA_000306785	RS_GCF_000306785.1	Complete Genome	Modestobacter marinus	0	0	0	0	28
Bacteria	GCA_000758685	RS_GCF_000758685.1	Complete Genome	Paenibacillus stellifer	4	98	7	1	28
Bacteria	GCA_000758725	RS_GCF_000758725.1	Complete Genome	Paenibacillus odorifer	0	0	0	0	28
Bacteria	GCA_001442785	RS_GCF_001442785.1	Complete Genome	Lysobacter capsici	0	0	0	0	28
Bacteria	GCA_004777465	RS_GCF_004777465.1	Complete Genome	Nocardioides daphniae	0	0	0	0	28
Bacteria	GCA_002504165	RS_GCF_002504165.1	Complete Genome	Pacificitalea manganoxidans	0	0	7	1	28
Bacteria	GCA_001275345	RS_GCF_001275345.1	Complete Genome	Kocuria palustris	0	0	0	0	28
Bacteria	GCA_000470775	RS_GCF_000470775.1	Complete Genome	Leifsonia xyli subsp. cynodontis DSM 46306	0	0	0	0	28
Bacteria	GCA_001028665	RS_GCF_001028665.1	Complete Genome	Burkholderia pyrrocinia	0	0	0	0	28
Bacteria	GCA_008122265	RS_GCF_008122265.1	Complete Genome	Marinobacter fonticola	1	27	8	1	28
Bacteria	GCA_000758665	RS_GCF_000758665.1	Complete Genome	Paenibacillus borealis	3	93	7	1	28
Bacteria	GCA_001652465	RS_GCF_001652465.1	Complete Genome	Microbacterium chocolatum	0	0	0	0	28
Bacteria	GCA_002005405	RS_GCF_002005405.1	Complete Genome	Jeotgalibaca dankookensis	0	0	0	0	28
Bacteria	GCA_002240225	RS_GCF_002240225.1	Chromosome	Paenibacillus physcomitrellae	3	37	7	1	28
Bacteria	GCA_000024885	RS_GCF_000024885.1	Complete Genome	Sulfurospirillum deleyianum DSM 6946	1	109	0	0	28
Bacteria	GCA_002043005	RS_GCF_002043005.1	Complete Genome	Martelella mediterranea DSM 17316	0	0	0	0	28
Bacteria	GCA_004564075	RS_GCF_004564075.1	Complete Genome	Microbacterium sediminis	0	0	0	0	28
Bacteria	GCA_003100395	RS_GCF_003100395.1	Complete Genome	Aquabacterium olei	0	0	0	0	28
Bacteria	GCA_900101785	RS_GCF_900101785.1	Chromosome	Auraticoccus monumenti	0	0	0	0	28
Bacteria	GCA_001940525	RS_GCF_001940525.2	Complete Genome	Thioclava nitratireducens	0	0	0	0	28
Bacteria	GCA_001643015	RS_GCF_001643015.1	Complete Genome	Corynebacterium crudilactis	1	16	0	0	28
Bacteria	GCA_002741055	RS_GCF_002741055.1	Complete Genome	Paenibacillus ihbetae	0	0	0	0	28
Bacteria	GCA_000010285	RS_GCF_000010285.1	Complete Genome	Kocuria rhizophila DC2201	0	0	0	0	28
Bacteria	GCA_900177405	RS_GCF_900177405.1	Chromosome	Allosphingosinicella indica	0	0	0	0	28
Bacteria	GCA_000161455	RS_GCF_000161455.1	Chromosome	Bacillus pseudomycoides DSM 12442	1	19	7	1	28
Bacteria	GCA_007066085	RS_GCF_007066085.1	Chromosome	Paenibacillus thiaminolyticus	5	119	7	1	28
Bacteria	GCA_900105315	RS_GCF_900105315.1	Chromosome	Brevibacterium siliguriense	0	0	0	0	28
Bacteria	GCA_000341345	RS_GCF_000341345.1	Complete Genome	Corynebacterium halotolerans YIM 70093 = DSM 44683	0	0	0	0	28
Bacteria	GCA_009688965	RS_GCF_009688965.1	Complete Genome	Desulfosarcina widdelii	0	0	0	0	28
Bacteria	GCA_004117055	RS_GCF_004117055.1	Complete Genome	Brevibacillus agri	4	183	10	2	28
Bacteria	GCA_000299355	RS_GCF_000299355.1	Complete Genome	Gottschalkia acidurici 9a	3	47	8	1	28
Bacteria	GCA_001747425	RS_GCF_001747425.1	Complete Genome	Actinoalloteichus hymeniacidonis	10	70	15	3	29
Bacteria	GCA_000023605	RS_GCF_000023605.1	Complete Genome	Pectobacterium carotovorum subsp. carotovorum PC1	1	5	4	1	29
Bacteria	GCA_000834865	RS_GCF_000834865.1	Complete Genome	Yersinia kristensenii	2	71	6	1	29
Bacteria	GCA_000017405	RS_GCF_000017405.1	Complete Genome	Brucella anthropi ATCC 49188	0	0	0	0	29
Bacteria	GCA_001586165	RS_GCF_001586165.1	Complete Genome	Obesumbacterium proteus	0	0	0	0	29
Bacteria	GCA_000018105	RS_GCF_000018105.1	Complete Genome	Acaryochloris marina MBIC11017	0	0	0	0	29
Bacteria	GCA_003008595	RS_GCF_003008595.1	Complete Genome	Simplicispira suum	0	0	0	0	29
Bacteria	GCA_008329945	RS_GCF_008329945.1	Complete Genome	Thiospirochaeta perfilievii	2	41	4	1	29
Bacteria	GCA_000196115	RS_GCF_000196115.1	Complete Genome	Rhodopirellula baltica SH 1	0	0	0	0	29
Bacteria	GCA_000196615	RS_GCF_000196615.1	Complete Genome	Erwinia billingiae Eb661	0	0	0	0	29
Bacteria	GCA_000023245	RS_GCF_000023245.1	Complete Genome	Actinosynnema mirum DSM 43827	0	0	0	0	29
Bacteria	GCA_002355595	RS_GCF_002355595.1	Complete Genome	Filimonas lacunae	0	0	0	0	29
Bacteria	GCA_001629705	RS_GCF_001629705.1	Complete Genome	Fictibacillus phosphorivorans	0	0	0	0	29
Bacteria	GCA_006385595	RS_GCF_006385595.1	Complete Genome	Luteibacter pinisoli	0	0	0	0	29
Bacteria	GCA_003173015	RS_GCF_003173015.1	Complete Genome	Deinococcus irradiatisoli	0	0	0	0	29
Bacteria	GCA_000024345	RS_GCF_000024345.1	Complete Genome	Kribbella flavida DSM 17836	0	0	0	0	29
Bacteria	GCA_001442535	RS_GCF_001442535.1	Complete Genome	Lysobacter antibioticus	0	0	0	0	29
Bacteria	GCA_000412695	RS_GCF_000412695.1	Complete Genome	Pseudomonas resinovorans NBRC 106553	0	0	0	0	29
Bacteria	GCA_000223375	RS_GCF_000223375.1	Complete Genome	Ketogulonicigenium vulgare WSH-001	1	10	7	1	29
Bacteria	GCA_001611675	RS_GCF_001611675.1	Complete Genome	Pontibacter akesuensis	0	0	0	0	29
Bacteria	GCA_002117445	RS_GCF_002117445.1	Complete Genome	Ketogulonicigenium robustum	0	0	0	0	29
Bacteria	GCA_003008535	RS_GCF_003008535.1	Complete Genome	Ottowia oryzae	1	127	6	1	29
Bacteria	GCA_004322755	RS_GCF_004322755.1	Complete Genome	Massilia albidiflava	0	0	0	0	29
Bacteria	GCA_004421005	RS_GCF_004421005.1	Complete Genome	Massilia plicata	0	0	0	0	29
Bacteria	GCA_000013885	RS_GCF_000013885.1	Complete Genome	Nitrobacter hamburgensis X14	1	4	1	1	29
Bacteria	GCA_000236705	RS_GCF_000236705.1	Complete Genome	Owenweeksia hongkongensis DSM 17368	0	0	0	0	29
Bacteria	GCA_000266885	RS_GCF_000266885.1	Complete Genome	Turneriella parva DSM 21527	0	0	0	0	29
Bacteria	GCA_000987835	RS_GCF_000987835.1	Complete Genome	Sulfurovum lithotrophicum	1	24	3	1	29
Bacteria	GCA_001189295	RS_GCF_001189295.1	Complete Genome	Chondromyces crocatus	8	177	14	3	29
Bacteria	GCA_001579945	RS_GCF_001579945.1	Complete Genome	Steroidobacter denitrificans	1	32	7	1	29
Bacteria	GCA_000009045	RS_GCF_000009045.1	Complete Genome	Bacillus subtilis subsp. subtilis str. 168	0	0	0	0	29
Bacteria	GCA_000012725	RS_GCF_000012725.1	Complete Genome	Nitrobacter winogradskyi Nb-255	1	17	7	1	29
Bacteria	GCA_000264765	RS_GCF_000264765.2	Complete Genome	Edwardsiella anguillarum ET080813	2	28	8	1	29
Bacteria	GCA_004116955	RS_GCF_004116955.1	Complete Genome	Bacillus vallismortis	0	0	0	0	29
Bacteria	GCA_008727715	RS_GCF_008727715.1	Complete Genome	Mesorhizobium terrae	0	0	0	0	29
Bacteria	GCA_003722335	RS_GCF_003722335.1	Complete Genome	Caulobacter flavus	0	0	0	0	29
Bacteria	GCA_009662475	RS_GCF_009662475.1	Complete Genome	Acidithiobacillus thiooxidans ATCC 19377	0	0	0	0	29
Bacteria	GCA_003966655	RS_GCF_003966655.1	Complete Genome	Acidithiobacillus ferridurans	0	0	0	0	29
Bacteria	GCA_001663175	RS_GCF_001663175.1	Complete Genome	Erythrobacter neustonensis	0	0	0	0	29
Bacteria	GCA_000960975	RS_GCF_000960975.1	Complete Genome	Martelella endophytica	0	0	0	0	29
Bacteria	GCA_000008305	RS_GCF_000008305.1	Complete Genome	Mesoplasma florum L1	0	0	0	0	29
Bacteria	GCA_002263495	RS_GCF_002263495.1	Complete Genome	Nocardiopsis gilva YIM 90087	0	0	6	1	29
Bacteria	GCA_001697225	RS_GCF_001697225.1	Complete Genome	Immundisolibacter cernigliae	1	26	8	1	29
Bacteria	GCA_000214095	RS_GCF_000214095.2	Complete Genome	Acidithiobacillus ferrivorans SS3	0	0	0	0	30
Bacteria	GCA_000014805	RS_GCF_000014805.1	Complete Genome	Aeromonas hydrophila subsp. hydrophila ATCC 7966	0	0	0	0	30
Bacteria	GCA_000014225	RS_GCF_000014225.1	Complete Genome	Pseudoalteromonas atlantica T6c	0	0	0	0	30
Bacteria	GCA_002216855	RS_GCF_002216855.1	Complete Genome	Paraphotobacterium marinum	0	0	0	0	30
Bacteria	GCA_002221505	RS_GCF_002221505.1	Complete Genome	Pseudoalteromonas nigrifaciens	0	0	0	0	30
Bacteria	GCA_001606025	RS_GCF_001606025.1	Complete Genome	Psychrobacter alimentarius	0	0	0	0	30
Bacteria	GCA_000214355	RS_GCF_000214355.1	Complete Genome	Treponema azotonutricium ZAS-9	1	18	8	1	30
Bacteria	GCA_000576555	RS_GCF_000576555.1	Complete Genome	Hymenobacter swuensis DY53	0	0	0	0	30
Bacteria	GCA_900119795	RS_GCF_900119795.1	Complete Genome	Tenacibaculum maritimum NCIMB 2154	1	24	3	1	30
Bacteria	GCA_001482385	RS_GCF_001482385.1	Complete Genome	Pseudoalteromonas rubra	2	40	7	1	30
Bacteria	GCA_002310835	RS_GCF_002310835.1	Complete Genome	Pseudoalteromonas tetraodonis	0	0	0	0	30
Bacteria	GCA_003015185	RS_GCF_003015185.1	Complete Genome	Ahniella affigens	6	112	8	1	30
Bacteria	GCA_000341395	RS_GCF_000341395.1	Complete Genome	Desulfocapsa sulfexigens DSM 10523	1	8	7	1	30
Bacteria	GCA_000940805	RS_GCF_000940805.1	Complete Genome	Gynuella sunshinyii YC6258	4	102	12	2	30
Bacteria	GCA_000227745	RS_GCF_000227745.2	Complete Genome	Thiocystis violascens DSM 198	4	78	16	2	30
Bacteria	GCA_002269385	RS_GCF_002269385.1	Complete Genome	Maribacter cobaltidurans	0	0	0	0	30
Bacteria	GCA_000941055	RS_GCF_000941055.1	Complete Genome	Siansivirga zeaxanthinifaciens CC-SAMT-1	0	0	0	0	30
Bacteria	GCA_000020465	RS_GCF_000020465.1	Complete Genome	Chlorobium limicola DSM 245	3	163	18	2	30
Bacteria	GCA_000025485	RS_GCF_000025485.1	Complete Genome	Allochromatium vinosum DSM 180	3	110	17	3	30
Bacteria	GCA_000025705	RS_GCF_000025705.1	Complete Genome	Sideroxydans lithotrophicus ES-1	0	0	0	0	30
Bacteria	GCA_000183425	RS_GCF_000183425.1	Complete Genome	Marivirga tractuosa DSM 4126	0	0	0	0	30
Bacteria	GCA_001857965	RS_GCF_001857965.1	Complete Genome	Flavobacterium commune	0	0	0	0	30
Bacteria	GCA_004851605	RS_GCF_004851605.1	Complete Genome	Hydrocarboniclastica marina	1	70	8	1	30
Bacteria	GCA_002221525	RS_GCF_002221525.1	Complete Genome	Pseudoalteromonas espejiana DSM 9414	0	0	0	0	30
Bacteria	GCA_900167475	RS_GCF_900167475.1	Chromosome	Aeromicrobium choanae	0	0	0	0	30
Bacteria	GCA_001687545	RS_GCF_001687545.1	Complete Genome	Paraurantiacibacter namhicola	0	0	0	0	30
Bacteria	GCA_003431825	RS_GCF_003431825.1	Complete Genome	Blastomonas fulva	0	0	0	0	30
Bacteria	GCA_001420915	RS_GCF_001420915.1	Complete Genome	Agarivorans gilvus	0	0	0	0	30
Bacteria	GCA_900176595	RS_GCF_900176595.1	Chromosome	Aquiflexum balticum DSM 16537	4	168	13	2	30
Bacteria	GCA_000214375	RS_GCF_000214375.1	Complete Genome	Treponema primitia ZAS-2	1	5	4	1	30
Bacteria	GCA_000008365	RS_GCF_000008365.1	Complete Genome	Mycoplasma mobile 163K	1	62	0	0	30
Bacteria	GCA_000020145	RS_GCF_000020145.1	Complete Genome	Elusimicrobium minutum Pei191	1	13	3	1	30
Bacteria	GCA_000230555	RS_GCF_000230555.1	Complete Genome	Pelagibacterium halotolerans B2	0	0	0	0	30
Bacteria	GCA_000252445	RS_GCF_000252445.1	Complete Genome	Deinococcus gobiensis I-0	4	168	8	2	30
Bacteria	GCA_000341895	RS_GCF_000341895.1	Chromosome	Pseudodesulfovibrio piezophilus C1TLV30	0	0	0	0	30
Bacteria	GCA_001028625	RS_GCF_001028625.1	Complete Genome	Pelagerythrobacter marensis	0	0	0	0	30
Bacteria	GCA_901538265	RS_GCF_901538265.1	Complete Genome	Gemmata massiliana	5	226	7	2	30
Bacteria	GCA_900289045	RS_GCF_900289045.1	Complete Genome	Micropruina glycogenica	0	0	0	0	30
Bacteria	GCA_001988955	RS_GCF_001988955.1	Complete Genome	Spirosoma montaniterrae	2	54	6	1	30
Bacteria	GCA_003006155	RS_GCF_003006155.1	Complete Genome	Salinicola tamaricis	0	0	0	0	30
Bacteria	GCA_002224365	RS_GCF_002224365.1	Complete Genome	Virgibacillus necropolis	0	0	0	0	30
Bacteria	GCA_003955715	RS_GCF_003955715.1	Complete Genome	Streptomyces aquilus	0	0	0	0	30
Bacteria	GCA_014396385	RS_GCF_014396385.1	Complete Genome	Leucobacter denitrificans	0	0	0	0	30
Bacteria	GCA_002208135	RS_GCF_002208135.1	Complete Genome	Pseudoalteromonas piscicida	0	0	0	0	30
Bacteria	GCA_900105655	RS_GCF_900105655.1	Chromosome	Pseudomonas salegens	0	0	0	0	30
Bacteria	GCA_000260985	RS_GCF_000260985.4	Complete Genome	Methylophaga nitratireducenticrescens	1	105	3	1	30
Bacteria	GCA_001951155	RS_GCF_001951155.1	Complete Genome	Gramella flava JLT2011	0	0	0	0	30
Bacteria	GCA_007971225	RS_GCF_007971225.1	Complete Genome	Panacibacter ginsenosidivorans	1	128	0	0	30
Bacteria	GCA_004300825	RS_GCF_004300825.1	Complete Genome	Egicoccus halophilus	0	0	0	0	30
Bacteria	GCA_001013905	RS_GCF_001013905.1	Complete Genome	Streptomyces leeuwenhoekii	2	19	7	1	30
Bacteria	GCA_002005445	RS_GCF_002005445.1	Complete Genome	Acetobacter aceti	0	0	0	0	30
Bacteria	GCA_001653755	RS_GCF_001653755.1	Complete Genome	Dokdonia donghaensis DSW-1	0	0	0	0	30
Bacteria	GCA_002557795	RS_GCF_002557795.1	Complete Genome	Chitinophaga caeni	2	28	3	1	30
Bacteria	GCA_001620265	RS_GCF_001620265.1	Complete Genome	Defluviimonas alba	3	175	14	2	30
Bacteria	GCA_002216775	RS_GCF_002216775.1	Complete Genome	Virgibacillus phasianinus	0	0	0	0	30
Bacteria	GCA_000013665	RS_GCF_000013665.1	Complete Genome	Saccharophagus degradans 2-40	0	0	0	0	30
Bacteria	GCA_000014145	RS_GCF_000014145.1	Complete Genome	Cytophaga hutchinsonii ATCC 33406	0	0	0	0	30
Bacteria	GCA_000166275	RS_GCF_000166275.1	Chromosome	Algoriphagus machipongonensis	0	0	0	0	30
Bacteria	GCA_000196675	RS_GCF_000196675.1	Complete Genome	Pseudonocardia dioxanivorans CB1190	0	0	0	0	30
Bacteria	GCA_000230695	RS_GCF_000230695.2	Complete Genome	Rhodanobacter denitrificans	0	0	0	0	30
Bacteria	GCA_007970185	RS_GCF_007970185.1	Complete Genome	Pseudobacter ginsenosidimutans	1	46	7	1	30
Bacteria	GCA_000940995	RS_GCF_000940995.1	Complete Genome	Photobacterium gaetbulicola Gung47	0	0	0	0	30
Bacteria	GCA_000165485	RS_GCF_000165485.1	Complete Genome	Stigmatella aurantiaca DW4/3-1	0	0	0	0	30
Bacteria	GCA_001997345	RS_GCF_001997345.1	Complete Genome	Tessaracoccus aquimaris	1	92	7	1	30
Bacteria	GCA_002234535	RS_GCF_002234535.1	Complete Genome	Actinoalloteichus hoggarensis	27	281	47	8	30
Bacteria	GCA_001677435	RS_GCF_001677435.1	Complete Genome	Woeseia oceani	0	0	0	0	30
Bacteria	GCA_008843145	RS_GCF_008843145.1	Complete Genome	Skermanella pratensis	1	64	6	1	30
Bacteria	GCA_003697185	RS_GCF_003697185.1	Chromosome	Methylobacterium brachiatum	0	0	0	0	30
Bacteria	GCA_002847445	RS_GCF_002847445.1	Complete Genome	Paracoccus zhejiangensis	0	0	0	0	30
Bacteria	GCA_001308265	RS_GCF_001308265.1	Complete Genome	Celeribacter marinus	0	0	0	0	30
Bacteria	GCA_003687485	RS_GCF_003687485.1	Complete Genome	Euzebyella marina	0	0	0	0	30
Bacteria	GCA_000568815	RS_GCF_000568815.1	Complete Genome	Sulfurospirillum multivorans DSM 12446	1	146	7	1	30
Bacteria	GCA_002868735	RS_GCF_002868735.1	Complete Genome	Niveispirillum cyanobacteriorum	1	31	7	1	30
Bacteria	GCA_000183135	RS_GCF_000183135.1	Complete Genome	Paludibacter propionicigenes WB4	3	38	2	2	30
Bacteria	GCA_001889005	RS_GCF_001889005.1	Complete Genome	Gramella salexigens	0	0	0	0	30
Bacteria	GCA_000024765	RS_GCF_000024765.1	Complete Genome	Halothiobacillus neapolitanus c2	1	31	7	1	30
Bacteria	GCA_000067165	RS_GCF_000067165.1	Complete Genome	Sorangium cellulosum So ce56	5	178	17	3	30
Bacteria	GCA_001310085	RS_GCF_001310085.1	Complete Genome	Rufibacter tibetensis	0	0	0	0	30
Bacteria	GCA_009363895	RS_GCF_009363895.1	Complete Genome	Sphingomonas ginsengisoli An et al. 2013	0	0	0	0	30
Bacteria	GCA_002355275	RS_GCF_002355275.1	Complete Genome	Rhizorhabdus dicambivorans	0	0	0	0	30
Bacteria	GCA_000021325	RS_GCF_000021325.1	Complete Genome	Gluconacetobacter diazotrophicus PA1 5	4	92	17	3	30
Bacteria	GCA_001305675	RS_GCF_001305675.1	Complete Genome	Gordonia phthalatica	0	0	0	0	30
Bacteria	GCA_000146165	RS_GCF_000146165.2	Complete Genome	Shewanella oneidensis MR-1	0	0	0	0	30
Bacteria	GCA_006337125	RS_GCF_006337125.1	Complete Genome	Serinicoccus chungangensis	0	0	0	0	30
Bacteria	GCA_900104685	RS_GCF_900104685.1	Chromosome	Agromyces flavus	0	0	0	0	30
Bacteria	GCA_007971385	RS_GCF_007971385.1	Complete Genome	Arachidicoccus ginsenosidivorans	2	70	6	1	30
Bacteria	GCA_001578185	RS_GCF_001578185.1	Complete Genome	Peribacillus simplex	0	0	0	0	30
Bacteria	GCA_008119665	RS_GCF_008119665.1	Complete Genome	Pigmentiphaga aceris	2	56	8	1	30
Bacteria	GCA_003352185	RS_GCF_003352185.1	Complete Genome	Pseudomonas kribbensis	0	0	0	0	30
Bacteria	GCA_008728855	RS_GCF_008728855.1	Complete Genome	Hypericibacter terrae	0	0	0	0	30
Bacteria	GCA_005144885	RS_GCF_005144885.1	Complete Genome	Phreatobacter stygius	2	65	8	1	30
Bacteria	GCA_003991875	RS_GCF_003991875.1	Complete Genome	Microbacterium lemovicicum	0	0	0	0	30
Bacteria	GCA_009856625	RS_GCF_009856625.1	Complete Genome	Aquitalea denitrificans	1	27	6	1	30
Bacteria	GCA_001534745	RS_GCF_001534745.1	Complete Genome	Pseudomonas monteilii	0	0	0	0	30
Bacteria	GCA_000010305	RS_GCF_000010305.1	Complete Genome	Gemmatimonas aurantiaca T-27	0	0	0	0	30
Bacteria	GCA_000022265	RS_GCF_000022265.1	Complete Genome	Geobacter daltonii FRC-32	1	26	7	1	30
Bacteria	GCA_000247605	RS_GCF_000247605.1	Complete Genome	Acetobacterium woodii DSM 1030	1	47	8	1	30
Bacteria	GCA_000284255	RS_GCF_000284255.1	Complete Genome	Rubrivivax gelatinosus IL144	2	50	8	1	30
Bacteria	GCA_000317835	RS_GCF_000317835.1	Complete Genome	Deinococcus peraridilitoris DSM 19664	0	0	0	0	30
Bacteria	GCA_000400935	RS_GCF_000400935.1	Complete Genome	Spiroplasma chrysopicola DF-1	0	0	0	0	30
Bacteria	GCA_000439455	RS_GCF_000439455.1	Complete Genome	Spiroplasma diminutum CUAS-1	0	0	0	0	30
Bacteria	GCA_000444995	RS_GCF_000444995.1	Complete Genome	Paracoccus aminophilus JCM 7686	0	0	0	0	30
Bacteria	GCA_000513295	RS_GCF_000513295.1	Complete Genome	Magnetospirillum gryphiswaldense MSR-1 v2	0	0	0	0	30
Bacteria	GCA_000565215	RS_GCF_000565215.1	Complete Genome	Spiroplasma sabaudiense Ar-1343	0	0	0	0	30
Bacteria	GCA_000612505	RS_GCF_000612505.1	Complete Genome	Paenibacillus sabinae T27	0	0	0	0	30
Bacteria	GCA_000626635	RS_GCF_000626635.1	Complete Genome	Draconibacterium orientale	1	4	0	0	30
Bacteria	GCA_000632805	GB_GCA_000632805.1	Complete Genome	Dyella jiangningensis	0	0	0	0	30
Bacteria	GCA_000724625	RS_GCF_000724625.1	Complete Genome	Fimbriimonas ginsengisoli Gsoil 348	0	0	0	0	30
Bacteria	GCA_000737325	RS_GCF_000737325.1	Complete Genome	Sandaracinus amylolyticus	0	0	0	0	30
Bacteria	GCA_000832985	RS_GCF_000832985.1	Complete Genome	Priestia megaterium NBRC 15308 = ATCC 14581	0	0	0	0	30
Bacteria	GCA_001632775	RS_GCF_001632775.1	Complete Genome	Dokdonella koreensis DS-123	3	83	12	2	30
Bacteria	GCA_001687605	RS_GCF_001687605.2	Complete Genome	Planococcus plakortidis	0	0	0	0	30
Bacteria	GCA_000243115	RS_GCF_000243115.2	Complete Genome	Niabella soli DSM 19437	1	36	3	1	30
Bacteria	GCA_001886695	RS_GCF_001886695.1	Complete Genome	Aurantiacibacter gangjinensis	0	0	0	0	30
Bacteria	GCA_000255115	RS_GCF_000255115.2	Complete Genome	Desulfosporosinus acidiphilus SJ4	1	34	7	1	30
Bacteria	GCA_000152825	RS_GCF_000152825.2	Complete Genome	Parvularcula bermudensis HTCC2503	1	24	7	1	30
Bacteria	GCA_000166055	RS_GCF_000166055.1	Complete Genome	Rhodomicrobium vannielii ATCC 17100	4	103	13	2	30
Bacteria	GCA_001639105	RS_GCF_001639105.2	Chromosome	Azospirillum humicireducens	3	50	10	2	30
Bacteria	GCA_001641285	RS_GCF_001641285.1	Complete Genome	Dyella thiooxydans	0	0	0	0	30
Bacteria	GCA_001431725	RS_GCF_001431725.1	Complete Genome	Halomonas huangheensis	0	0	0	0	30
Bacteria	GCA_014397255	RS_GCF_014397255.1	Complete Genome	Weissella diestrammenae	0	0	0	0	30
Bacteria	GCA_902502825	RS_GCF_902502825.1	Complete Genome	Pseudorhizobium flavum	0	0	0	0	30
Bacteria	GCA_007752345	RS_GCF_007752345.1	Complete Genome	Planctopirus ephydatiae	0	0	0	0	30
Bacteria	GCA_003355475	RS_GCF_003355475.1	Complete Genome	Brachybacterium saurashtrense	0	0	0	0	30
Bacteria	GCA_000981765	RS_GCF_000981765.1	Complete Genome	Kangiella geojedonensis	0	0	0	0	30
Bacteria	GCA_008001015	RS_GCF_008001015.1	Complete Genome	Serinicoccus profundi	0	0	0	0	30
Bacteria	GCA_000011245	RS_GCF_000011245.1	Complete Genome	Oceanobacillus iheyensis HTE831	0	0	0	0	30
Bacteria	GCA_003028855	RS_GCF_003028855.1	Complete Genome	Massilia armeniaca	0	0	0	0	30
Bacteria	GCA_000961095	RS_GCF_000961095.1	Complete Genome	Paenibacillus beijingensis	3	41	7	1	30
Bacteria	GCA_000008565	RS_GCF_000008565.1	Complete Genome	Deinococcus radiodurans R1	0	0	0	0	30
Bacteria	GCA_000020625	RS_GCF_000020625.1	Complete Genome	Prosthecochloris aestuarii DSM 271	4	56	14	2	30
Bacteria	GCA_001636295	RS_GCF_001636295.1	Complete Genome	Isoptericola dokdonensis DS-3	0	0	0	0	30
Bacteria	GCA_901472535	RS_GCF_901472535.1	Complete Genome	Sphingobacterium daejeonense	0	0	0	0	30
Bacteria	GCA_001974985	RS_GCF_001974985.1	Complete Genome	Microbacterium aurum	0	0	0	0	30
Bacteria	GCA_000235585	RS_GCF_000235585.1	Complete Genome	Paenibacillus terrae HPL-003	10	118	13	2	30
Bacteria	GCA_000284615	RS_GCF_000284615.1	Complete Genome	Marinobacter hydrocarbonoclasticus ATCC 49840	0	0	0	0	30
Bacteria	GCA_000092865	RS_GCF_000092865.1	Complete Genome	Cellulomonas flavigena DSM 20109	0	0	0	0	30
Bacteria	GCA_003721155	RS_GCF_003721155.3	Complete Genome	Janibacter melonis	0	0	0	0	30
Bacteria	GCA_000219535	RS_GCF_000219535.2	Complete Genome	Brevibacillus laterosporus LMG 15441	0	0	0	0	30
Bacteria	GCA_000212695	RS_GCF_000212695.1	Complete Genome	Cellulomonas fimi ATCC 484	1	105	8	1	30
Bacteria	GCA_001766235	RS_GCF_001766235.1	Complete Genome	Acetobacter ascendens	0	0	0	0	30
Bacteria	GCA_002276165	RS_GCF_002276165.1	Complete Genome	Cytobacillus kochii	0	0	0	0	30
Bacteria	GCA_000264455	RS_GCF_000264455.2	Complete Genome	Tistrella mobilis KA081020-065	6	58	16	3	30
Bacteria	GCA_002993285	RS_GCF_002993285.1	Complete Genome	Gordonia iterans	1	108	4	1	30
Bacteria	GCA_000020725	RS_GCF_000020725.1	Complete Genome	Geobacter bemidjiensis Bem	0	0	0	0	30
Bacteria	GCA_000635915	RS_GCF_000635915.2	Complete Genome	Brevundimonas naejangsanensis	0	0	0	0	30
Bacteria	GCA_002269345	RS_GCF_002269345.1	Complete Genome	Tsuneonella mangrovi	0	0	0	0	30
Bacteria	GCA_004564355	RS_GCF_004564355.1	Complete Genome	Microbacterium wangchenii	0	0	0	0	30
Bacteria	GCA_002950575	RS_GCF_002950575.1	Complete Genome	Pontimonas salivibrio	0	0	0	0	30
Bacteria	GCA_001886615	RS_GCF_001886615.1	Complete Genome	Halomonas aestuarii	1	5	0	0	30
Bacteria	GCA_000218565	RS_GCF_000218565.1	Complete Genome	Afipia carboxidovorans OM5	0	0	0	0	30
Bacteria	GCA_000014785	RS_GCF_000014785.1	Complete Genome	Alkalilimnicola ehrlichii MLHE-1	1	92	7	1	30
Bacteria	GCA_000015245	RS_GCF_000015245.1	Complete Genome	Shewanella amazonensis SB2B	0	0	0	0	30
Bacteria	GCA_000143145	RS_GCF_000143145.1	Complete Genome	Hyphomicrobium denitrificans ATCC 51888	0	0	0	0	30
Bacteria	GCA_002271215	RS_GCF_002271215.1	Complete Genome	Lelliottia jeotgali	0	0	0	0	30
Bacteria	GCA_000313175	RS_GCF_000313175.2	Complete Genome	Leptospira santarosai serovar Shermani str. LT 821	2	14	15	2	30
Bacteria	GCA_900187185	RS_GCF_900187185.1	Complete Genome	Chryseobacterium taklimakanense	0	0	0	0	30
Bacteria	GCA_008033235	RS_GCF_008033235.1	Complete Genome	Anseongella ginsenosidimutans	3	92	2	1	30
Bacteria	GCA_000010165	RS_GCF_000010165.1	Complete Genome	Brevibacillus brevis NBRC 100599	0	0	0	0	30
Bacteria	GCA_004358425	RS_GCF_004358425.1	Complete Genome	Qipengyuania sediminis	0	0	0	0	30
Bacteria	GCA_008065135	RS_GCF_008065135.1	Complete Genome	Roseimaritima ulvae	0	0	0	0	30
Bacteria	GCA_000190555	RS_GCF_000190555.1	Complete Genome	Deinococcus proteolyticus MRP	3	26	8	1	30
Bacteria	GCA_001628715	RS_GCF_001628715.1	Complete Genome	Acetobacter oryzifermentans	1	10	7	1	30
Bacteria	GCA_002158865	RS_GCF_002158865.1	Complete Genome	Comamonas serinivorans	3	86	8	1	30
Bacteria	GCA_001444425	RS_GCF_001444425.1	Complete Genome	Pseudohongiella spirulinae	0	0	0	0	30
Bacteria	GCA_001750105	RS_GCF_001750105.1	Complete Genome	Microbulbifer aggregans	0	0	0	0	30
Bacteria	GCA_000202635	RS_GCF_000202635.1	Complete Genome	Microbacterium testaceum StLB037	1	6	0	0	30
Bacteria	GCA_001931675	RS_GCF_001931675.1	Complete Genome	Pandoraea thiooxydans	0	0	0	0	30
Bacteria	GCA_001644605	RS_GCF_001644605.1	Complete Genome	Paenibacillus swuensis	0	0	0	0	30
Bacteria	GCA_003339775	RS_GCF_003339775.1	Complete Genome	Spiroplasma phoeniceum P40	0	0	0	0	30
Bacteria	GCA_001941825	RS_GCF_001941825.1	Complete Genome	Massilia putida	0	0	0	0	30
Bacteria	GCA_003325455	RS_GCF_003325455.1	Complete Genome	Acidipropionibacterium virtanenii	4	207	5	1	30
Bacteria	GCA_001029265	RS_GCF_001029265.1	Complete Genome	Spiroplasma eriocheiris	0	0	0	0	30
Bacteria	GCA_000024125	RS_GCF_000024125.1	Complete Genome	Robiginitalea biformata HTCC2501	0	0	0	0	30
Bacteria	GCA_000165505	RS_GCF_000165505.1	Complete Genome	Ilyobacter polytropus DSM 2926	1	20	4	1	30
Bacteria	GCA_000250635	RS_GCF_000250635.1	Complete Genome	Saprospira grandis str. Lewin	3	429	8	2	30
Bacteria	GCA_000512895	RS_GCF_000512895.1	Complete Genome	Dehalobacter restrictus DSM 9455	0	0	0	0	30
Bacteria	GCA_000817955	RS_GCF_000817955.1	Complete Genome	Geobacter pickeringii	2	93	15	2	30
Bacteria	GCA_000967915	RS_GCF_000967915.1	Complete Genome	Acholeplasma brassicae	0	0	0	0	30
Bacteria	GCA_000968055	RS_GCF_000968055.1	Complete Genome	Acholeplasma palmae J233	1	47	3	1	30
Bacteria	GCA_001027545	RS_GCF_001027545.1	Complete Genome	Endomicrobium proavitum	3	131	11	2	30
Bacteria	GCA_001262715	RS_GCF_001262715.1	Complete Genome	Spiroplasma turonicum	1	44	0	0	30
Bacteria	GCA_001278705	RS_GCF_001278705.1	Chromosome	Bacillus gobiensis	0	0	0	0	30
Bacteria	GCA_001548055	RS_GCF_001548055.1	Complete Genome	Sulfurospirillum cavolei	3	31	7	1	30
Bacteria	GCA_002804205	RS_GCF_002804205.1	Complete Genome	Entomoplasma freundtii	0	0	0	0	30
Bacteria	GCA_003952265	RS_GCF_003952265.1	Complete Genome	Flaviflexus salsibiostraticola	0	0	0	0	30
Bacteria	GCA_002804005	RS_GCF_002804005.1	Complete Genome	Entomoplasma somnilux	0	0	0	0	30
Bacteria	GCA_000283575	RS_GCF_000283575.1	Complete Genome	Oscillibacter valericigenes Sjm18-20	0	0	0	0	30
Bacteria	GCA_000196795	RS_GCF_000196795.1	Complete Genome	Acinetobacter oleivorans DR1	0	0	0	0	30
Bacteria	GCA_000231405	RS_GCF_000231405.2	Complete Genome	Desulfitobacterium metallireducens DSM 15288	0	0	0	0	30
Bacteria	GCA_000012745	RS_GCF_000012745.1	Complete Genome	Thiobacillus denitrificans ATCC 25259	0	0	0	0	30
Bacteria	GCA_002355735	RS_GCF_002355735.1	Complete Genome	Sulfuricaulis limicola	0	0	0	0	30
Bacteria	GCA_000340885	RS_GCF_000340885.1	Complete Genome	Clostridium saccharoperbutylacetonicum N1-4(HMT)	2	58	8	1	30
Bacteria	GCA_003795125	RS_GCF_003795125.1	Complete Genome	Tetragenococcus osmophilus	1	92	8	1	30
Bacteria	GCA_002243515	RS_GCF_002243515.1	Complete Genome	Tumebacillus algifaecis	4	26	7	1	30
Bacteria	GCA_001941425	RS_GCF_001941425.1	Complete Genome	Corynebacterium ammoniagenes DSM 20306	0	0	0	0	30
Bacteria	GCA_007641255	RS_GCF_007641255.1	Complete Genome	Sporomusa termitida	9	78	30	5	30
Bacteria	GCA_001729765	RS_GCF_001729765.1	Complete Genome	Enterobacter kobei	1	18	0	0	30
Bacteria	GCA_000024065	RS_GCF_000024065.1	Complete Genome	Jonesia denitrificans DSM 20603	0	0	0	0	30
Bacteria	GCA_001042715	RS_GCF_001042715.1	Complete Genome	Clostridium aceticum	2	92	16	2	30
Bacteria	GCA_000185965	RS_GCF_000185965.1	Complete Genome	Pseudoxanthomonas suwonensis 11-1	0	0	0	0	30
Bacteria	GCA_010669305	RS_GCF_010669305.1	Complete Genome	Aminipila butyrica	2	58	8	1	30
Bacteria	GCA_000025565	RS_GCF_000025565.1	Complete Genome	Enterobacter cloacae subsp. cloacae ATCC 13047	0	0	0	0	30
Bacteria	GCA_003795145	RS_GCF_003795145.1	Complete Genome	Tetragenococcus koreensis	2	61	7	1	30
Bacteria	GCA_001605725	RS_GCF_001605725.1	Complete Genome	Mycobacteroides immunogenum	0	0	0	0	30
Bacteria	GCA_001521715	RS_GCF_001521715.1	Complete Genome	Enterobacter asburiae	0	0	0	0	30
Bacteria	GCA_008086545	RS_GCF_008086545.1	Complete Genome	Spiroplasma chinense	0	0	0	0	30
Bacteria	GCA_001866075	RS_GCF_001866075.2	Complete Genome	Anaerobacillus isosaccharinicus	0	0	0	0	30
Bacteria	GCA_002441935	RS_GCF_002441935.1	Complete Genome	Mesoplasma lactucae ATCC 49193	0	0	0	0	30
Bacteria	GCA_010731755	RS_GCF_010731755.1	Complete Genome	Mycolicibacter minnesotensis	0	0	0	0	30
Bacteria	GCA_000025845	RS_GCF_000025845.1	Complete Genome	Mycoplasma crocodyli MP145	0	0	0	0	30
Bacteria	GCA_009738435	GB_GCA_009738435.1	Chromosome	Clostridium bovifaecis	0	0	0	0	30
Bacteria	GCA_002157225	RS_GCF_002157225.2	Complete Genome	Agarilytica rhodophyticola	4	94	6	1	31
Bacteria	GCA_004295345	RS_GCF_004295345.1	Complete Genome	Shewanella maritima	0	0	0	0	31
Bacteria	GCA_001444405	RS_GCF_001444405.1	Complete Genome	Pseudoalteromonas phenolica	0	0	0	0	31
Bacteria	GCA_000154705	RS_GCF_000154705.2	Chromosome	Hoeflea phototrophica DFL-43	0	0	0	0	31
Bacteria	GCA_000325705	RS_GCF_000325705.1	Complete Genome	Echinicola vietnamensis DSM 17526	0	0	0	0	31
Bacteria	GCA_003967195	RS_GCF_003967195.1	Complete Genome	Sulfuriflexus mobilis	0	0	0	0	31
Bacteria	GCA_000022565	RS_GCF_000022565.1	Complete Genome	Acidobacterium capsulatum ATCC 51196	1	23	7	1	31
Bacteria	GCA_000092105	RS_GCF_000092105.1	Complete Genome	Planctopirus limnophila DSM 3776	1	19	4	1	31
Bacteria	GCA_001051995	RS_GCF_001051995.2	Complete Genome	Thauera humireducens	0	0	0	0	31
Bacteria	GCA_007954425	RS_GCF_007954425.1	Complete Genome	Novosphingobium ginsenosidimutans	0	0	0	0	31
Bacteria	GCA_900174485	RS_GCF_900174485.1	Chromosome	Sterolibacterium denitrificans	0	0	0	0	31
Bacteria	GCA_000202835	RS_GCF_000202835.1	Complete Genome	Acidiphilium multivorum AIU301	0	0	0	0	31
Bacteria	GCA_000835165	RS_GCF_000835165.1	Complete Genome	Corynebacterium marinum DSM 44953	0	0	0	0	31
Bacteria	GCA_001888165	RS_GCF_001888165.1	Complete Genome	Syntrophotalea acetylenica	1	30	7	1	31
Bacteria	GCA_000940845	RS_GCF_000940845.1	Complete Genome	Propionibacterium freudenreichii subsp. freudenreichii	2	64	5	1	31
Bacteria	GCA_000011325	RS_GCF_000011325.1	Complete Genome	Corynebacterium glutamicum ATCC 13032	0	0	0	0	31
Bacteria	GCA_000266905	RS_GCF_000266905.1	Complete Genome	Mycolicibacterium chubuense NBB4	0	0	0	0	31
Bacteria	GCA_000317305	RS_GCF_000317305.3	Complete Genome	Mycolicibacterium neoaurum VKM Ac-1815D	0	0	0	0	31
Bacteria	GCA_000143165	RS_GCF_000143165.1	Complete Genome	Dehalogenimonas lykanthroporepellens BL-DC-9	0	0	0	0	31
Bacteria	GCA_000340435	RS_GCF_000340435.2	Complete Genome	Mycobacterium haemophilum DSM 44634	0	0	0	0	31
Bacteria	GCA_900078775	RS_GCF_900078775.1	Complete Genome	Mycolicibacterium aurum	0	0	0	0	31
Bacteria	GCA_002157145	RS_GCF_002157145.1	Complete Genome	Acidovorax carolinensis	0	0	0	0	31
Bacteria	GCA_004208415	RS_GCF_004208415.1	Complete Genome	Ktedonosporobacter rubrisoli	5	64	8	2	32
Bacteria	GCA_000010125	RS_GCF_000010125.1	Complete Genome	Staphylococcus saprophyticus subsp. saprophyticus ATCC 15305 = NCTC 7292	0	0	0	0	32
Bacteria	GCA_002407245	RS_GCF_002407245.1	Complete Genome	Phaeobacter piscinae	0	0	0	0	32
Bacteria	GCA_001746835	RS_GCF_001746835.1	Complete Genome	Lacunisphaera limnophila	0	0	0	0	32
Bacteria	GCA_000934545	GB_GCA_000934545.1	Complete Genome	Rugosibacter aromaticivorans	2	64	10	2	32
Bacteria	GCA_000284015	RS_GCF_000284015.1	Complete Genome	Blastococcus saxobsidens DD2	1	7	0	0	32
Bacteria	GCA_001028705	RS_GCF_001028705.1	Complete Genome	Croceicoccus naphthovorans	0	0	0	0	32
Bacteria	GCA_001953175	RS_GCF_001953175.1	Complete Genome	Dehalogenimonas formicexedens	0	0	0	0	32
Bacteria	GCA_000400955	RS_GCF_000400955.1	Complete Genome	Spiroplasma syrphidicola EA-1	2	35	0	0	32
Bacteria	GCA_000024805	RS_GCF_000024805.1	Complete Genome	Haliangium ochraceum DSM 14365	3	812	17	3	32
Bacteria	GCA_001281045	RS_GCF_001281045.1	Complete Genome	Spiroplasma cantharicola	0	0	0	0	32
Bacteria	GCA_001040945	RS_GCF_001040945.1	Complete Genome	Herbaspirillum seropedicae	0	0	0	0	32
Bacteria	GCA_000023925	RS_GCF_000023925.1	Complete Genome	Kytococcus sedentarius DSM 20547	0	0	0	0	32
Bacteria	GCA_002237575	RS_GCF_002237575.1	Complete Genome	Spiroplasma corruscae	0	0	0	0	32
Bacteria	GCA_009688945	RS_GCF_009688945.1	Complete Genome	Desulfosarcina alkanivorans	1	26	7	1	32
Bacteria	GCA_012222965	RS_GCF_012222965.1	Complete Genome	Allofrancisella inopinata	0	0	0	0	32
Bacteria	GCA_001267155	RS_GCF_001267155.1	Complete Genome	Spiroplasma litorale	1	36	0	0	32
Bacteria	GCA_001715535	RS_GCF_001715535.1	Complete Genome	Spiroplasma helicoides	1	44	0	0	32
Bacteria	GCA_002803985	RS_GCF_002803985.1	Complete Genome	Entomoplasma luminosum	0	0	0	0	32
Bacteria	GCA_002356355	RS_GCF_002356355.1	Complete Genome	Thiohalobacter thiocyanaticus	2	179	12	2	32
Bacteria	GCA_001886855	RS_GCF_001886855.1	Complete Genome	Spiroplasma citri	0	0	0	0	32
Bacteria	GCA_012222825	RS_GCF_012222825.1	Complete Genome	Allofrancisella frigidaquae	0	0	0	0	32
Bacteria	GCA_000473995	RS_GCF_000473995.1	Complete Genome	Clostridium saccharobutylicum DSM 13864	2	49	12	2	32
Bacteria	GCA_000008685	RS_GCF_000008685.2	Complete Genome	Borreliella burgdorferi B31	0	0	0	0	32
Bacteria	GCA_000013085	RS_GCF_000013085.1	Complete Genome	Rhodospirillum rubrum ATCC 11170	11	203	27	4	33
Bacteria	GCA_000009765	RS_GCF_000009765.2	Complete Genome	Streptomyces avermitilis MA-4680 = NBRC 14893	3	103	8	1	33
Bacteria	GCA_000214665	RS_GCF_000214665.1	Complete Genome	Methylomonas methanica MC09	4	105	13	2	33
Bacteria	GCA_000184685	RS_GCF_000184685.1	Complete Genome	Intrasporangium calvum DSM 43043	0	0	0	0	33
Bacteria	GCA_001008165	RS_GCF_001008165.2	Complete Genome	Croceibacterium atlanticum	0	0	0	0	33
Bacteria	GCA_002240355	RS_GCF_002240355.1	Complete Genome	Prauserella marina	6	51	8	1	33
Bacteria	GCA_000023025	RS_GCF_000023025.1	Complete Genome	Teredinibacter turnerae T7901	2	55	12	2	33
Bacteria	GCA_000021865	RS_GCF_000021865.1	Complete Genome	Rhodobacter capsulatus SB 1003	4	56	7	1	33
Bacteria	GCA_000007705	RS_GCF_000007705.1	Complete Genome	Chromobacterium violaceum ATCC 12472	4	92	13	2	33
Bacteria	GCA_003312875	RS_GCF_003312875.1	Complete Genome	Amycolatopsis albispora	0	0	0	0	33
Bacteria	GCA_000305785	RS_GCF_000305785.2	Complete Genome	Simiduia agarivorans SA1 = DSM 21679	0	0	0	0	33
Bacteria	GCA_000833025	RS_GCF_000833025.1	Complete Genome	Myroides profundi	1	4	0	0	33
Bacteria	GCA_000021485	RS_GCF_000021485.1	Complete Genome	Acidithiobacillus ferrooxidans ATCC 23270	1	4	4	1	33
Bacteria	GCA_000023225	RS_GCF_000023225.1	Complete Genome	Desulfomicrobium baculatum DSM 4028	0	0	0	0	33
Bacteria	GCA_000503895	RS_GCF_000503895.1	Complete Genome	Hyphomicrobium nitrativorans NL23	1	34	7	1	33
Bacteria	GCA_000092985	RS_GCF_000092985.1	Complete Genome	Nocardiopsis dassonvillei subsp. dassonvillei DSM 43111	8	84	7	1	33
Bacteria	GCA_002028405	RS_GCF_002028405.1	Complete Genome	Thiomonas intermedia	0	0	0	0	33
Bacteria	GCA_000960995	RS_GCF_000960995.1	Complete Genome	Burkholderia glumae LMG 2196 = ATCC 33617	1	5	0	0	33
Bacteria	GCA_001411495	RS_GCF_001411495.1	Complete Genome	Burkholderia cepacia ATCC 25416	0	0	0	0	33
Bacteria	GCA_000959725	RS_GCF_000959725.1	Complete Genome	Burkholderia gladioli	0	0	0	0	33
Bacteria	GCA_001563225	RS_GCF_001563225.1	Complete Genome	Pseudodesulfovibrio indicus	1	19	7	1	33
Bacteria	GCA_000025265	RS_GCF_000025265.1	Complete Genome	Conexibacter woesei DSM 14684	0	0	0	0	33
Bacteria	GCA_002355375	RS_GCF_002355375.1	Complete Genome	Aneurinibacillus soli	0	0	0	0	33
Bacteria	GCA_001633165	RS_GCF_001633165.1	Complete Genome	Rhodovulum sulfidophilum DSM 1374	1	25	8	1	33
Bacteria	GCA_008087625	RS_GCF_008087625.1	Complete Genome	Aquisphaera giovannonii	1	64	7	1	33
Bacteria	GCA_001658025	RS_GCF_001658025.1	Complete Genome	Kosakonia oryzae	1	7	0	0	33
Bacteria	GCA_004322855	RS_GCF_004322855.1	Complete Genome	Egibacter rhizosphaerae	1	44	4	1	33
Bacteria	GCA_001421015	RS_GCF_001421015.2	Complete Genome	Paenibacillus bovis	0	0	0	0	33
Bacteria	GCA_002003265	RS_GCF_002003265.1	Complete Genome	Paenibacillus larvae subsp. larvae	3	14	10	2	33
Bacteria	GCA_001704115	RS_GCF_001704115.1	Complete Genome	Acinetobacter larvae	0	0	0	0	33
Bacteria	GCA_010731815	RS_GCF_010731815.1	Complete Genome	Mycolicibacterium arabiense	0	0	0	0	33
Bacteria	GCA_001628815	RS_GCF_001628815.1	Complete Genome	Geobacter anodireducens	1	68	8	1	33
Bacteria	GCA_000069185	RS_GCF_000069185.1	Complete Genome	Mycobacteroides abscessus ATCC 19977	0	0	0	0	33
Bacteria	GCA_000816085	RS_GCF_000816085.1	Complete Genome	Staphylococcus hyicus	1	14	3	1	33
Bacteria	GCA_008000815	RS_GCF_008000815.1	Complete Genome	Terriglobus albidus	0	0	0	0	33
Bacteria	GCA_007954585	RS_GCF_007954585.1	Complete Genome	Pistricoccus aurantiacus	1	87	6	1	33
Bacteria	GCA_000015045	RS_GCF_000015045.1	Complete Genome	Pelobacter propionicus DSM 2379	1	43	9	2	33
Bacteria	GCA_000092825	RS_GCF_000092825.1	Complete Genome	Segniliparus rotundus DSM 44985	0	0	0	0	33
Bacteria	GCA_000265295	RS_GCF_000265295.1	Complete Genome	Sulfurospirillum barnesii SES-3	1	41	0	0	33
Bacteria	GCA_000023445	RS_GCF_000023445.1	Complete Genome	Maridesulfovibrio salexigens DSM 2638	0	0	0	0	33
Bacteria	GCA_003258315	RS_GCF_003258315.1	Complete Genome	Bradymonas sediminis	1	67	8	1	33
Bacteria	GCA_000195755	RS_GCF_000195755.1	Complete Genome	Desulfovibrio vulgaris str. Hildenborough	1	27	7	1	33
Bacteria	GCA_000189295	RS_GCF_000189295.2	Complete Genome	Pseudodesulfovibrio mercurii	1	98	7	1	33
Bacteria	GCA_007971525	RS_GCF_007971525.1	Complete Genome	Mucilaginibacter ginsenosidivorax	1	113	3	1	34
Bacteria	GCA_000172635	RS_GCF_000172635.2	Complete Genome	Alteromonas macleodii ATCC 27126	0	0	0	0	34
Bacteria	GCA_001698205	RS_GCF_001698205.1	Complete Genome	Tsuneonella dongtanensis	0	0	0	0	34
Bacteria	GCA_003544875	RS_GCF_003544875.1	Complete Genome	Vibrio alfacsensis	4	25	9	2	34
Bacteria	GCA_001006005	RS_GCF_001006005.1	Complete Genome	Serratia fonticola	3	66	6	1	34
Bacteria	GCA_000189535	RS_GCF_000189535.1	Complete Genome	Pseudarthrobacter phenanthrenivorans Sphe3	0	0	0	0	34
Bacteria	GCA_006494775	RS_GCF_006494775.1	Complete Genome	Nocardioides humi	0	0	0	0	34
Bacteria	GCA_003544855	RS_GCF_003544855.1	Complete Genome	Malaciobacter marinus	0	0	0	0	34
Bacteria	GCA_000013025	RS_GCF_000013025.1	Complete Genome	Hyphomonas neptunium ATCC 15444	0	0	0	0	34
Bacteria	GCA_000026105	RS_GCF_000026105.1	Complete Genome	Pseudomonas entomophila L48	0	0	0	0	34
Bacteria	GCA_001411805	RS_GCF_001411805.1	Complete Genome	Burkholderia plantarii	2	33	6	1	34
Bacteria	GCA_002211765	RS_GCF_002211765.1	Complete Genome	Idiomarina piscisalsi	0	0	0	0	34
Bacteria	GCA_000756615	RS_GCF_000756615.1	Complete Genome	Paenibacillus durus	5	132	7	1	34
Bacteria	GCA_000024085	RS_GCF_000024085.1	Complete Genome	Kangiella koreensis DSM 16069	0	0	0	0	34
Bacteria	GCA_000196875	RS_GCF_000196875.2	Complete Genome	Halomonas elongata DSM 2581	1	7	6	1	34
Bacteria	GCA_000422085	RS_GCF_000422085.1	Complete Genome	Serratia liquefaciens ATCC 27592	0	0	0	0	34
Bacteria	GCA_004000605	RS_GCF_004000605.1	Complete Genome	Glycocaulis alkaliphilus	0	0	0	0	34
Bacteria	GCA_001708405	RS_GCF_001708405.1	Complete Genome	Kangiella sediminilitoris	0	0	0	0	34
Bacteria	GCA_000513215	RS_GCF_000513215.1	Complete Genome	Serratia marcescens subsp. marcescens Db11	0	0	0	0	34
Bacteria	GCA_000442645	RS_GCF_000442645.1	Complete Genome	Corynebacterium maris DSM 45190	0	0	0	0	34
Bacteria	GCA_002240415	RS_GCF_002240415.1	Complete Genome	Paenibacillus kribbensis	4	99	7	1	34
Bacteria	GCA_002804245	RS_GCF_002804245.1	Complete Genome	Mesoplasma coleopterae	0	0	0	0	34
Bacteria	GCA_009363095	RS_GCF_009363095.1	Complete Genome	Paenibacillus cellulositrophicus	0	0	0	0	34
Bacteria	GCA_001922305	RS_GCF_001922305.1	Complete Genome	Thauera chlorobenzoica	4	118	15	2	34
Bacteria	GCA_008033135	RS_GCF_008033135.1	Complete Genome	Chitinolyticbacter meiyuanensis	1	46	7	1	34
Bacteria	GCA_000973725	RS_GCF_000973725.1	Complete Genome	Pontibacter korlensis	0	0	0	0	34
Bacteria	GCA_000284315	RS_GCF_000284315.1	Complete Genome	Leptospirillum ferrooxidans C2-3	0	0	0	0	34
Bacteria	GCA_004331955	RS_GCF_004331955.1	Complete Genome	Roseitalea porphyridii	0	0	0	0	34
Bacteria	GCA_002355155	RS_GCF_002355155.1	Complete Genome	Corynebacterium suranareeae	0	0	0	0	34
Bacteria	GCA_001598055	RS_GCF_001598055.1	Chromosome	Cupriavidus nantongensis	0	0	0	0	34
Bacteria	GCA_000012365	RS_GCF_000012365.1	Complete Genome	Burkholderia thailandensis E264	0	0	0	0	34
Bacteria	GCA_000968375	RS_GCF_000968375.1	Complete Genome	Clostridium scatologenes	5	102	14	2	34
Bacteria	GCA_000022065	RS_GCF_000022065.1	Complete Genome	Ruminiclostridium cellulolyticum H10	3	20	10	2	34
Bacteria	GCA_000060285	RS_GCF_000060285.1	Complete Genome	Listeria welshimeri serovar 6b str. SLCC5334	0	0	0	0	34
Bacteria	GCA_000017425	RS_GCF_000017425.1	Complete Genome	Bacillus cytotoxicus NVH 391-98	2	13	8	1	34
Bacteria	GCA_000196455	RS_GCF_000196455.1	Complete Genome	Acetoanaerobium sticklandii	0	0	0	0	34
Bacteria	GCA_000763495	RS_GCF_000763495.1	Complete Genome	Listeria ivanovii subsp. londoniensis	2	55	8	1	34
Bacteria	GCA_000027145	RS_GCF_000027145.1	Complete Genome	Listeria seeligeri serovar 1/2b str. SLCC3954	4	64	9	2	34
Bacteria	GCA_001717505	RS_GCF_001717505.1	Complete Genome	Dialister pneumosintes	1	19	3	1	34
Bacteria	GCA_000242595	RS_GCF_000242595.2	Complete Genome	Spirochaeta africana DSM 8902	1	48	6	1	34
Bacteria	GCA_001457455	RS_GCF_001457455.1	Complete Genome	Corynebacterium diphtheriae	1	6	0	0	34
Bacteria	GCA_000024945	RS_GCF_000024945.1	Complete Genome	Veillonella parvula DSM 2008	3	26	13	1	34
Bacteria	GCA_002998435	RS_GCF_002998435.1	Complete Genome	Bacteroides zoogleoformans	1	15	9	2	34
Bacteria	GCA_000025305	RS_GCF_000025305.1	Complete Genome	Acidaminococcus fermentans DSM 20731	1	61	7	1	34
Bacteria	GCA_000025925	RS_GCF_000025925.1	Complete Genome	Prevotella ruminicola 23	1	15	2	1	34
Bacteria	GCA_002222615	RS_GCF_002222615.2	Complete Genome	Bacteroides caccae	0	0	0	0	34
Bacteria	GCA_000317615	RS_GCF_000317615.1	Complete Genome	Dactylococcopsis salina PCC 8305	0	0	0	0	34
Bacteria	GCA_000260965	RS_GCF_000260965.1	Complete Genome	Methylophaga frappieri	1	68	6	1	34
Bacteria	GCA_002097535	RS_GCF_002097535.1	Complete Genome	Halobacillus mangrovi	0	0	0	0	34
Bacteria	GCA_010730745	RS_GCF_010730745.1	Complete Genome	Mycobacterium heidelbergense	0	0	0	0	34
Bacteria	GCA_001636015	RS_GCF_001636015.1	Complete Genome	Moraxella ovis	2	21	11	2	34
Bacteria	GCA_000277125	RS_GCF_000277125.1	Complete Genome	Mycobacterium intracellulare ATCC 13950	0	0	0	0	34
Bacteria	GCA_005377625	RS_GCF_005377625.1	Complete Genome	Desulfoglaeba alkanexedens ALDC	3	195	15	2	34
Bacteria	GCA_008728835	RS_GCF_008728835.1	Complete Genome	Hypericibacter adhaerens	1	184	3	1	35
Bacteria	GCA_001648175	RS_GCF_001648175.1	Complete Genome	Halotalea alkalilenta	3	172	13	2	35
Bacteria	GCA_000500935	RS_GCF_000500935.1	Complete Genome	Spiroplasma apis B31	1	55	0	0	35
Bacteria	GCA_002290085	RS_GCF_002290085.1	Complete Genome	Mesoplasma chauliocola	0	0	0	0	35
Bacteria	GCA_002499975	RS_GCF_002499975.2	Complete Genome	Alteromonas pelagimontana	0	0	0	0	35
Bacteria	GCA_001663155	RS_GCF_001663155.1	Complete Genome	Altererythrobacter ishigakiensis	0	0	0	0	35
Bacteria	GCA_000973105	RS_GCF_000973105.1	Complete Genome	Zobellia galactanivorans	0	0	0	0	35
Bacteria	GCA_001281485	RS_GCF_001281485.1	Complete Genome	Altererythrobacter epoxidivorans	0	0	0	0	35
Bacteria	GCA_001307805	RS_GCF_001307805.1	Complete Genome	Lentibacillus amyloliquefaciens	0	0	0	0	35
Bacteria	GCA_000523235	RS_GCF_000523235.1	Complete Genome	Nocardia nova SH22a	2	11	6	1	35
Bacteria	GCA_002217795	RS_GCF_002217795.2	Complete Genome	Aquitalea magnusonii	2	82	14	2	35
Bacteria	GCA_000196735	RS_GCF_000196735.1	Complete Genome	Bacillus amyloliquefaciens DSM 7 = ATCC 23350	0	0	0	0	35
Bacteria	GCA_008386315	RS_GCF_008386315.1	Complete Genome	Serinicoccus marinus DSM 15273	0	0	0	0	35
Bacteria	GCA_000008045	RS_GCF_000008045.1	Complete Genome	Rickettsia typhi str. Wilmington	0	0	0	0	35
Bacteria	GCA_001443605	RS_GCF_001443605.1	Complete Genome	Salinivirga cyanobacteriivorans	4	448	13	3	35
Bacteria	GCA_009363075	RS_GCF_009363075.1	Complete Genome	Paenibacillus guangzhouensis	2	10	0	0	35
Bacteria	GCA_000331025	RS_GCF_000331025.1	Chromosome	Maridesulfovibrio hydrothermalis AM13 = DSM 14728	2	26	14	2	35
Bacteria	GCA_000219605	RS_GCF_000219605.1	Complete Genome	Pseudomonas stutzeri	0	0	0	0	35
Bacteria	GCA_000496285	RS_GCF_000496285.1	Complete Genome	Bacillus toyonensis BCT-7112	0	0	0	0	35
Bacteria	GCA_001509405	RS_GCF_001509405.1	Complete Genome	Aeromicrobium erythreum	0	0	0	0	35
Bacteria	GCA_004101865	RS_GCF_004101865.1	Complete Genome	Halobacillus litoralis	0	0	0	0	35
Bacteria	GCA_005166025	RS_GCF_005166025.1	Complete Genome	Roseivirga pacifica	0	0	0	0	35
Bacteria	GCA_000012885	RS_GCF_000012885.1	Complete Genome	Syntrophotalea carbinolica DSM 2380	1	111	8	1	35
Bacteria	GCA_001182745	RS_GCF_001182745.1	Complete Genome	Nocardia farcinica	7	73	8	1	35
Bacteria	GCA_004295565	GB_GCA_004295565.1	Complete Genome	Halomonas olivaria	1	89	4	1	35
Bacteria	GCA_006740705	RS_GCF_006740705.1	Complete Genome	Salicibibacter halophilus	1	16	3	1	35
Bacteria	GCA_001941945	RS_GCF_001941945.1	Complete Genome	Roseomonas gilardii	0	0	1	1	35
Bacteria	GCA_014218335	RS_GCF_014218335.1	Complete Genome	Anaerocolumna cellulosilytica	3	154	15	2	35
Bacteria	GCA_000011305	RS_GCF_000011305.1	Complete Genome	Corynebacterium efficiens YS-314	1	21	0	0	35
Bacteria	GCA_000828475	RS_GCF_000828475.1	Complete Genome	Methyloceanibacter caenitepidi	0	0	0	0	35
Bacteria	GCA_001854245	RS_GCF_001854245.1	Complete Genome	Desulfococcus multivorans	4	164	12	2	35
Bacteria	GCA_000507245	RS_GCF_000507245.1	Complete Genome	Salinispira pacifica	3	72	10	2	35
Bacteria	GCA_900636385	RS_GCF_900636385.1	Complete Genome	Staphylococcus warneri	0	0	0	0	35
Bacteria	GCA_000178115	RS_GCF_000178115.2	Complete Genome	Ethanoligenens harbinense YUAN-3	1	279	7	1	35
Bacteria	GCA_000577895	RS_GCF_000577895.1	Complete Genome	Clostridium bornimense	2	96	8	1	35
Bacteria	GCA_000307165	RS_GCF_000307165.1	Complete Genome	Amphibacillus xylanus NBRC 15112	0	0	0	0	35
Bacteria	GCA_002209445	RS_GCF_002209445.1	Complete Genome	Capnocytophaga endodontalis	1	56	3	1	35
Bacteria	GCA_001020205	RS_GCF_001020205.1	Complete Genome	Clostridium sporogenes	0	0	0	0	35
Bacteria	GCA_001262015	RS_GCF_001262015.1	Complete Genome	Prevotella fusca JCM 17724	1	22	2	1	35
Bacteria	GCA_000013405	RS_GCF_000013405.1	Complete Genome	Syntrophus aciditrophicus SB	2	163	17	2	35
Bacteria	GCA_000016505	RS_GCF_000016505.1	Complete Genome	Clostridium kluyveri DSM 555	5	71	7	1	35
Bacteria	GCA_000196435	RS_GCF_000196435.1	Complete Genome	Bartonella tribocorum CIP 105476	0	0	0	0	35
Bacteria	GCA_002874775	RS_GCF_002874775.1	Chromosome	Monoglobus pectinilyticus	2	10	9	2	35
Bacteria	GCA_000019905	RS_GCF_000019905.1	Complete Genome	Exiguobacterium sibiricum 255-15	1	15	7	1	36
Bacteria	GCA_000250675	RS_GCF_000250675.2	Complete Genome	Nocardia brasiliensis ATCC 700358	0	0	5	1	36
Bacteria	GCA_000025725	RS_GCF_000025725.1	Complete Genome	Denitrovibrio acetiphilus DSM 12809	0	0	0	0	36
Bacteria	GCA_000166295	RS_GCF_000166295.1	Complete Genome	Marinobacter adhaerens HP15	0	0	0	0	36
Bacteria	GCA_000055945	RS_GCF_000055945.1	Complete Genome	Lawsonia intracellularis PHE/MN1-00	0	0	0	0	36
Bacteria	GCA_002201795	RS_GCF_002201795.1	Complete Genome	Alkalitalea saponilacus	2	97	9	2	36
Bacteria	GCA_003584645	RS_GCF_003584645.1	Complete Genome	Methylocaldum marinum	7	112	26	4	36
Bacteria	GCA_900660755	RS_GCF_900660755.1	Complete Genome	Acholeplasma hippikon	0	0	0	0	36
Bacteria	GCA_000008485	RS_GCF_000008485.1	Complete Genome	Legionella pneumophila subsp. pneumophila str. Philadelphia 1	0	0	0	0	36
Bacteria	GCA_000046705	RS_GCF_000046705.1	Complete Genome	Bartonella henselae str. Houston-1	0	0	0	0	36
Bacteria	GCA_000612485	GB_GCA_000612485.1	Complete Genome	Bordetella holmesii ATCC 51541	0	0	0	0	36
Bacteria	GCA_000023285	RS_GCF_000023285.1	Complete Genome	Capnocytophaga ochracea DSM 7271	1	5	1	1	36
Bacteria	GCA_000265465	RS_GCF_000265465.1	Complete Genome	Ornithobacterium rhinotracheale DSM 15997	1	16	3	1	36
Bacteria	GCA_000024565	RS_GCF_000024565.1	Complete Genome	Streptobacillus moniliformis DSM 12112	1	47	3	1	36
Bacteria	GCA_000164695	RS_GCF_000164695.2	Complete Genome	Rothia dentocariosa ATCC 17931	2	20	4	1	36
Bacteria	GCA_000276685	RS_GCF_000276685.1	Complete Genome	Taylorella equigenitalis ATCC 35865	1	32	7	1	36
Bacteria	GCA_001553565	RS_GCF_001553565.1	Complete Genome	Actinomyces radicidentis	0	0	0	0	36
Bacteria	GCA_000271405	RS_GCF_000271405.2	Complete Genome	Enterococcus hirae ATCC 9790	0	0	4	1	36
Bacteria	GCA_001553935	RS_GCF_001553935.1	Complete Genome	Actinomyces oris	5	50	3	1	36
Bacteria	GCA_000341385	RS_GCF_000341385.1	Complete Genome	Bartonella vinsonii subsp. berkhoffii str. Winnie	0	0	0	0	36
Bacteria	GCA_000210895	RS_GCF_000210895.1	Complete Genome	Haemophilus parainfluenzae T3T1	1	16	3	1	36
Bacteria	GCA_000014725	RS_GCF_000014725.1	Complete Genome	Syntrophomonas wolfei subsp. wolfei str. Goettingen G311	4	297	31	4	36
Bacteria	GCA_000007325	GB_GCA_000007325.1	Complete Genome	Fusobacterium nucleatum subsp. nucleatum ATCC 25586	1	15	8	1	36
Bacteria	GCA_000019345	RS_GCF_000019345.1	Complete Genome	Ureaplasma parvum serovar 3 str. ATCC 27815	0	0	0	0	36
Bacteria	GCA_001553545	RS_GCF_001553545.1	Complete Genome	Capnocytophaga haemolytica	0	0	0	0	36
Bacteria	GCA_000023905	RS_GCF_000023905.1	Complete Genome	Leptotrichia buccalis C-1013-b	3	103	17	4	36
Bacteria	GCA_000233715	RS_GCF_000233715.2	Complete Genome	Desulfoscipio gibsoniae DSM 7213	6	236	22	3	36
Bacteria	GCA_003410315	RS_GCF_003410315.1	Complete Genome	Olleya aquimaris	0	0	0	0	37
Bacteria	GCA_003367315	RS_GCF_003367315.1	Complete Genome	Saccharospirillum mangrovi	0	0	0	0	37
Bacteria	GCA_004214795	RS_GCF_004214795.1	Complete Genome	Malaciobacter pacificus	1	25	3	1	37
Bacteria	GCA_000485905	RS_GCF_000485905.1	Complete Genome	Spiribacter curvatus	0	0	0	0	37
Bacteria	GCA_000192745	RS_GCF_000192745.1	Complete Genome	Polymorphum gilvum SL003B-26A1	1	30	8	1	37
Bacteria	GCA_001187785	RS_GCF_001187785.1	Complete Genome	Wenzhouxiangella marina	0	0	0	0	37
Bacteria	GCA_007289895	RS_GCF_007289895.1	Complete Genome	Catenovulum sediminis	0	0	0	0	37
Bacteria	GCA_000319575	RS_GCF_000319575.2	Complete Genome	Spiribacter salinus M19-40	0	0	0	0	37
Bacteria	GCA_000023205	RS_GCF_000023205.1	Complete Genome	Micrococcus luteus NCTC 2665	0	0	0	0	37
Bacteria	GCA_000340475	RS_GCF_000340475.1	Chromosome	Oceanobacillus kimchii X50	0	0	0	0	37
Bacteria	GCA_003111685	RS_GCF_003111685.1	Complete Genome	Salipiger pacificus	0	0	0	0	37
Bacteria	GCA_002813635	RS_GCF_002813635.1	Complete Genome	Spiribacter roseus	0	0	0	0	37
Bacteria	GCA_001721685	RS_GCF_001721685.1	Complete Genome	Bacillus beveridgei	0	0	0	0	37
Bacteria	GCA_001305595	RS_GCF_001305595.1	Complete Genome	Azospirillum thiophilum	0	0	0	0	37
Bacteria	GCA_000818095	RS_GCF_000818095.1	Complete Genome	Jeotgalibacillus malaysiensis	0	0	0	0	37
Bacteria	GCA_008000755	RS_GCF_008000755.1	Complete Genome	Youhaiella tibetensis	0	0	0	0	37
Bacteria	GCA_003612795	RS_GCF_003612795.1	Complete Genome	Halomonas alkaliphila	1	78	8	1	37
Bacteria	GCA_014126615	RS_GCF_014126615.1	Complete Genome	Ciceribacter thiooxidans	0	0	0	0	37
Bacteria	GCA_000283655	RS_GCF_000283655.1	Complete Genome	Azospirillum lipoferum 4B	3	111	13	2	37
Bacteria	GCA_001854125	RS_GCF_001854125.1	Complete Genome	Marinobacter salinus	0	0	0	0	37
Bacteria	GCA_002085925	RS_GCF_002085925.1	Complete Genome	Thioclava electrotropha	0	0	0	0	37
Bacteria	GCA_000214175	RS_GCF_000214175.1	Complete Genome	Hoyosella subflava DQS3-9A1	0	0	0	0	37
Bacteria	GCA_000235605	RS_GCF_000235605.1	Complete Genome	Desulfosporosinus orientis DSM 765	2	52	7	1	37
Bacteria	GCA_000294775	RS_GCF_000294775.2	Complete Genome	Cytobacillus oceanisediminis 2691	0	0	0	0	37
Bacteria	GCA_009931115	RS_GCF_009931115.1	Complete Genome	Microbulbifer hydrolyticus	0	0	0	0	37
Bacteria	GCA_000013985	RS_GCF_000013985.1	Complete Genome	Sphingopyxis alaskensis RB2256	0	0	0	0	37
Bacteria	GCA_005887635	RS_GCF_005887635.2	Complete Genome	Paraoceanicella profunda	0	0	0	0	37
Bacteria	GCA_000455605	RS_GCF_000455605.1	Complete Genome	Flavobacterium indicum GPTSA100-9 = DSM 17447	0	0	0	0	37
Bacteria	GCA_000017265	RS_GCF_000017265.1	Complete Genome	Phenylobacterium zucineum HLK1	0	0	0	0	37
Bacteria	GCA_000819445	RS_GCF_000819445.1	Complete Genome	Corynebacterium humireducens NBRC 106098 = DSM 45392	2	209	8	1	37
Bacteria	GCA_002804025	RS_GCF_002804025.1	Complete Genome	Mesoplasma tabanidae	0	0	0	0	37
Bacteria	GCA_001753245	RS_GCF_001753245.1	Complete Genome	Acidihalobacter yilgarnenesis	0	0	0	0	37
Bacteria	GCA_002101395	RS_GCF_002101395.1	Complete Genome	Pantoea alhagi	0	0	0	0	37
Bacteria	GCA_000565175	RS_GCF_000565175.1	Complete Genome	Spiroplasma culicicola AES-1	0	0	0	0	37
Bacteria	GCA_000565195	RS_GCF_000565195.1	Complete Genome	Spiroplasma mirum ATCC 29335	0	0	0	0	37
Bacteria	GCA_001315015	RS_GCF_001315015.1	Complete Genome	Azospirillum brasilense	2	23	7	1	37
Bacteria	GCA_000959365	RS_GCF_000959365.1	Complete Genome	Burkholderia oklahomensis C6786	0	0	0	0	37
Bacteria	GCA_008274825	RS_GCF_008274825.1	Complete Genome	Sphingobacterium hotanense	0	0	0	0	37
Bacteria	GCA_000007825	RS_GCF_000007825.1	Complete Genome	Bacillus cereus ATCC 14579	0	0	0	0	37
Bacteria	GCA_000177235	RS_GCF_000177235.2	Complete Genome	Evansella cellulosilytica DSM 2522	0	0	0	0	37
Bacteria	GCA_000018325	RS_GCF_000018325.1	Complete Genome	Alkaliphilus oremlandii OhILAs	0	0	0	0	37
Bacteria	GCA_902459475	RS_GCF_902459475.1	Complete Genome	Aquicella lusitana	0	0	0	0	37
Bacteria	GCA_006711645	RS_GCF_006711645.1	Complete Genome	Raoultella electrica	2	40	7	2	37
Bacteria	GCA_008329645	RS_GCF_008329645.1	Complete Genome	Mycobacterium grossiae	0	0	0	0	37
Bacteria	GCA_003522965	RS_GCF_003522965.1	Complete Genome	Bombilactobacillus bombi	1	46	4	1	37
Bacteria	GCA_900087055	RS_GCF_900087055.1	Complete Genome	Plesiomonas shigelloides	0	0	0	0	37
Bacteria	GCA_000981805	RS_GCF_000981805.1	Complete Genome	Citrobacter amalonaticus Y19	0	0	0	0	37
Bacteria	GCA_002249995	RS_GCF_002249995.1	Complete Genome	Citrobacter farmeri	0	0	0	0	37
Bacteria	GCA_900660745	RS_GCF_900660745.1	Complete Genome	Acholeplasma axanthum	0	0	0	0	37
Bacteria	GCA_000522985	RS_GCF_000522985.1	Complete Genome	Gemmatirosa kalamazoonesis	0	0	0	0	37
Bacteria	GCA_001870205	RS_GCF_001870205.1	Complete Genome	Vagococcus teuberi	1	17	3	1	37
Bacteria	GCA_000018685	RS_GCF_000018685.1	Complete Genome	Lachnoclostridium phytofermentans ISDg	0	0	0	0	37
Bacteria	GCA_001874625	RS_GCF_001874625.1	Complete Genome	Providencia rettgeri	2	26	6	1	37
Bacteria	GCA_000007485	RS_GCF_000007485.1	Complete Genome	Tropheryma whipplei str. Twist	0	0	0	0	37
Bacteria	GCA_000252995	RS_GCF_000252995.1	Complete Genome	Salmonella bongori NCTC 12419	2	37	8	1	37
Bacteria	GCA_000092365	RS_GCF_000092365.1	Complete Genome	Arcanobacterium haemolyticum DSM 20595	1	71	7	1	37
Bacteria	GCA_000026225	RS_GCF_000026225.1	Complete Genome	Escherichia fergusonii ATCC 35469	2	35	8	1	37
Bacteria	GCA_000021925	RS_GCF_000021925.1	Complete Genome	Desulfitobacterium hafniense DCB-2	5	188	13	2	37
Bacteria	GCA_000807275	RS_GCF_000807275.1	Complete Genome	Frischella perrara	0	0	0	0	37
Bacteria	GCA_001678905	RS_GCF_001678905.1	Complete Genome	Dermabacter vaginalis	0	0	0	0	37
Bacteria	GCA_005280275	RS_GCF_005280275.1	Complete Genome	Salinivibrio kushneri	2	11	0	0	37
Bacteria	GCA_009914335	RS_GCF_009914335.1	Complete Genome	Proteus columbae	0	0	0	0	37
Bacteria	GCA_000145275	RS_GCF_000145275.1	Complete Genome	Clostridium cellulovorans 743B	1	40	0	0	37
Bacteria	GCA_000008985	RS_GCF_000008985.1	Complete Genome	Francisella tularensis subsp. tularensis SCHU S4	0	0	3	1	37
Bacteria	GCA_001545095	RS_GCF_001545095.1	Complete Genome	Erysipelothrix larvae	0	0	0	0	37
Bacteria	GCA_007970465	RS_GCF_007970465.1	Complete Genome	Corynebacterium nuruki S6-4	1	75	7	1	37
Bacteria	GCA_000010505	RS_GCF_000010505.1	Complete Genome	Porphyromonas gingivalis ATCC 33277	3	135	13	4	37
Bacteria	GCA_004102025	RS_GCF_004102025.1	Complete Genome	Actinomyces qiguomingii	12	242	19	3	37
Bacteria	GCA_000011445	GB_GCA_000011445.1	Complete Genome	Mycoplasma mycoides subsp. mycoides SC str. PG1	0	0	0	0	37
Bacteria	GCA_010731535	RS_GCF_010731535.1	Complete Genome	Mycobacterium lacus	1	145	0	0	37
Bacteria	GCA_000017245	RS_GCF_000017245.1	Complete Genome	Actinobacillus succinogenes 130Z	2	17	10	2	37
Bacteria	GCA_002263515	RS_GCF_002263515.1	Complete Genome	Actinopolyspora erythraea	7	87	19	3	37
Bacteria	GCA_000183365	RS_GCF_000183365.1	Complete Genome	Mycoplasma leachii PG50	0	0	0	0	37
Bacteria	GCA_901482605	RS_GCF_901482605.1	Complete Genome	Hathewaya histolytica	0	0	0	0	37
Bacteria	GCA_000011705	RS_GCF_000011705.1	Complete Genome	Burkholderia mallei ATCC 23344	0	0	0	0	37
Bacteria	GCA_000224105	RS_GCF_000224105.1	Complete Genome	Mycoplasma putrefaciens KS1	0	0	0	0	37
Bacteria	GCA_000143685	RS_GCF_000143685.1	Complete Genome	Clostridium ljungdahlii DSM 13528	0	0	0	0	37
Bacteria	GCA_000146505	RS_GCF_000146505.1	Complete Genome	Fibrobacter succinogenes subsp. succinogenes S85	4	54	7	2	37
Bacteria	GCA_000969765	RS_GCF_000969765.1	Complete Genome	Mycoplasmopsis synoviae ATCC 25204	0	0	0	0	37
Bacteria	GCA_000195955	RS_GCF_000195955.2	Complete Genome	Mycobacterium tuberculosis H37Rv	2	40	9	1	37
Bacteria	GCA_000833575	RS_GCF_000833575.1	Complete Genome	Corynebacterium singulare	1	65	8	1	37
Bacteria	GCA_002900365	RS_GCF_002900365.1	Complete Genome	Escherichia marmotae	0	0	6	1	37
Bacteria	GCA_001885235	RS_GCF_001885235.1	Complete Genome	Francisella hispaniensis FSC454	0	0	8	2	37
Bacteria	GCA_000006685	RS_GCF_000006685.1	Complete Genome	Chlamydia muridarum str. Nigg	0	0	0	0	37
Bacteria	GCA_000183385	RS_GCF_000183385.1	Complete Genome	Mycoplasmopsis bovis PG45	0	0	0	0	37
Bacteria	GCA_000389635	RS_GCF_000389635.1	Complete Genome	Clostridium pasteurianum BC1	1	4	0	0	37
Bacteria	GCA_010729105	RS_GCF_010729105.1	Complete Genome	Mycobacterium saskatchewanense	0	0	0	0	37
Bacteria	GCA_000011225	RS_GCF_000011225.1	Complete Genome	Mycoplasma penetrans HF-2	0	0	0	0	37
Bacteria	GCA_000018785	RS_GCF_000018785.1	Complete Genome	Acholeplasma laidlawii PG-8A	0	0	0	0	37
Bacteria	GCA_000069945	RS_GCF_000069945.1	Complete Genome	Corynebacterium urealyticum DSM 7109	1	69	7	1	37
Bacteria	GCA_000143965	RS_GCF_000143965.1	Complete Genome	Desulfarculus baarsii DSM 2075	3	331	16	3	37
Bacteria	GCA_000144625	RS_GCF_000144625.1	Complete Genome	[Clostridium] saccharolyticum WM1	0	0	0	0	37
Bacteria	GCA_000212375	RS_GCF_000212375.1	Complete Genome	Porphyromonas asaccharolytica DSM 20707	1	29	7	1	37
Bacteria	GCA_000212915	RS_GCF_000212915.1	Chromosome	Bacteroides coprosuis DSM 18011	1	23	1	1	37
Bacteria	GCA_000266945	RS_GCF_000266945.1	Complete Genome	Desulfomonile tiedjei DSM 6799	2	143	17	3	37
Bacteria	GCA_000695835	RS_GCF_000695835.1	Complete Genome	Mycoplasmopsis californica	0	0	0	0	37
Bacteria	GCA_000732945	RS_GCF_000732945.1	Complete Genome	Corynebacterium atypicum	0	0	5	1	37
Bacteria	GCA_000739435	RS_GCF_000739435.1	Complete Genome	Actinobacillus suis ATCC 33415	1	15	3	1	37
Bacteria	GCA_000875755	RS_GCF_000875755.1	Complete Genome	Mycoplasma yeatsii GM274B	0	0	0	0	37
Bacteria	GCA_001553625	RS_GCF_001553625.1	Complete Genome	Desulfomicrobium orale DSM 12838	2	46	12	2	37
Bacteria	GCA_001564455	RS_GCF_001564455.1	Complete Genome	Faecalibaculum rodentium	3	81	16	2	37
Bacteria	GCA_001586215	RS_GCF_001586215.1	Complete Genome	Corynebacterium simulans	1	30	7	1	37
Bacteria	GCA_000063605	RS_GCF_000063605.1	Complete Genome	Mycoplasmopsis agalactiae PG2	0	0	0	0	37
Bacteria	GCA_000020605	RS_GCF_000020605.1	Complete Genome	[Eubacterium] rectale ATCC 33656	2	68	10	2	37
Bacteria	GCA_000020225	RS_GCF_000020225.1	Complete Genome	Akkermansia muciniphila ATCC BAA-835	1	11	0	0	37
Bacteria	GCA_001941565	RS_GCF_001941565.1	Complete Genome	Corynebacterium phocae	1	80	4	1	37
Bacteria	GCA_000200595	RS_GCF_000200595.1	Complete Genome	Helicobacter felis ATCC 49179	0	0	0	0	37
Bacteria	GCA_014068355	RS_GCF_014068355.1	Complete Genome	Mycoplasma tullyi	0	0	0	0	37
Bacteria	GCA_000009945	RS_GCF_000009945.1	Complete Genome	Chlamydia felis Fe/C-56	0	0	0	0	37
Bacteria	GCA_000027325	RS_GCF_000027325.1	Complete Genome	Mycoplasma genitalium G37	0	0	0	0	37
Bacteria	GCA_001941505	RS_GCF_001941505.1	Complete Genome	Corynebacterium sphenisci DSM 44792	2	20	0	0	37
Bacteria	GCA_000007125	RS_GCF_000007125.1	Complete Genome	Brucella melitensis bv. 1 str. 16M	0	0	0	0	37
Bacteria	GCA_001854185	RS_GCF_001854185.1	Complete Genome	Clostridium formicaceticum	2	43	16	2	37
Bacteria	GCA_900169085	RS_GCF_900169085.1	Complete Genome	Chlamydia suis	0	0	0	0	37
Bacteria	GCA_010731595	RS_GCF_010731595.1	Complete Genome	Mycobacterium seoulense	0	0	0	0	37
Bacteria	GCA_000011065	RS_GCF_000011065.1	Complete Genome	Bacteroides thetaiotaomicron VPI-5482	0	0	0	0	37
Bacteria	GCA_000085865	RS_GCF_000085865.1	Complete Genome	Mycoplasma hominis ATCC 23114	0	0	0	0	37
Bacteria	GCA_000828855	RS_GCF_000828855.1	Complete Genome	Mycoplasma canadense	0	0	0	0	37
Bacteria	GCA_000807675	RS_GCF_000807675.2	Complete Genome	Eubacterium limosum	2	46	8	1	37
Bacteria	GCA_000157895	RS_GCF_000157895.3	Complete Genome	Mycobacterium kansasii ATCC 12478	0	0	0	0	37
Bacteria	GCA_000252855	RS_GCF_000252855.1	Complete Genome	Riemerella anatipestifer ATCC 11845 = DSM 15868	2	29	4	2	37
Bacteria	GCA_013046825	RS_GCF_013046825.1	Complete Genome	Turicibacter sanguinis	0	0	0	0	37
Bacteria	GCA_001999985	RS_GCF_001999985.1	Complete Genome	Helicobacter bilis	0	0	0	0	37
Bacteria	GCA_000012765	RS_GCF_000012765.1	Complete Genome	Mycoplasma capricolum subsp. capricolum ATCC 27343	0	0	0	0	37
Bacteria	GCA_000225345	RS_GCF_000225345.1	Complete Genome	Roseburia hominis A2-183	1	82	7	1	37
Bacteria	GCA_001553195	RS_GCF_001553195.1	Complete Genome	Mycoplasmopsis canis PG 14	1	7	0	0	37
Bacteria	GCA_000012825	RS_GCF_000012825.1	Complete Genome	Phocaeicola vulgatus ATCC 8482	0	0	0	0	37
Bacteria	GCA_000017585	RS_GCF_000017585.1	Complete Genome	Campylobacter hominis ATCC BAA-381	1	71	7	1	37
Bacteria	GCA_001189495	RS_GCF_001189495.1	Complete Genome	Eubacterium sulci ATCC 35585	0	0	0	0	37
Bacteria	GCA_000815065	RS_GCF_000815065.1	Complete Genome	Mycoplasma flocculare ATCC 27399	0	0	0	0	37
Bacteria	GCA_002000985	RS_GCF_002000985.1	Complete Genome	Streptococcus gallolyticus subsp. gallolyticus DSM 16831	0	0	4	1	37
Bacteria	GCA_000165465	RS_GCF_000165465.1	Complete Genome	Halanaerobium praevalens DSM 2228	1	4	0	0	37
Bacteria	GCA_000195855	RS_GCF_000195855.1	Complete Genome	Mycobacterium leprae TN	0	0	0	0	37
Bacteria	GCA_003073475	RS_GCF_003073475.1	Complete Genome	Actinobaculum sp. 313	1	85	9	1	37
Bacteria	GCA_000186225	RS_GCF_000186225.1	Complete Genome	Bacteroides helcogenes P 36-108	1	13	7	1	37
Bacteria	GCA_000215085	RS_GCF_000215085.1	Complete Genome	Desulfotomaculum ruminis DSM 2154	10	330	26	4	37
Bacteria	GCA_001314995	RS_GCF_001314995.1	Complete Genome	Bacteroides ovatus	0	0	0	0	37
Bacteria	GCA_000265365	RS_GCF_000265365.1	Complete Genome	Alistipes finegoldii DSM 17242	0	0	0	0	37
Bacteria	GCA_000755145	RS_GCF_000755145.1	Complete Genome	Treponema putidum	0	0	4	1	37
Bacteria	GCA_000024205	RS_GCF_000024205.1	Complete Genome	Desulfofarcimen acetoxidans DSM 771	11	419	39	5	37
Bacteria	GCA_000385925	RS_GCF_000385925.1	Complete Genome	Streptococcus cristatus AS 1.3089	2	86	16	2	37
Bacteria	GCA_000146185	RS_GCF_000146185.1	Complete Genome	[Eubacterium] eligens ATCC 27750	1	8	2	2	37
Bacteria	GCA_000024225	RS_GCF_000024225.1	Complete Genome	Lancefieldella parvulum DSM 20469	0	0	0	0	37
Bacteria	GCA_900116045	RS_GCF_900116045.1	Complete Genome	Desulfovibrio piger	0	0	0	0	37
Bacteria	GCA_000196135	RS_GCF_000196135.1	Complete Genome	Wolinella succinogenes DSM 1740	2	30	6	2	37
Bacteria	GCA_000008205	RS_GCF_000008205.1	Complete Genome	Mycoplasma hyopneumoniae J	0	0	0	0	37
Bacteria	GCA_000253155	RS_GCF_000253155.1	Complete Genome	Streptococcus oralis Uo5	1	5	0	0	37
Bacteria	GCA_000014965	RS_GCF_000014965.1	Complete Genome	Syntrophobacter fumaroxidans MPOB	2	148	17	2	37
Bacteria	GCA_000163895	RS_GCF_000163895.2	Complete Genome	Filifactor alocis ATCC 35896	2	60	11	2	37
Bacteria	GCA_001941445	RS_GCF_001941445.1	Complete Genome	Corynebacterium aquilae DSM 44791	0	0	0	0	37
Bacteria	GCA_001900245	RS_GCF_001900245.1	Complete Genome	Mycoplasmopsis pullorum	0	0	0	0	37
Bacteria	GCA_003991565	RS_GCF_003991565.1	Complete Genome	Butyricimonas faecalis	0	0	0	0	37
Bacteria	GCA_000177535	RS_GCF_000177535.2	Complete Genome	Corynebacterium resistens DSM 45100	2	71	8	1	37
Bacteria	GCA_000195275	RS_GCF_000195275.1	Complete Genome	Treponema succinifaciens DSM 2489	1	25	6	1	37
Bacteria	GCA_000195295	RS_GCF_000195295.1	Complete Genome	Desulfobacca acetoxidans DSM 11109	4	126	21	3	37
Bacteria	GCA_000210715	GB_GCA_000210715.1	Chromosome	Fretibacterium fastidiosum	6	397	14	2	37
Bacteria	GCA_000512915	RS_GCF_000512915.1	Complete Genome	Barnesiella viscericola DSM 18177	1	62	7	2	37
Bacteria	GCA_000524555	RS_GCF_000524555.1	Complete Genome	Mycoplasma bovoculi M165/69	0	0	0	0	37
Bacteria	GCA_000941075	RS_GCF_000941075.1	Complete Genome	Mycoplasma dispar	2	32	0	0	37
Bacteria	GCA_001460635	RS_GCF_001460635.1	Complete Genome	Helicobacter typhlonius	1	22	3	1	37
Bacteria	GCA_002101335	RS_GCF_002101335.1	Complete Genome	Staphylococcus lutrae	2	15	6	2	37
Bacteria	GCA_000025885	RS_GCF_000025885.1	Complete Genome	Aminobacterium colombiense DSM 12261	1	34	6	1	37
Bacteria	GCA_000204135	RS_GCF_000204135.1	Complete Genome	Chlamydia pecorum E58	0	0	0	0	37
Bacteria	GCA_000164675	RS_GCF_000164675.2	Complete Genome	Streptococcus parasanguinis ATCC 15912	1	19	7	1	37
Bacteria	GCA_001598035	RS_GCF_001598035.1	Complete Genome	Streptococcus halotolerans	1	30	7	1	37
Bacteria	GCA_000785515	RS_GCF_000785515.1	Complete Genome	Streptococcus salivarius	0	0	0	0	37
Bacteria	GCA_002139935	RS_GCF_002139935.1	Complete Genome	Campylobacter lanienae NCTC 13004	1	18	3	1	37
Bacteria	GCA_000025225	RS_GCF_000025225.2	Complete Genome	Mageeibacillus indolicus UPII9-5	0	0	0	0	37
Bacteria	GCA_000016165	RS_GCF_000016165.1	Complete Genome	Desulfotomaculum reducens MI-1	4	94	21	3	37
Bacteria	GCA_900015215	RS_GCF_900015215.1	Chromosome	Romboutsia ilealis	1	70	8	1	37
Bacteria	GCA_003966955	RS_GCF_003966955.1	Complete Genome	Parolsenella catena	0	0	0	0	37
Bacteria	GCA_000007905	RS_GCF_000007905.1	Complete Genome	Helicobacter hepaticus ATCC 51449	0	0	0	0	37
Bacteria	GCA_000186245	RS_GCF_000186245.1	Complete Genome	Nitratifractor salsuginis DSM 16511	2	70	11	2	37
Bacteria	GCA_004028275	RS_GCF_004028275.1	Complete Genome	Hydrogenovibrio thermophilus	0	0	0	0	38
Bacteria	GCA_001682385	RS_GCF_001682385.1	Complete Genome	Azoarcus olearius	0	0	0	0	38
Bacteria	GCA_900095135	RS_GCF_900095135.1	Complete Genome	Proteiniphilum saccharofermentans	2	151	10	2	38
Bacteria	GCA_001187505	RS_GCF_001187505.1	Complete Genome	Mycobacterium goodii	0	0	0	0	38
Bacteria	GCA_000024265	RS_GCF_000024265.1	Complete Genome	Eggerthella lenta DSM 2243	1	17	7	1	38
Bacteria	GCA_000789395	RS_GCF_000789395.1	Complete Genome	Clostridium baratii str. Sullivan	2	35	8	1	38
Bacteria	GCA_001042675	RS_GCF_001042675.1	Complete Genome	Parascardovia denticolens DSM 10105 = JCM 12538	1	91	7	1	38
Bacteria	GCA_000208405	RS_GCF_000208405.1	Complete Genome	Selenomonas sputigena ATCC 35185	1	83	10	2	38
Bacteria	GCA_000284095	RS_GCF_000284095.1	Complete Genome	Selenomonas ruminantium subsp. lactilytica TAM6421	1	35	6	1	38
Bacteria	GCA_000178835	RS_GCF_000178835.2	Complete Genome	Cellulosilyticum lentocellum DSM 5427	0	0	0	0	38
Bacteria	GCA_003931855	RS_GCF_003931855.1	Complete Genome	Paenibacillus lentus	1	28	7	1	38
Bacteria	GCA_000243155	RS_GCF_000243155.2	Complete Genome	Desulfitobacterium dehalogenans ATCC 51507	0	0	0	0	38
Bacteria	GCA_001038625	RS_GCF_001038625.1	Complete Genome	Clostridium carboxidivorans P7	0	0	0	0	38
Bacteria	GCA_000223215	RS_GCF_000223215.1	Complete Genome	Brachyspira intermedia PWS/A	0	0	0	0	38
Bacteria	GCA_000092845	RS_GCF_000092845.1	Complete Genome	Brachyspira murdochii DSM 12563	1	47	7	1	38
Bacteria	GCA_001676785	RS_GCF_001676785.2	Complete Genome	Brachyspira hyodysenteriae ATCC 27164	0	0	0	0	38
Bacteria	GCA_000325665	RS_GCF_000325665.1	Complete Genome	Brachyspira pilosicoli P43/6/78	0	0	0	0	38
Bacteria	GCA_000015585	RS_GCF_000015585.1	Complete Genome	Halorhodospira halophila SL1	2	18	9	1	39
Bacteria	GCA_004087915	RS_GCF_004087915.1	Complete Genome	Geovibrio thiophilus	2	128	6	1	39
Bacteria	GCA_000024325	RS_GCF_000024325.1	Complete Genome	Desulfohalobium retbaense DSM 5692	1	9	4	1	39
Bacteria	GCA_003628755	RS_GCF_003628755.1	Complete Genome	Christensenella minuta	0	0	0	0	39
Bacteria	GCA_000754275	RS_GCF_000754275.1	Complete Genome	Pasteurella multocida	2	31	6	1	39
Bacteria	GCA_000010425	RS_GCF_000010425.1	Complete Genome	Bifidobacterium adolescentis ATCC 15703	1	85	6	1	39
Bacteria	GCA_001273775	RS_GCF_001273775.1	Complete Genome	Nitrospira moscoviensis	2	42	7	1	39
Bacteria	GCA_001042635	RS_GCF_001042635.1	Complete Genome	Bifidobacterium scardovii JCM 12489 = DSM 13734	2	65	7	1	39
Bacteria	GCA_000706765	RS_GCF_000706765.1	Complete Genome	Bifidobacterium indicum LMG 11587 = DSM 20214	0	0	0	0	39
Bacteria	GCA_001025155	RS_GCF_001025155.1	Complete Genome	Bifidobacterium angulatum DSM 20098 = JCM 7096	1	178	7	1	39
Bacteria	GCA_000210095	RS_GCF_000210095.1	Chromosome	Ruminococcus champanellensis 18P13 = JCM 17042	2	56	6	1	39
Bacteria	GCA_001042595	RS_GCF_001042595.1	Complete Genome	Bifidobacterium dentium JCM 1195 = DSM 20436	2	96	6	1	39
Bacteria	GCA_001025195	RS_GCF_001025195.1	Complete Genome	Bifidobacterium catenulatum DSM 16992 = JCM 1194 = LMG 11043	1	33	7	1	39
Bacteria	GCA_001025175	RS_GCF_001025175.1	Complete Genome	Bifidobacterium breve DSM 20213 = JCM 1192	0	0	0	0	39
Bacteria	GCA_000144695	RS_GCF_000144695.1	Complete Genome	Acetohalobium arabaticum DSM 5501	1	7	8	1	39
Bacteria	GCA_001025215	RS_GCF_001025215.1	Complete Genome	Bifidobacterium pseudocatenulatum DSM 20438 = JCM 1200 = LMG 10505	1	30	8	1	39
Bacteria	GCA_002838765	RS_GCF_002838765.1	Complete Genome	Kangiella profundi	0	0	0	0	40
Bacteria	GCA_000179635	RS_GCF_000179635.2	Complete Genome	Ruminococcus albus 7 = DSM 20455	3	75	7	1	40
Bacteria	GCA_002549795	RS_GCF_002549795.1	Complete Genome	Halomonas beimenensis	1	108	8	1	40
Bacteria	GCA_009301415	RS_GCF_009301415.1	Complete Genome	Paracoccus kondratievae	3	42	7	1	40
Bacteria	GCA_004758605	RS_GCF_004758605.1	Chromosome	Deinococcus metallilatus	6	80	15	2	40
Bacteria	GCA_000328625	RS_GCF_000328625.1	Complete Genome	Halobacteroides halobius DSM 5150	2	49	7	1	40
Bacteria	GCA_001750685	RS_GCF_001750685.1	Complete Genome	Geosporobacter ferrireducens	1	56	8	1	40
Bacteria	GCA_000023885	RS_GCF_000023885.1	Complete Genome	Slackia heliotrinireducens DSM 20476	0	0	0	0	40
Bacteria	GCA_000827125	RS_GCF_000827125.1	Complete Genome	Geoalkalibacter subterraneus	2	62	12	2	40
Bacteria	GCA_000013045	RS_GCF_000013045.1	Complete Genome	Salinibacter ruber DSM 13855	0	0	0	0	40
Bacteria	GCA_002951815	GB_GCA_002951815.1	Complete Genome	Sulfobacillus thermotolerans	4	91	16	3	40
Bacteria	GCA_000021725	RS_GCF_000021725.1	Complete Genome	Nautilia profundicola AmH	0	0	0	0	40
Bacteria	GCA_001042695	RS_GCF_001042695.1	Complete Genome	Scardovia inopinata JCM 12537	1	29	0	0	40
Bacteria	GCA_000963865	RS_GCF_000963865.1	Complete Genome	Muricauda lutaonensis	0	0	0	0	41
Bacteria	GCA_000013285	RS_GCF_000013285.1	Complete Genome	Clostridium perfringens ATCC 13124	0	0	0	0	41
Bacteria	GCA_000186345	RS_GCF_000186345.1	Complete Genome	Isosphaera pallida ATCC 43644	2	388	12	3	41
Bacteria	GCA_000013705	RS_GCF_000013705.1	Complete Genome	Methylobacillus flagellatus KT	1	92	7	1	42
Bacteria	GCA_000023865	RS_GCF_000023865.1	Complete Genome	Saccharomonospora viridis DSM 43017	10	120	27	4	43
Bacteria	GCA_002355415	RS_GCF_002355415.1	Complete Genome	Sulfurifustis variabilis	0	0	0	0	44
Bacteria	GCA_004001245	RS_GCF_004001245.1	Complete Genome	Sulfurivermis fontis	3	112	8	1	45
Bacteria	GCA_003589885	RS_GCF_003589885.1	Complete Genome	Thermomonospora amylolytica	11	183	8	1	45
Bacteria	GCA_900095795	RS_GCF_900095795.1	Complete Genome	Petrimonas mucosa	1	108	7	1	45
Bacteria	GCA_000014125	RS_GCF_000014125.1	Complete Genome	Clostridium novyi NT	3	96	8	1	45
Bacteria	GCA_000175575	RS_GCF_000175575.2	Complete Genome	Acidithiobacillus caldus ATCC 51756	1	16	0	0	45
Bacteria	GCA_000258405	RS_GCF_000258405.1	Complete Genome	Ignavibacterium album JCM 16511	2	92	9	2	45
Bacteria	GCA_000196275	RS_GCF_000196275.1	Complete Genome	Deinococcus geothermalis DSM 11300	5	116	21	3	47
Bacteria	GCA_000006985	RS_GCF_000006985.1	Complete Genome	Chlorobaculum tepidum TLS	2	62	15	2	48
Bacteria	GCA_003345255	RS_GCF_003345255.1	Complete Genome	Thauera hydrothermalis	4	70	16	2	48
Bacteria	GCA_000218625	RS_GCF_000218625.1	Complete Genome	Flexistipes sinusarabici DSM 4947	6	122	25	3	48
Bacteria	GCA_001544015	RS_GCF_001544015.1	Complete Genome	Limnochorda pilosa	2	114	10	2	48
Bacteria	GCA_000023265	RS_GCF_000023265.1	Complete Genome	Acidimicrobium ferrooxidans DSM 10331	2	67	8	1	48
Bacteria	GCA_009664085	RS_GCF_009664085.1	Complete Genome	Thermochromatium tepidum ATCC 43061	3	22	11	2	49
Bacteria	GCA_000243395	RS_GCF_000243395.2	Chromosome	Saccharomonospora glauca K62	7	179	8	1	50
Bacteria	GCA_002005165	RS_GCF_002005165.1	Complete Genome	Novibacillus thermophilus	2	69	13	2	50
Bacteria	GCA_002005145	RS_GCF_002005145.1	Complete Genome	Desulfotomaculum ferrireducens	7	165	12	2	50
Bacteria	GCA_000227705	RS_GCF_000227705.2	Complete Genome	Thermobacillus composti KWC4	9	146	15	3	50
Bacteria	GCA_000024385	RS_GCF_000024385.1	Complete Genome	Thermomonospora curvata DSM 43183	13	339	14	2	50
Bacteria	GCA_000017805	RS_GCF_000017805.1	Complete Genome	Roseiflexus castenholzii DSM 13941	5	487	33	5	50
Bacteria	GCA_000213255	RS_GCF_000213255.1	Complete Genome	Mahella australiensis 50-1 BON	2	89	11	2	50
Bacteria	GCA_002285495	RS_GCF_002285495.1	Complete Genome	Clostridium isatidis	2	25	7	1	51
Bacteria	GCA_000226295	RS_GCF_000226295.1	Complete Genome	Chloracidobacterium thermophilum B	3	156	29	6	51
Bacteria	GCA_000019165	RS_GCF_000019165.1	Complete Genome	Heliomicrobium modesticaldum Ice1	2	34	15	2	52
Bacteria	GCA_008838325	RS_GCF_008838325.1	Complete Genome	Tepidiforma bonchosmolovskayae	3	120	12	2	52
Bacteria	GCA_000212395	RS_GCF_000212395.1	Complete Genome	Thermodesulfobium narugense DSM 14796	2	178	15	3	53
Bacteria	GCA_000024905	RS_GCF_000024905.1	Complete Genome	Thermanaerovibrio acidaminovorans DSM 6589	0	0	0	0	53
Bacteria	GCA_000020005	RS_GCF_000020005.1	Complete Genome	Natranaerobius thermophilus JW/NM-WN-LF	0	0	0	0	53
Bacteria	GCA_000194135	RS_GCF_000194135.1	Complete Genome	Hippea maritima DSM 10411	0	0	0	0	53
Bacteria	GCA_000517565	RS_GCF_000517565.1	Complete Genome	Desulfurella acetivorans A63	3	85	8	1	55
Bacteria	GCA_007475525	RS_GCF_007475525.1	Complete Genome	Methylacidiphilum kamchatkense Kam1	1	17	6	1	55
Bacteria	GCA_000015025	RS_GCF_000015025.1	Complete Genome	Acidothermus cellulolyticus 11B	2	28	0	0	55
Bacteria	GCA_000724485	RS_GCF_000724485.1	Complete Genome	Bacillus methanolicus MGA3	0	0	0	0	55
Bacteria	GCA_900070325	RS_GCF_900070325.1	Complete Genome	Herbinix luporum	1	70	7	1	55
Bacteria	GCA_000279145	RS_GCF_000279145.1	Complete Genome	Melioribacter roseus P3M-2	3	57	7	1	55
Bacteria	GCA_000092125	RS_GCF_000092125.1	Complete Genome	Meiothermus silvanus DSM 9946	8	71	31	5	55
Bacteria	GCA_000092905	RS_GCF_000092905.1	Complete Genome	Kyrpidia tusciae DSM 2912	4	418	28	6	55
Bacteria	GCA_003057965	RS_GCF_003057965.1	Complete Genome	Thermodesulfobium acidiphilum	0	0	0	0	55
Bacteria	GCA_005843985	RS_GCF_005843985.1	Complete Genome	Caminibacter mediatlanticus TB-2	6	47	22	3	55
Bacteria	GCA_000010565	GB_GCA_000010565.1	Complete Genome	Pelotomaculum thermopropionicum SI	5	423	25	4	55
Bacteria	GCA_000021945	RS_GCF_000021945.1	Complete Genome	Chloroflexus aggregans DSM 9485	3	250	31	5	55
Bacteria	GCA_000024985	RS_GCF_000024985.1	Complete Genome	Sphaerobacter thermophilus DSM 20745	1	37	8	1	55
Bacteria	GCA_000199675	RS_GCF_000199675.1	Complete Genome	Anaerolinea thermophila UNI-1	4	423	21	3	55
Bacteria	GCA_000281175	RS_GCF_000281175.1	Complete Genome	Caldilinea aerophila DSM 14535 = NBRC 104270	4	665	21	3	55
Bacteria	GCA_000953715	RS_GCF_000953715.1	Complete Genome	Defluviitoga tunisiensis	1	51	0	0	55
Bacteria	GCA_009936215	RS_GCF_009936215.1	Complete Genome	Athalassotoga saccharophila	5	73	21	3	55
Bacteria	GCA_000092405	RS_GCF_000092405.1	Complete Genome	Syntrophothermus lipocalidus DSM 12680	2	271	18	3	55
Bacteria	GCA_000183405	RS_GCF_000183405.1	Complete Genome	Calditerrivibrio nitroreducens DSM 19672	4	54	6	1	55
Bacteria	GCA_000018865	RS_GCF_000018865.1	Complete Genome	Chloroflexus aurantiacus J-10-fl	3	539	26	4	56
Bacteria	GCA_001618685	RS_GCF_001618685.1	Complete Genome	Geobacillus subterraneus	5	77	14	2	57
Bacteria	GCA_000953215	RS_GCF_000953215.1	Complete Genome	[Clostridium] cellulosi	1	94	12	2	58
Bacteria	GCA_002277955	RS_GCF_002277955.1	Complete Genome	Thermogutta terrifontis	6	279	20	5	58
Bacteria	GCA_000092645	RS_GCF_000092645.1	Complete Genome	Thermobispora bispora DSM 43833	5	240	7	1	58
Bacteria	GCA_001187595	RS_GCF_001187595.1	Complete Genome	Anoxybacillus gonensis	2	41	7	1	58
Bacteria	GCA_002243605	GB_GCA_002243605.1	Complete Genome	Geobacillus lituanicus	7	80	9	1	58
Bacteria	GCA_003054495	RS_GCF_003054495.1	Complete Genome	Carboxydocella thermautotrophica	1	48	8	1	58
Bacteria	GCA_000305935	RS_GCF_000305935.1	Complete Genome	Thermacetogenium phaeum DSM 12270	10	408	15	2	58
Bacteria	GCA_000233775	RS_GCF_000233775.1	Complete Genome	Thermovirga lienii DSM 17291	2	68	17	2	58
Bacteria	GCA_000145615	RS_GCF_000145615.1	Complete Genome	Thermoanaerobacterium thermosaccharolyticum DSM 571	5	157	21	3	59
Bacteria	GCA_000018605	RS_GCF_000018605.1	Complete Genome	Petrotoga mobilis SJ95	2	47	8	1	59
Bacteria	GCA_002844395	RS_GCF_002844395.1	Complete Genome	Acetivibrio saccincola	3	353	17	3	60
Bacteria	GCA_000014185	RS_GCF_000014185.1	Complete Genome	Rubrobacter xylanophilus DSM 9941	2	45	14	2	60
Bacteria	GCA_000020485	RS_GCF_000020485.1	Complete Genome	Halothermothrix orenii H 168	1	21	13	2	60
Bacteria	GCA_001295365	RS_GCF_001295365.1	Complete Genome	Parageobacillus thermoglucosidasius	7	144	14	2	60
Bacteria	GCA_001610955	RS_GCF_001610955.1	Complete Genome	Geobacillus thermoleovorans	2	10	1	1	60
Bacteria	GCA_000189775	RS_GCF_000189775.2	Complete Genome	Thermoanaerobacterium xylanolyticum LX-11	3	235	23	3	60
Bacteria	GCA_001886815	RS_GCF_001886815.1	Complete Genome	Caldithrix abyssi DSM 13497	4	86	21	3	60
Bacteria	GCA_000009905	RS_GCF_000009905.1	Complete Genome	Symbiobacterium thermophilum IAM 14863	3	113	10	2	60
Bacteria	GCA_000183745	RS_GCF_000183745.1	Complete Genome	Oceanithermus profundus DSM 14977	1	6	5	1	60
Bacteria	GCA_000828675	RS_GCF_000828675.1	Complete Genome	Thermotoga profunda AZM34c06	3	161	34	4	60
Bacteria	GCA_000828655	RS_GCF_000828655.1	Complete Genome	Thermotoga caldifontis AZM44c09	2	38	6	1	60
Bacteria	GCA_001634285	RS_GCF_001634285.1	Complete Genome	Anoxybacillus amylolyticus	1	23	1	1	61
Bacteria	GCA_003991135	RS_GCF_003991135.1	Complete Genome	Anoxybacter fermentans	3	19	17	3	61
Bacteria	GCA_009905255	RS_GCF_009905255.1	Complete Genome	Thermoanaerobacterium aotearoense	2	60	12	2	62
Bacteria	GCA_000024425	RS_GCF_000024425.1	Complete Genome	Meiothermus ruber DSM 1279	5	137	25	4	63
Bacteria	GCA_000024285	RS_GCF_000024285.1	Complete Genome	Alicyclobacillus acidocaldarius subsp. acidocaldarius DSM 446	4	58	12	3	63
Bacteria	GCA_000237825	RS_GCF_000237825.1	Chromosome	Thermanaerovibrio velox DSM 12556	1	19	7	1	63
Bacteria	GCA_000331995	RS_GCF_000331995.1	Complete Genome	Thermoclostridium stercorarium subsp. stercorarium DSM 8532	7	130	18	3	63
Bacteria	GCA_000010985	RS_GCF_000010985.1	Complete Genome	Deferribacter desulfuricans SSM1	4	69	13	2	63
Bacteria	GCA_000214705	GB_GCA_000214705.1	Complete Genome	Desulfofundulus kuznetsovii DSM 6115	8	220	21	3	63
Bacteria	GCA_000020945	RS_GCF_000020945.1	Complete Genome	Coprothermobacter proteolyticus DSM 5265	1	16	0	0	63
Bacteria	GCA_000144645	RS_GCF_000144645.1	Complete Genome	Thermosediminibacter oceani DSM 16646	5	156	14	2	64
Bacteria	GCA_011207455	RS_GCF_011207455.1	Complete Genome	Thermosulfuriphilus ammonigenes	0	0	0	0	65
Bacteria	GCA_000020985	RS_GCF_000020985.1	Complete Genome	Thermodesulfovibrio yellowstonii DSM 11347	3	177	38	5	65
Bacteria	GCA_000255135	RS_GCF_000255135.1	Complete Genome	Marinitoga piezophila KA3	5	65	16	2	65
Bacteria	GCA_000019085	RS_GCF_000019085.1	Complete Genome	Thermoanaerobacter pseudethanolicus ATCC 33223	7	186	12	3	65
Bacteria	GCA_000023325	RS_GCF_000023325.1	Complete Genome	Kosmotoga olearia TBF 19.5.1	4	132	19	3	65
Bacteria	GCA_000284335	RS_GCF_000284335.1	Complete Genome	Caldisericum exile AZM16c01	1	22	10	1	65
Bacteria	GCA_000024845	RS_GCF_000024845.1	Complete Genome	Rhodothermus marinus DSM 4252	9	235	23	5	65
Bacteria	GCA_000166355	RS_GCF_000166355.1	Complete Genome	Caldicellulosiruptor hydrothermalis 108	5	162	25	4	65
Bacteria	GCA_000504085	RS_GCF_000504085.1	Complete Genome	Pseudothermotoga elfii DSM 9442 = NBRC 107921	3	225	19	2	66
Bacteria	GCA_000763575	RS_GCF_000763575.1	Complete Genome	Thermoanaerobacter kivui	3	189	30	5	66
Bacteria	GCA_000147695	RS_GCF_000147695.2	Complete Genome	Thermoanaerobacter wiegelii Rt8.B1	2	127	8	1	67
Bacteria	GCA_000184345	RS_GCF_000184345.1	Complete Genome	Spirochaeta thermophila DSM 6578	2	53	6	1	67
Bacteria	GCA_000195335	RS_GCF_000195335.1	Complete Genome	Marinithermus hydrothermalis DSM 14884	5	161	32	5	68
Bacteria	GCA_000427095	RS_GCF_000427095.1	Chromosome	Chthonomonas calidirosea T49	0	0	0	0	68
Bacteria	GCA_000021545	RS_GCF_000021545.1	Complete Genome	Sulfurihydrogenibium azorense Az-Fu1	11	135	26	4	68
Bacteria	GCA_002355995	RS_GCF_002355995.1	Complete Genome	Thermus thermophilus	6	117	24	4	69
Bacteria	GCA_003722315	RS_GCF_003722315.1	Complete Genome	Thermoanaerobacter ethanolicus JW 200	3	116	13	2	69
Bacteria	GCA_001027025	RS_GCF_001027025.1	Complete Genome	Kosmotoga pacifica	0	0	0	0	70
Bacteria	GCA_000816145	RS_GCF_000816145.1	Complete Genome	Pseudothermotoga hypogea DSM 11164 = NBRC 106472	4	131	31	4	70
Bacteria	GCA_001880325	RS_GCF_001880325.1	Complete Genome	Thermus brockianus	8	112	36	4	70
Bacteria	GCA_900176005	RS_GCF_900176005.1	Chromosome	Thermanaeromonas toyohensis ToBE	2	81	7	1	70
Bacteria	GCA_000016545	RS_GCF_000016545.1	Complete Genome	Caldicellulosiruptor saccharolyticus DSM 8903	7	295	31	5	70
Bacteria	GCA_000017545	RS_GCF_000017545.1	Complete Genome	Fervidobacterium nodosum Rt17-B1	2	190	17	2	70
Bacteria	GCA_000166775	RS_GCF_000166775.1	Complete Genome	Caldicellulosiruptor kronotskyensis 2002	7	251	25	4	70
Bacteria	GCA_000734015	RS_GCF_000734015.1	Complete Genome	Thermodesulfobacterium commune DSM 2178	2	33	9	1	70
Bacteria	GCA_000217795	RS_GCF_000217795.1	Complete Genome	Thermodesulfatator indicus DSM 15286	3	126	22	3	70
Bacteria	GCA_000016905	RS_GCF_000016905.1	Complete Genome	Thermosipho melanesiensis BI429	5	94	22	3	70
Bacteria	GCA_000024605	RS_GCF_000024605.1	Complete Genome	Ammonifex degensii KC4	8	150	25	4	70
Bacteria	GCA_000191045	RS_GCF_000191045.1	Complete Genome	Desulfurobacterium thermolithotrophum DSM 11699	1	5	0	0	70
Bacteria	GCA_001535545	RS_GCF_001535545.1	Complete Genome	Thermus parvatiensis	1	9	0	0	70
Bacteria	GCA_001547735	RS_GCF_001547735.1	Complete Genome	Thermosulfidibacter takaii ABI70S6	1	71	7	1	70
Bacteria	GCA_000217815	RS_GCF_000217815.1	Complete Genome	Pseudothermotoga thermarum DSM 5069	6	163	27	4	70
Bacteria	GCA_000012865	RS_GCF_000012865.1	Complete Genome	Carboxydothermus hydrogenoformans Z-2901	2	141	14	2	71
Bacteria	GCA_000021645	RS_GCF_000021645.1	Complete Genome	Dictyoglomus turgidum DSM 6724	2	85	13	2	72
Bacteria	GCA_000021685	RS_GCF_000021685.1	Complete Genome	Thermomicrobium roseum DSM 5159	1	75	13	2	73
Bacteria	GCA_000010785	RS_GCF_000010785.1	Complete Genome	Hydrogenobacter thermophilus TK-6	1	35	8	1	73
Bacteria	GCA_000021565	RS_GCF_000021565.1	Complete Genome	Persephonella marina EX-H1	4	36	9	2	73
Bacteria	GCA_000184705	RS_GCF_000184705.1	Complete Genome	Thermaerobacter marianensis DSM 12885	2	35	3	1	75
Bacteria	GCA_000166335	RS_GCF_000166335.1	Complete Genome	Caldicellulosiruptor owensensis OL	3	96	12	2	75
Bacteria	GCA_000185805	RS_GCF_000185805.1	Complete Genome	Thermovibrio ammonificans HB-1	7	76	25	5	75
Bacteria	GCA_001548275	RS_GCF_001548275.1	Complete Genome	Caldimicrobium thiodismutans	2	19	0	0	75
Bacteria	GCA_004117075	RS_GCF_004117075.1	Chromosome	Fervidobacterium changbaicum	2	110	9	1	78
Bacteria	GCA_000145215	RS_GCF_000145215.1	Complete Genome	Caldicellulosiruptor obsidiansis OB47	8	305	26	4	78
Bacteria	GCA_000020965	RS_GCF_000020965.1	Complete Genome	Dictyoglomus thermophilum H-6-12	3	160	21	3	78
Bacteria	GCA_000022325	RS_GCF_000022325.1	Complete Genome	Caldicellulosiruptor bescii DSM 6725	7	295	25	4	79
Bacteria	GCA_000235405	RS_GCF_000235405.2	Complete Genome	Fervidobacterium pennivorans DSM 9078	4	152	15	2	80
Bacteria	GCA_000016785	RS_GCF_000016785.1	Complete Genome	Thermotoga petrophila RKU-1	7	98	13	2	80
Bacteria	GCA_000008545	RS_GCF_000008545.1	Complete Genome	Thermotoga maritima MSB8	6	101	19	3	80
Bacteria	GCA_000018945	RS_GCF_000018945.1	Complete Genome	Thermotoga neapolitana DSM 4359	6	55	7	1	80
Bacteria	GCA_000512735	RS_GCF_000512735.1	Complete Genome	Thermocrinis ruber	6	76	11	2	80
Bacteria	GCA_000215975	RS_GCF_000215975.1	Complete Genome	Thermodesulfobacterium geofontis OPF15	2	95	9	1	83
Bacteria	GCA_000025605	RS_GCF_000025605.1	Complete Genome	Thermocrinis albus DSM 14484	4	191	11	2	85
Bacteria	GCA_000008625	RS_GCF_000008625.1	Complete Genome	Aquifex aeolicus VF5	3	12	15	2	85
Archaea	GCA_000306725	GB_GCA_000306725.1	Complete Genome	Methanolobus psychrophilus R15	0	0	0	0	18
Archaea	GCA_000015825	RS_GCF_000015825.1	Complete Genome	Methanoculleus marisnigri JR1	1	6	0	0	23
Archaea	GCA_000013725	RS_GCF_000013725.1	Complete Genome	Methanococcoides burtonii DSM 6242	2	84	15	2	23
Archaea	GCA_013407165	RS_GCF_013407165.1	Complete Genome	Nitrosopumilus oxyclinae	0	0	0	0	25
Archaea	GCA_013407145	RS_GCF_013407145.1	Complete Genome	Nitrosopumilus cobalaminigenes	0	0	0	0	25
Archaea	GCA_000970265	RS_GCF_000970265.1	Complete Genome	Methanosarcina lacustris Z-7289	8	228	11	2	25
Archaea	GCA_013407185	RS_GCF_013407185.1	Complete Genome	Nitrosopumilus ureiphilus	0	0	0	0	26
Archaea	GCA_000021965	RS_GCF_000021965.1	Complete Genome	Methanosphaerula palustris E1-9c	1	101	12	2	29
Archaea	GCA_000191585	RS_GCF_000191585.1	Complete Genome	Methanobacterium lacus	0	0	0	0	30
Archaea	GCA_002813695	RS_GCF_002813695.1	Complete Genome	Methanobacterium subterraneum	1	157	12	1	30
Archaea	GCA_000956175	RS_GCF_000956175.1	Complete Genome	Nitrosopumilus adriaticus	0	0	0	0	31
Archaea	GCA_001889405	RS_GCF_001889405.1	Complete Genome	Methanohalophilus halophilus	0	0	0	0	31
Archaea	GCA_000327485	RS_GCF_000327485.1	Complete Genome	Methanoregula formicica SMSP	2	143	14	2	32
Archaea	GCA_000875775	RS_GCF_000875775.1	Complete Genome	Nitrosopumilus piranensis	0	0	0	0	32
Archaea	GCA_000018465	RS_GCF_000018465.1	Complete Genome	Nitrosopumilus maritimus SCM1	0	0	0	0	32
Archaea	GCA_000970325	RS_GCF_000970325.1	Complete Genome	Methanococcoides methylutens MM1	0	0	5	1	33
Archaea	GCA_000214725	RS_GCF_000214725.1	Complete Genome	Methanobacterium paludis	1	79	8	1	35
Archaea	GCA_000970025	RS_GCF_000970025.1	Complete Genome	Methanosarcina barkeri MS	4	257	20	3	35
Archaea	GCA_000025865	RS_GCF_000025865.1	Complete Genome	Methanohalophilus mahii DSM 5219	0	0	0	0	35
Archaea	GCA_000970305	RS_GCF_000970305.1	Complete Genome	Methanosarcina barkeri 3	2	168	13	2	35
Archaea	GCA_000970085	RS_GCF_000970085.1	Complete Genome	Methanosarcina siciliae T4/M	4	179	15	2	35
Archaea	GCA_000970205	RS_GCF_000970205.1	Complete Genome	Methanosarcina mazei S-6	2	132	14	2	35
Archaea	GCA_001971705	RS_GCF_001971705.1	Complete Genome	Haloterrigena daqingensis	1	4	0	0	35
Archaea	GCA_002078355	RS_GCF_002078355.1	Complete Genome	Ferroplasma acidiphilum	2	165	7	1	35
Archaea	GCA_000328665	RS_GCF_000328665.1	Complete Genome	Methanomethylovorans hollandica DSM 15978	2	24	8	2	36
Archaea	GCA_000235565	RS_GCF_000235565.1	Complete Genome	Methanosaeta harundinacea 6Ac	1	39	8	1	36
Archaea	GCA_000017625	RS_GCF_000017625.1	Complete Genome	Methanoregula boonei 6A8	0	0	0	0	36
Archaea	GCA_000022205	RS_GCF_000022205.1	Complete Genome	Halorubrum lacusprofundi ATCC 49239	2	210	16	2	36
Archaea	GCA_000011005	RS_GCF_000011005.1	Complete Genome	Methanocella paludicola SANAE	0	0	0	0	36
Archaea	GCA_000024185	RS_GCF_000024185.1	Complete Genome	Methanobrevibacter ruminantium M1	4	108	14	2	37
Archaea	GCA_000970285	RS_GCF_000970285.1	Complete Genome	Methanosarcina horonobensis HB-1 = JCM 15518	3	112	14	2	37
Archaea	GCA_009762275	RS_GCF_009762275.1	Complete Genome	Haloplanus rallus	0	0	0	0	37
Archaea	GCA_000015765	RS_GCF_000015765.1	Complete Genome	Methanocorpusculum labreanum Z	1	18	7	1	37
Archaea	GCA_000517625	RS_GCF_000517625.1	Complete Genome	Halostagnicola larsenii XH-48	0	0	0	0	37
Archaea	GCA_005954745	RS_GCF_005954745.1	Complete Genome	Halostella pelagica	4	102	12	2	37
Archaea	GCA_000328525	RS_GCF_000328525.1	Complete Genome	Halovivax ruber XH-70	0	0	0	0	37
Archaea	GCA_002906575	RS_GCF_002906575.1	Complete Genome	Salinigranum rubrum	1	49	8	1	37
Archaea	GCA_000013445	RS_GCF_000013445.1	Complete Genome	Methanospirillum hungatei JF-1	6	261	27	3	37
Archaea	GCA_000217715	RS_GCF_000217715.1	Complete Genome	Halopiger xanaduensis SH-6	0	0	1	1	37
Archaea	GCA_000016525	RS_GCF_000016525.1	Complete Genome	Methanobrevibacter smithii ATCC 35061	1	43	8	1	37
Archaea	GCA_000230715	RS_GCF_000230715.2	Complete Genome	Natronobacterium gregoryi SP2	1	123	8	1	37
Archaea	GCA_004799665	RS_GCF_004799665.1	Complete Genome	Halapricum salinum	0	0	0	0	37
Archaea	GCA_000204415	RS_GCF_000204415.1	Complete Genome	Methanothrix soehngenii GP6	5	94	13	2	38
Archaea	GCA_000007345	RS_GCF_000007345.1	Complete Genome	Methanosarcina acetivorans C2A	4	68	13	2	38
Archaea	GCA_000016125	RS_GCF_000016125.1	Complete Genome	Methanococcus maripaludis C5	1	27	7	1	38
Archaea	GCA_000017165	RS_GCF_000017165.1	Complete Genome	Methanococcus vannielii SB	1	100	14	2	38
Archaea	GCA_000328685	RS_GCF_000328685.1	Complete Genome	Natronococcus occultus SP4	0	0	0	0	38
Archaea	GCA_000012545	RS_GCF_000012545.1	Complete Genome	Methanosphaera stadtmanae DSM 3091	3	121	15	2	38
Archaea	GCA_003856835	RS_GCF_003856835.1	Complete Genome	Haloplanus aerogenes	0	0	0	0	39
Archaea	GCA_000230735	RS_GCF_000230735.2	Complete Genome	Natrinema pellirubrum DSM 15624	0	0	0	0	39
Archaea	GCA_000969905	RS_GCF_000969905.1	Complete Genome	Methanosarcina vacuolata Z-761	5	152	17	3	39
Archaea	GCA_000025625	RS_GCF_000025625.1	Complete Genome	Natrialba magadii ATCC 43099	2	39	0	0	39
Archaea	GCA_000591055	RS_GCF_000591055.1	Complete Genome	Natronomonas moolapensis 8.8.11	0	0	0	0	39
Archaea	GCA_001477655	RS_GCF_001477655.1	Complete Genome	Methanobrevibacter millerae	3	37	7	1	39
Archaea	GCA_900095295	RS_GCF_900095295.1	Complete Genome	Methanobacterium congolense	3	243	12	1	40
Archaea	GCA_000243255	RS_GCF_000243255.1	Chromosome	Methanoplanus limicola DSM 2279	0	0	0	0	40
Archaea	GCA_000147875	RS_GCF_000147875.1	Complete Genome	Methanolacinia petrolearia DSM 11571	0	0	0	0	40
Archaea	GCA_000275865	RS_GCF_000275865.1	Chromosome	Methanofollis liminatans DSM 4140	2	164	13	2	40
Archaea	GCA_002355635	RS_GCF_002355635.1	Complete Genome	Halopenitus persicus	1	44	8	1	40
Archaea	GCA_000223905	RS_GCF_000223905.1	Complete Genome	Haloarcula hispanica ATCC 33960	1	14	8	1	40
Archaea	GCA_000172995	RS_GCF_000172995.2	Complete Genome	Halogeometricum borinquense DSM 11551	1	5	0	0	40
Archaea	GCA_000304355	RS_GCF_000304355.2	Complete Genome	Methanoculleus bourgensis MS2	1	144	5	1	40
Archaea	GCA_000196655	RS_GCF_000196655.1	Complete Genome	Methanohalobium evestigatum Z-7303	0	0	0	0	40
Archaea	GCA_000196895	RS_GCF_000196895.1	Complete Genome	Halalkalicoccus jeotgali B3	0	0	0	0	41
Archaea	GCA_005576615	RS_GCF_005576615.1	Complete Genome	Natrinema versiforme	0	0	0	0	42
Archaea	GCA_013415905	RS_GCF_013415905.1	Complete Genome	Halosimplex pelagicum	0	0	0	0	42
Archaea	GCA_013415885	RS_GCF_013415885.1	Complete Genome	Halosimplex rubrum	2	51	8	1	42
Archaea	GCA_000698785	RS_GCF_000698785.1	Complete Genome	Nitrososphaera viennensis EN76	2	78	15	2	42
Archaea	GCA_000152265	RS_GCF_000152265.2	Complete Genome	Ferroplasma acidarmanus fer1	2	20	16	2	42
Archaea	GCA_000226975	RS_GCF_000226975.2	Complete Genome	Halobiforma lacisalsi AJ5	2	77	7	1	44
Archaea	GCA_009392895	RS_GCF_009392895.1	Complete Genome	Natronorubrum aibiense	0	0	0	0	45
Archaea	GCA_004799685	RS_GCF_004799685.1	Complete Genome	Halobellus limi	0	0	0	0	45
Archaea	GCA_000025685	RS_GCF_000025685.1	Complete Genome	Haloferax volcanii DS2	3	74	8	1	45
Archaea	GCA_000011085	RS_GCF_000011085.1	Complete Genome	Haloarcula marismortui ATCC 43049	4	127	8	2	45
Archaea	GCA_000026045	RS_GCF_000026045.1	Complete Genome	Natronomonas pharaonis DSM 2160	2	15	8	1	45
Archaea	GCA_004799645	RS_GCF_004799645.1	Complete Genome	Natronorubrum bangense	0	0	0	0	45
Archaea	GCA_000237865	RS_GCF_000237865.1	Complete Genome	Haloquadratum walsbyi C23	3	85	17	2	45
Archaea	GCA_001488575	RS_GCF_001488575.1	Complete Genome	Halobacterium hubeiense	2	107	8	1	45
Archaea	GCA_000470655	RS_GCF_000470655.1	Complete Genome	Halorhabdus tiamatea SARL4B	1	71	8	1	45
Archaea	GCA_000063445	RS_GCF_000063445.1	Complete Genome	Methanocella arvoryzae MRE50	1	114	7	1	45
Archaea	GCA_001304615	RS_GCF_001304615.2	Complete Genome	Methanosarcina flavescens	3	148	13	2	45
Archaea	GCA_000017185	RS_GCF_000017185.1	Complete Genome	Methanococcus aeolicus Nankai-3	1	18	12	2	46
Archaea	GCA_000023945	RS_GCF_000023945.1	Complete Genome	Halorhabdus utahensis DSM 12940	1	51	8	1	50
Archaea	GCA_000969885	RS_GCF_000969885.1	Complete Genome	Methanosarcina thermophila TM-1	3	157	12	2	50
Archaea	GCA_000306765	RS_GCF_000306765.2	Complete Genome	Haloferax mediterranei ATCC 33500	5	92	8	1	51
Archaea	GCA_000025325	RS_GCF_000025325.1	Complete Genome	Haloterrigena turkmenica DSM 5511	0	0	0	0	51
Archaea	GCA_002156705	RS_GCF_002156705.1	Complete Genome	Natrarchaeobaculum aegyptiacum	0	0	0	0	52
Archaea	GCA_000251105	RS_GCF_000251105.1	Complete Genome	Methanocella conradii HZ254	1	81	0	0	55
Archaea	GCA_900095815	RS_GCF_900095815.1	Complete Genome	Methanothermobacter wolfeii	2	105	15	2	55
Archaea	GCA_000014945	RS_GCF_000014945.1	Complete Genome	Methanothrix thermoacetophila PT	3	154	21	3	58
Archaea	GCA_000195915	RS_GCF_000195915.1	Complete Genome	Thermoplasma acidophilum DSM 1728	1	46	0	0	59
Archaea	GCA_000011185	RS_GCF_000011185.1	Complete Genome	Thermoplasma volcanium GSS1	2	34	8	1	60
Archaea	GCA_000145295	RS_GCF_000145295.1	Complete Genome	Methanothermobacter marburgensis str. Marburg	2	39	0	0	60
Archaea	GCA_000179575	RS_GCF_000179575.2	Complete Genome	Methanothermococcus okinawensis IH1	7	246	12	2	63
Archaea	GCA_000204925	RS_GCF_000204925.1	Complete Genome	Metallosphaera cuprina Ar-4	2	282	12	2	65
Archaea	GCA_013340765	RS_GCF_013340765.1	Complete Genome	Conexivisphaera calida	0	0	0	0	65
Archaea	GCA_000008645	RS_GCF_000008645.1	Complete Genome	Methanothermobacter thermautotrophicus str. Delta H	2	169	18	3	68
Archaea	GCA_003967175	RS_GCF_003967175.1	Complete Genome	Sulfodiicoccus acidiphilus	3	444	24	4	68
Archaea	GCA_000258425	RS_GCF_000258425.1	Complete Genome	Fervidicoccus fontis Kam940	4	64	14	2	68
Archaea	GCA_003201675	RS_GCF_003201675.2	Complete Genome	Metallosphaera hakonensis JCM 8857 = DSM 7519	5	373	13	2	70
Archaea	GCA_013343295	RS_GCF_013343295.1	Complete Genome	Metallosphaera tengchongensis	4	401	14	2	70
Archaea	GCA_003201835	RS_GCF_003201835.2	Complete Genome	Acidianus brierleyi	9	368	35	5	70
Archaea	GCA_000025665	RS_GCF_000025665.1	Complete Genome	Aciduliprofundum boonei T469	2	23	9	1	70
Archaea	GCA_000012285	RS_GCF_000012285.1	Complete Genome	Sulfolobus acidocaldarius DSM 639	4	223	9	2	73
Archaea	GCA_000317795	RS_GCF_000317795.1	Complete Genome	Caldisphaera lagunensis DSM 15908	0	0	0	0	73
Archaea	GCA_003201765	RS_GCF_003201765.2	Complete Genome	Acidianus sulfidivorans JP7	10	353	23	4	74
Archaea	GCA_000016605	RS_GCF_000016605.1	Complete Genome	Metallosphaera sedula DSM 5348	4	373	20	2	75
Archaea	GCA_000385565	RS_GCF_000385565.1	Complete Genome	Archaeoglobus sulfaticallidus PM70-1	1	62	7	1	75
Archaea	GCA_001647085	RS_GCF_001647085.1	Complete Genome	Thermococcus piezophilus	4	84	14	2	75
Archaea	GCA_000022545	RS_GCF_000022545.1	Complete Genome	Thermococcus sibiricus MM 739	1	24	8	1	78
Archaea	GCA_002116695	RS_GCF_002116695.1	Complete Genome	Acidianus manzaensis	6	401	7	1	80
Archaea	GCA_009729035	RS_GCF_009729035.1	Complete Genome	Stygiolobus azoricus	3	46	0	0	80
Archaea	GCA_000011205	RS_GCF_000011205.1	Complete Genome	Sulfurisphaera tokodaii str. 7	6	454	33	4	80
Archaea	GCA_000194625	RS_GCF_000194625.1	Complete Genome	Archaeoglobus veneficus SNP6	2	88	8	1	80
Archaea	GCA_009729015	RS_GCF_009729015.1	Complete Genome	Acidianus ambivalens	4	108	10	1	80
Archaea	GCA_000725425	RS_GCF_000725425.1	Complete Genome	Palaeococcus pacificus DY20341	3	108	8	1	80
Archaea	GCA_000024625	RS_GCF_000024625.1	Complete Genome	Methanocaldococcus vulcanius M7	18	211	23	4	80
Archaea	GCA_002214585	RS_GCF_002214585.1	Complete Genome	Thermococcus profundus	3	67	11	1	80
Archaea	GCA_000018365	RS_GCF_000018365.1	Complete Genome	Thermococcus onnurineus NA1	6	124	6	1	80
Archaea	GCA_000789255	RS_GCF_000789255.1	Complete Genome	Geoglobus acetivorans	3	30	8	1	81
Archaea	GCA_000739065	RS_GCF_000739065.1	Complete Genome	Methanocaldococcus bathoardescens	10	112	12	2	82
Archaea	GCA_000517445	RS_GCF_000517445.1	Complete Genome	Thermococcus paralvinellae	3	81	7	2	82
Archaea	GCA_000025285	RS_GCF_000025285.1	Complete Genome	Archaeoglobus profundus DSM 5631	0	0	0	0	82
Archaea	GCA_000144915	RS_GCF_000144915.1	Complete Genome	Acidilobus saccharovorans 345-15	6	97	3	1	83
Archaea	GCA_002214465	RS_GCF_002214465.1	Complete Genome	Thermococcus barossii	2	27	9	1	83
Archaea	GCA_000190315	RS_GCF_000190315.1	Complete Genome	Vulcanisaeta moutnovskia 768-28	4	62	19	3	83
Archaea	GCA_000008665	RS_GCF_000008665.1	Complete Genome	Archaeoglobus fulgidus DSM 4304	3	149	19	3	83
Archaea	GCA_000166095	RS_GCF_000166095.1	Complete Genome	Methanothermus fervidus DSM 2088	0	0	0	0	83
Archaea	GCA_009729055	RS_GCF_009729055.1	Complete Genome	Sulfurisphaera ohwakuensis	6	373	24	3	84
Archaea	GCA_002214545	RS_GCF_002214545.1	Complete Genome	Thermococcus thioreducens	2	38	8	1	84
Archaea	GCA_002214485	RS_GCF_002214485.1	Complete Genome	Thermococcus pacificus	1	4	0	0	84
Archaea	GCA_000264495	RS_GCF_000264495.1	Complete Genome	Thermogladius calderae 1633	2	72	0	0	84
Archaea	GCA_002214385	RS_GCF_002214385.1	Complete Genome	Thermococcus gorgonarius	1	5	0	0	84
Archaea	GCA_900079115	RS_GCF_900079115.1	Complete Genome	Saccharolobus solfataricus	8	428	35	5	85
Archaea	GCA_002214505	RS_GCF_002214505.1	Complete Genome	Thermococcus siculi	7	216	23	3	85
Archaea	GCA_000091665	RS_GCF_000091665.1	Complete Genome	Methanocaldococcus jannaschii DSM 2661	14	165	14	2	85
Archaea	GCA_000009965	RS_GCF_000009965.1	Complete Genome	Thermococcus kodakarensis KOD1	3	74	15	2	85
Archaea	GCA_000018305	RS_GCF_000018305.1	Complete Genome	Caldivirga maquilingensis IC-167	5	35	6	1	85
Archaea	GCA_000023985	RS_GCF_000023985.1	Complete Genome	Methanocaldococcus fervens AG86	7	75	23	4	85
Archaea	GCA_000769655	RS_GCF_000769655.1	Complete Genome	Thermococcus eurythermalis	4	176	23	3	85
Archaea	GCA_000151105	RS_GCF_000151105.2	Complete Genome	Thermococcus barophilus MP	4	48	7	1	85
Archaea	GCA_000025505	RS_GCF_000025505.1	Complete Genome	Ferroglobus placidus DSM 10642	6	101	5	1	85
Archaea	GCA_000092305	RS_GCF_000092305.1	Complete Genome	Methanocaldococcus infernus ME	12	137	20	3	85
Archaea	GCA_000092185	RS_GCF_000092185.1	Complete Genome	Thermosphaera aggregans DSM 11486	1	88	8	1	85
Archaea	GCA_000993805	RS_GCF_000993805.1	Complete Genome	Infirmifilum uzonense	2	209	19	3	85
Archaea	GCA_000246985	RS_GCF_000246985.2	Complete Genome	Thermococcus litoralis DSM 5473	7	251	13	2	85
Archaea	GCA_000092465	RS_GCF_000092465.1	Complete Genome	Staphylothermus hellenicus DSM 12710	4	21	5	1	85
Archaea	GCA_000186365	RS_GCF_000186365.1	Complete Genome	Desulfurococcus mucosus DSM 2162	3	153	8	1	85
Archaea	GCA_000591035	RS_GCF_000591035.1	Complete Genome	Aeropyrum camini SY1 = JCM 12091	3	66	17	2	85
Archaea	GCA_002214605	RS_GCF_002214605.1	Complete Genome	Thermococcus chitonophagus	7	100	31	5	85
Archaea	GCA_000585495	RS_GCF_000585495.1	Complete Genome	Thermococcus nautili	5	159	8	1	88
Archaea	GCA_001592435	RS_GCF_001592435.1	Complete Genome	Thermococcus peptonophilus	4	79	0	0	88
Archaea	GCA_000015225	RS_GCF_000015225.1	Complete Genome	Thermofilum pendens Hrk 5	10	139	20	4	88
Archaea	GCA_002214365	RS_GCF_002214365.1	Complete Genome	Thermococcus celer Vu 13 = JCM 8558	2	20	4	1	88
Archaea	GCA_000265525	RS_GCF_000265525.1	Complete Genome	Thermococcus cleftensis	10	177	17	2	88
Archaea	GCA_000214415	RS_GCF_000214415.1	Complete Genome	Methanotorris igneus Kol 5	19	169	17	3	88
Archaea	GCA_002214565	RS_GCF_002214565.1	Complete Genome	Thermococcus radiotolerans	3	28	8	1	88
Archaea	GCA_001006045	RS_GCF_001006045.1	Complete Genome	Geoglobus ahangari	7	83	8	1	88
Archaea	GCA_000022365	RS_GCF_000022365.1	Complete Genome	Thermococcus gammatolerans EJ3	3	40	8	1	88
Archaea	GCA_000816105	RS_GCF_000816105.1	Complete Genome	Thermococcus guaymasensis DSM 11113	3	64	14	2	88
Archaea	GCA_000193375	RS_GCF_000193375.1	Complete Genome	Thermoproteus uzoniensis 768-20	0	0	0	0	90
Archaea	GCA_000253055	RS_GCF_000253055.1	Complete Genome	Thermoproteus tenax Kra 1	7	142	10	2	90
Archaea	GCA_000017945	RS_GCF_000017945.1	Complete Genome	Ignicoccus hospitalis KIN4/I	9	79	14	3	90
Archaea	GCA_000148385	RS_GCF_000148385.1	Complete Genome	Vulcanisaeta distributa DSM 14429	9	120	19	3	90
Archaea	GCA_001481685	RS_GCF_001481685.1	Complete Genome	Ignicoccus islandicus DSM 13165	15	179	10	2	90
Archaea	GCA_000016385	RS_GCF_000016385.1	Complete Genome	Pyrobaculum arsenaticum DSM 13514	2	123	15	2	90
Archaea	GCA_001412615	RS_GCF_001412615.1	Complete Genome	Pyrodictium delaneyi	5	131	12	2	91
Archaea	GCA_000015945	RS_GCF_000015945.1	Complete Genome	Staphylothermus marinus F1	11	108	15	2	92
Archaea	GCA_000247545	GB_GCA_000247545.1	Complete Genome	Pyrobaculum oguniense TE7	5	97	19	3	92
Archaea	GCA_000011125	RS_GCF_000011125.1	Complete Genome	Aeropyrum pernix K1	3	85	9	1	93
Archaea	GCA_000234805	RS_GCF_000234805.1	Complete Genome	Pyrobaculum ferrireducens	8	203	12	2	93
Archaea	GCA_000015805	GB_GCA_000015805.1	Complete Genome	Pyrobaculum calidifontis JCM 11548	4	84	17	3	93
Archaea	GCA_000145985	GB_GCA_000145985.1	Complete Genome	Ignisphaera aggregans DSM 17230	7	126	9	1	94
Archaea	GCA_000195935	RS_GCF_000195935.2	Complete Genome	Pyrococcus abyssi GE5	3	55	5	1	96
Archaea	GCA_000215995	RS_GCF_000215995.1	Complete Genome	Pyrococcus yayanosii CH1	7	134	25	4	98
Archaea	GCA_000011105	RS_GCF_000011105.1	Complete Genome	Pyrococcus horikoshii OT3	6	149	24	4	98
Archaea	GCA_000007185	RS_GCF_000007185.1	Complete Genome	Methanopyrus kandleri AV19	4	34	11	2	98
Archaea	GCA_000007305	RS_GCF_000007305.1	Complete Genome	Pyrococcus furiosus DSM 3638	7	200	18	3	100
Archaea	GCA_000015205	RS_GCF_000015205.1	Complete Genome	Pyrobaculum islandicum DSM 4184	3	67	4	1	100
Archaea	GCA_000007225	RS_GCF_000007225.1	Complete Genome	Pyrobaculum aerophilum str. IM2	5	128	13	2	100
Archaea	GCA_000015145	RS_GCF_000015145.1	Complete Genome	Hyperthermus butylicus DSM 5456	2	94	13	2	101
Archaea	GCA_001577775	RS_GCF_001577775.1	Complete Genome	Pyrococcus kukulkanii	7	147	27	4	105
Archaea	GCA_000223395	RS_GCF_000223395.1	Complete Genome	Pyrolobus fumarii 1A	6	249	15	3	106

## Sheet: Table 2
Super kingdom	GenBank ID	GTDB ID	assembly level	organism name	CRISPR array	spacer	cas gene	cas gene cluster	Topt	#Aquatic	#Marine	#Sediment	#Terrestrial	#Soil	#Plants	Type1-CRISPR array	Type1-spacer	Type1-cas gene	Type1-cas gene cluster	Type2-CRISPR array	Type2-spacer	Type2-cas gene	Type2-cas gene cluster	Type3-CRISPR array	Type3-spacer	Type3-cas gene	Type3-cas gene cluster	Type4-CRISPR array	Type4-spacer	Type4-cas gene	Type4-cas gene cluster	Type5-CRISPR array	Type5-spacer	Type5-cas gene	Type5-cas gene cluster	Type6-CRISPR array	Type6-spacer	Type6-cas gene	Type6-cas gene cluster	TypeU-CRISPR array	TypeU-spacer	TypeU-cas gene	TypeU-cas gene cluster	GenBank ID	RM gene
Bacteria	GCA_012584515	RS_GCF_012584515.1	Complete Genome	Polaromonas vacuolata	0	0	0	0	4	0	0	0	0	0	0	0	0	0	0	0	0	0	0	0	0	0	0	0	0	0	0	0	0	0	0	0	0	0	0	0	0	0	0	GCA_012584515	#N/A
Bacteria	GCA_000015285	RS_GCF_000015285.1	Complete Genome	Psychromonas ingrahamii 37	1	45	11	2	5	1	0	0	0	0	0	1	45	7	1	0	0	0	0	0	0	0	0	0	0	0	0	0	0	0	0	0	0	0	0	0	0	0	0	GCA_000015285	18
Bacteria	GCA_000155675	RS_GCF_000155675.2	Complete Genome	Octadecabacter antarcticus 307	0	0	0	0	7	1	0	0	0	0	0	0	0	0	0	0	0	0	0	0	0	0	0	0	0	0	0	0	0	0	0	0	0	0	0	0	0	0	0	GCA_000155675	25
Bacteria	GCA_000091325	RS_GCF_000091325.1	Complete Genome	Shewanella violacea DSS12	0	0	0	0	7	0	0	0	0	0	0	0	0	0	0	0	0	0	0	0	0	0	0	0	0	0	0	0	0	0	0	0	0	0	0	0	0	0	0	GCA_000091325	13
Bacteria	GCA_001877035	RS_GCF_001877035.1	Complete Genome	Clostridium estertheticum subsp. estertheticum	0	0	0	0	7	0	0	0	0	0	0	0	0	0	0	0	0	0	0	0	0	0	0	0	0	0	0	0	0	0	0	0	0	0	0	0	0	0	0	GCA_001877035	19
Bacteria	GCA_001293165	RS_GCF_001293165.1	Complete Genome	Candidatus Thioglobus autotrophicus	0	0	0	0	9	0	0	0	0	0	0	0	0	0	0	0	0	0	0	0	0	0	0	0	0	0	0	0	0	0	0	0	0	0	0	0	0	0	0	GCA_001293165	11
Bacteria	GCA_000012325	RS_GCF_000012325.1	Complete Genome	Colwellia psychrerythraea 34H	0	0	0	0	10	0	0	0	0	0	0	0	0	0	0	0	0	0	0	0	0	0	0	0	0	0	0	0	0	0	0	0	0	0	0	0	0	0	0	GCA_000012325	8
Bacteria	GCA_000155735	RS_GCF_000155735.2	Complete Genome	Octadecabacter arcticus 238	0	0	0	0	10	1	0	0	0	0	0	0	0	0	0	0	0	0	0	0	0	0	0	0	0	0	0	0	0	0	0	0	0	0	0	0	0	0	0	GCA_000155735	14
Bacteria	GCA_000092505	RS_GCF_000092505.1	Complete Genome	Leuconostoc kimchii IMSNU 11154	0	0	1	1	10	0	0	0	0	0	0	0	0	0	0	0	0	0	0	0	0	0	0	0	0	0	0	0	0	0	0	0	0	0	0	0	0	0	0	GCA_000092505	27
Bacteria	GCA_900465055	RS_GCF_900465055.1	Complete Genome	Moritella yayanosii	0	0	0	0	10	0	0	0	0	0	0	0	0	0	0	0	0	0	0	0	0	0	0	0	0	0	0	0	0	0	0	0	0	0	0	0	0	0	0	GCA_900465055	#N/A
Bacteria	GCA_000025945	RS_GCF_000025945.1	Complete Genome	Desulfotalea psychrophila LSv54	1	13	3	1	10	1	1	1	0	0	0	0	0	0	0	0	0	0	0	0	0	0	0	0	0	0	0	0	0	0	0	0	0	0	0	0	0	0	0	GCA_000025945	12
Bacteria	GCA_000196255	RS_GCF_000196255.1	Complete Genome	Photobacterium profundum SS9	2	90	11	3	10	1	1	1	0	0	0	2	90	10	2	0	0	0	0	0	0	0	0	0	0	0	0	0	0	0	0	0	0	0	0	0	0	0	0	GCA_000196255	19
Bacteria	GCA_000018025	RS_GCF_000018025.1	Complete Genome	Shewanella sediminis HAW-EB3	0	0	0	0	10	1	1	1	0	0	0	0	0	0	0	0	0	0	0	0	0	0	0	0	0	0	0	0	0	0	0	0	0	0	0	0	0	0	0	GCA_000018025	9
Bacteria	GCA_000019185	RS_GCF_000019185.1	Complete Genome	Shewanella halifaxensis HAW-EB4	0	0	0	0	10	1	1	1	0	0	0	0	0	0	0	0	0	0	0	0	0	0	0	0	0	0	0	0	0	0	0	0	0	0	0	0	0	0	0	GCA_000019185	8
Bacteria	GCA_002076895	RS_GCF_002076895.1	Complete Genome	Cognaticolwellia beringensis	0	0	0	0	12	1	1	1	0	0	0	0	0	0	0	0	0	0	0	0	0	0	0	0	0	0	0	0	0	0	0	0	0	0	0	0	0	0	0	GCA_002076895	14
Bacteria	GCA_000347635	RS_GCF_000347635.1	Complete Genome	Paraglaciecola psychrophila 170	0	0	0	0	12	0	0	0	0	0	0	0	0	0	0	0	0	0	0	0	0	0	0	0	0	0	0	0	0	0	0	0	0	0	0	0	0	0	0	GCA_000347635	22
Bacteria	GCA_002795845	RS_GCF_002795845.1	Complete Genome	Reinekea forsetii	0	0	0	0	12	0	0	0	0	0	0	0	0	0	0	0	0	0	0	0	0	0	0	0	0	0	0	0	0	0	0	0	0	0	0	0	0	0	0	GCA_002795845	13
Bacteria	GCA_002005305	RS_GCF_002005305.1	Complete Genome	Shewanella psychrophila	0	0	0	0	13	1	1	1	0	0	0	0	0	0	0	0	0	0	0	0	0	0	0	0	0	0	0	0	0	0	0	0	0	0	0	0	0	0	0	GCA_002005305	12
Bacteria	GCA_000153485	RS_GCF_000153485.2	Complete Genome	Psychroflexus torquis ATCC 700755	3	40	4	2	13	0	0	0	0	0	0	0	0	0	0	1	24	3	1	0	0	0	0	0	0	0	0	0	0	0	0	2	16	1	1	0	0	0	0	GCA_000153485	29
Bacteria	GCA_000238395	RS_GCF_000238395.3	Complete Genome	Pseudoalteromonas arctica A 37-1-2	0	0	0	0	13	1	0	0	0	0	0	0	0	0	0	0	0	0	0	0	0	0	0	0	0	0	0	0	0	0	0	0	0	0	0	0	0	0	0	GCA_000238395	17
Bacteria	GCA_000953735	RS_GCF_000953735.1	Complete Genome	Moritella viscosa	1	47	6	1	14	1	1	0	0	0	0	1	47	6	1	0	0	0	0	0	0	0	0	0	0	0	0	0	0	0	0	0	0	0	0	0	0	0	0	GCA_000953735	23
Bacteria	GCA_000953695	RS_GCF_000953695.1	Complete Genome	Aliivibrio wodanis	2	65	6	1	14	1	1	0	0	0	0	1	40	6	1	0	0	0	0	0	0	0	0	0	0	0	0	0	0	0	0	0	0	0	0	0	0	0	0	GCA_000953695	19
Bacteria	GCA_001708385	GB_GCA_001708385.1	Complete Genome	Flavobacterium psychrophilum	0	0	0	0	15	0	0	0	0	0	0	0	0	0	0	0	0	0	0	0	0	0	0	0	0	0	0	0	0	0	0	0	0	0	0	0	0	0	0	GCA_001708385	10
Bacteria	GCA_000967895	RS_GCF_000967895.1	Complete Genome	Oleispira antarctica RB-8	0	0	0	0	15	1	1	0	0	0	0	0	0	0	0	0	0	0	0	0	0	0	0	0	0	0	0	0	0	0	0	0	0	0	0	0	0	0	0	GCA_000967895	29
Bacteria	GCA_000196495	RS_GCF_000196495.1	Complete Genome	Aliivibrio salmonicida LFI1238	0	0	0	0	15	0	0	0	0	0	0	0	0	0	0	0	0	0	0	0	0	0	0	0	0	0	0	0	0	0	0	0	0	0	0	0	0	0	0	GCA_000196495	14
Bacteria	GCA_000242915	RS_GCF_000242915.1	Chromosome	Sulfurimonas gotlandica GD1	0	0	0	0	15	1	0	0	0	0	0	0	0	0	0	0	0	0	0	0	0	0	0	0	0	0	0	0	0	0	0	0	0	0	0	0	0	0	0	GCA_000242915	12
Bacteria	GCA_003855395	RS_GCF_003855395.1	Complete Genome	Shewanella livingstonensis	0	0	0	0	15	0	0	0	0	0	0	0	0	0	0	0	0	0	0	0	0	0	0	0	0	0	0	0	0	0	0	0	0	0	0	0	0	0	0	GCA_003855395	#N/A
Bacteria	GCA_001590605	RS_GCF_001590605.1	Complete Genome	Pedobacter cryoconitis	1	64	3	1	15	0	0	0	1	0	0	0	0	0	0	1	64	3	1	0	0	0	0	0	0	0	0	0	0	0	0	0	0	0	0	0	0	0	0	GCA_001590605	11
Bacteria	GCA_003611035	RS_GCF_003611035.1	Complete Genome	Cryobacterium soli	0	0	0	0	15	0	0	0	0	0	0	0	0	0	0	0	0	0	0	0	0	0	0	0	0	0	0	0	0	0	0	0	0	0	0	0	0	0	0	GCA_003611035	#N/A
Bacteria	GCA_004323635	RS_GCF_004323635.1	Complete Genome	Lichenihabitans psoromatis	0	0	0	0	15	0	0	0	0	0	0	0	0	0	0	0	0	0	0	0	0	0	0	0	0	0	0	0	0	0	0	0	0	0	0	0	0	0	0	GCA_004323635	#N/A
Bacteria	GCA_004358345	RS_GCF_004358345.1	Complete Genome	Parashewanella spongiae	0	0	0	0	15	0	0	0	0	0	0	0	0	0	0	0	0	0	0	0	0	0	0	0	0	0	0	0	0	0	0	0	0	0	0	0	0	0	0	GCA_004358345	#N/A
Bacteria	GCA_003149515	RS_GCF_003149515.1	Complete Genome	Hymenobacter nivis	1	29	6	1	15	0	0	0	0	0	0	0	0	0	0	0	0	0	0	0	0	0	0	0	0	0	0	0	0	0	0	0	0	0	0	1	29	6	1	GCA_003149515	#N/A
Bacteria	GCA_003076455	RS_GCF_003076455.1	Complete Genome	Flavobacterium faecale	1	31	3	1	16	0	0	0	0	0	0	0	0	0	0	1	31	3	1	0	0	0	0	0	0	0	0	0	0	0	0	0	0	0	0	0	0	0	0	GCA_003076455	#N/A
Bacteria	GCA_008931805	RS_GCF_008931805.1	Complete Genome	Moritella marina ATCC 15381	0	0	0	0	17	1	1	0	0	0	0	0	0	0	0	0	0	0	0	0	0	0	0	0	0	0	0	0	0	0	0	0	0	0	0	0	0	0	0	GCA_008931805	#N/A
Bacteria	GCA_000018885	RS_GCF_000018885.1	Complete Genome	Renibacterium salmoninarum ATCC 33209	0	0	0	0	17	0	0	0	0	0	0	0	0	0	0	0	0	0	0	0	0	0	0	0	0	0	0	0	0	0	0	0	0	0	0	0	0	0	0	GCA_000018885	6
Bacteria	GCA_007567505	RS_GCF_007567505.1	Complete Genome	Shewanella donghaensis	0	0	0	0	17	1	1	1	0	0	0	0	0	0	0	0	0	0	0	0	0	0	0	0	0	0	0	0	0	0	0	0	0	0	0	0	0	0	0	GCA_007567505	#N/A
Bacteria	GCA_001043175	RS_GCF_001043175.1	Complete Genome	Marinobacter psychrophilus	0	0	0	0	17	1	1	0	0	0	0	0	0	0	0	0	0	0	0	0	0	0	0	0	0	0	0	0	0	0	0	0	0	0	0	0	0	0	0	GCA_001043175	11
Bacteria	GCA_000012345	RS_GCF_000012345.1	Complete Genome	Candidatus Pelagibacter ubique HTCC1062	0	0	0	0	18	0	0	0	0	0	0	0	0	0	0	0	0	0	0	0	0	0	0	0	0	0	0	0	0	0	0	0	0	0	0	0	0	0	0	GCA_000012345	5
Bacteria	GCA_000014885	RS_GCF_000014885.1	Complete Genome	Shewanella piezotolerans WP3	0	0	0	0	18	1	1	1	0	0	0	0	0	0	0	0	0	0	0	0	0	0	0	0	0	0	0	0	0	0	0	0	0	0	0	0	0	0	0	GCA_000014885	11
Bacteria	GCA_000265425	RS_GCF_000265425.1	Complete Genome	Terriglobus roseus DSM 18391	0	0	0	0	18	0	0	0	1	1	0	0	0	0	0	0	0	0	0	0	0	0	0	0	0	0	0	0	0	0	0	0	0	0	0	0	0	0	0	GCA_000265425	7
Bacteria	GCA_002117105	RS_GCF_002117105.1	Complete Genome	Oceanicoccus sagamiensis	0	0	0	0	18	0	0	0	0	0	0	0	0	0	0	0	0	0	0	0	0	0	0	0	0	0	0	0	0	0	0	0	0	0	0	0	0	0	0	GCA_002117105	7
Bacteria	GCA_004367585	RS_GCF_004367585.1	Complete Genome	Paenisporosarcina antarctica	0	0	0	0	18	0	0	0	1	1	0	0	0	0	0	0	0	0	0	0	0	0	0	0	0	0	0	0	0	0	0	0	0	0	0	0	0	0	0	GCA_004367585	#N/A
Bacteria	GCA_001887595	RS_GCF_001887595.1	Complete Genome	Luteibacter rhizovicinus DSM 16549	0	0	0	0	18	0	0	0	1	1	1	0	0	0	0	0	0	0	0	0	0	0	0	0	0	0	0	0	0	0	0	0	0	0	0	0	0	0	0	GCA_001887595	5
Bacteria	GCA_001298525	RS_GCF_001298525.1	Complete Genome	Psychrobacter urativorans	0	0	0	0	18	0	0	0	1	1	0	0	0	0	0	0	0	0	0	0	0	0	0	0	0	0	0	0	0	0	0	0	0	0	0	0	0	0	0	GCA_001298525	17
Bacteria	GCA_900233005	RS_GCF_900233005.1	Complete Genome	Vibrio tapetis subsp. tapetis	0	0	0	0	18	0	0	0	0	0	0	0	0	0	0	0	0	0	0	0	0	0	0	0	0	0	0	0	0	0	0	0	0	0	0	0	0	0	0	GCA_900233005	34
Bacteria	GCA_000973625	RS_GCF_000973625.1	Complete Genome	Polynucleobacter duraquae	0	0	0	0	18	1	0	0	0	0	0	0	0	0	0	0	0	0	0	0	0	0	0	0	0	0	0	0	0	0	0	0	0	0	0	0	0	0	0	GCA_000973625	4
Bacteria	GCA_000016065	RS_GCF_000016065.1	Complete Genome	Shewanella loihica PV-4	0	0	0	0	18	0	0	0	0	0	0	0	0	0	0	0	0	0	0	0	0	0	0	0	0	0	0	0	0	0	0	0	0	0	0	0	0	0	0	GCA_000016065	12
Bacteria	GCA_001677275	RS_GCF_001677275.1	Complete Genome	Vibrio breoganii	0	0	0	0	19	0	0	0	0	0	0	0	0	0	0	0	0	0	0	0	0	0	0	0	0	0	0	0	0	0	0	0	0	0	0	0	0	0	0	GCA_001677275	12
Bacteria	GCA_900104895	RS_GCF_900104895.1	Chromosome	Microterricola viridarii	0	0	0	0	19	0	0	0	1	1	0	0	0	0	0	0	0	0	0	0	0	0	0	0	0	0	0	0	0	0	0	0	0	0	0	0	0	0	0	GCA_900104895	14
Bacteria	GCA_000093025	RS_GCF_000093025.1	Complete Genome	Methylotenera versatilis 301	0	0	0	0	20	1	0	1	0	0	0	0	0	0	0	0	0	0	0	0	0	0	0	0	0	0	0	0	0	0	0	0	0	0	0	0	0	0	0	GCA_000093025	15
Bacteria	GCA_000020025	RS_GCF_000020025.1	Complete Genome	Nostoc punctiforme PCC 73102	6	142	7	2	20	1	0	1	1	0	0	0	0	0	0	0	0	0	0	0	0	0	0	0	0	0	0	0	0	0	0	0	0	0	0	0	0	0	0	GCA_000020025	53
Bacteria	GCA_003609755	GB_GCA_003609755.1	Complete Genome	Planktothrix agardhii NIES-204	5	62	19	3	20	0	0	0	0	0	0	2	32	12	2	0	0	0	0	1	20	7	1	0	0	0	0	0	0	0	0	0	0	0	0	0	0	0	0	GCA_003609755	#N/A
Bacteria	GCA_002368035	RS_GCF_002368035.1	Chromosome	Nostoc linckia NIES-25	4	114	7	2	20	0	0	0	0	0	0	0	0	0	0	0	0	0	0	0	0	0	0	0	0	0	0	0	0	0	0	0	0	0	0	1	41	4	1	GCA_002368035	40
Bacteria	GCA_002367995	RS_GCF_002367995.1	Chromosome	Calothrix brevissima NIES-22	11	275	17	3	20	0	0	0	0	0	0	0	0	0	0	0	0	0	0	1	22	9	1	0	0	0	0	0	0	0	0	0	0	0	0	1	20	4	1	GCA_002367995	70
Bacteria	GCA_013372285	RS_GCF_013372285.1	Complete Genome	Marinomonas primoryensis	0	0	0	0	20	0	0	0	0	0	0	0	0	0	0	0	0	0	0	0	0	0	0	0	0	0	0	0	0	0	0	0	0	0	0	0	0	0	0	GCA_013372285	#N/A
Bacteria	GCA_002368115	RS_GCF_002368115.1	Chromosome	Dolichospermum compactum NIES-806	7	191	31	5	20	0	0	0	0	0	0	1	35	8	1	0	0	0	0	2	54	16	2	0	0	0	0	0	0	0	0	0	0	0	0	2	35	4	1	GCA_002368115	143
Bacteria	GCA_006974145	RS_GCF_006974145.1	Complete Genome	Changchengzhania lutea	0	0	0	0	20	1	0	1	1	0	0	0	0	0	0	0	0	0	0	0	0	0	0	0	0	0	0	0	0	0	0	0	0	0	0	0	0	0	0	GCA_006974145	#N/A
Bacteria	GCA_002368155	RS_GCF_002368155.1	Chromosome	Nostoc carneum NIES-2107	5	89	15	3	20	0	0	0	0	0	0	3	51	12	2	0	0	0	0	0	0	0	0	0	0	0	0	0	0	0	0	0	0	0	0	0	0	0	0	GCA_002368155	45
Bacteria	GCA_003970805	RS_GCF_003970805.1	Complete Genome	Undibacterium piscinae	0	0	0	0	20	0	0	0	0	0	0	0	0	0	0	0	0	0	0	0	0	0	0	0	0	0	0	0	0	0	0	0	0	0	0	0	0	0	0	GCA_003970805	#N/A
Bacteria	GCA_000015505	RS_GCF_000015505.1	Complete Genome	Polaromonas naphthalenivorans CJ2	0	0	0	0	20	1	0	0	1	0	0	0	0	0	0	0	0	0	0	0	0	0	0	0	0	0	0	0	0	0	0	0	0	0	0	0	0	0	0	GCA_000015505	29
Bacteria	GCA_000511355	RS_GCF_000511355.1	Complete Genome	Leisingera methylohalidivorans DSM 14336	0	0	0	0	20	1	1	0	1	0	0	0	0	0	0	0	0	0	0	0	0	0	0	0	0	0	0	0	0	0	0	0	0	0	0	0	0	0	0	GCA_000511355	16
Bacteria	GCA_000021745	RS_GCF_000021745.1	Complete Genome	Methylocella silvestris BL2	0	0	0	0	20	0	0	0	0	0	0	0	0	0	0	0	0	0	0	0	0	0	0	0	0	0	0	0	0	0	0	0	0	0	0	0	0	0	0	GCA_000021745	15
Bacteria	GCA_001679725	RS_GCF_001679725.1	Complete Genome	Cryobacterium arcticum	0	0	0	0	20	0	0	0	1	1	1	0	0	0	0	0	0	0	0	0	0	0	0	0	0	0	0	0	0	0	0	0	0	0	0	0	0	0	0	GCA_001679725	14
Bacteria	GCA_004355225	RS_GCF_004355225.1	Complete Genome	Flavobacterium nackdongense	0	0	0	0	20	0	0	0	0	0	0	0	0	0	0	0	0	0	0	0	0	0	0	0	0	0	0	0	0	0	0	0	0	0	0	0	0	0	0	GCA_004355225	#N/A
Bacteria	GCA_002356295	RS_GCF_002356295.1	Complete Genome	Labilibaculum antarcticum	2	22	1	1	20	0	0	0	0	0	0	0	0	0	0	0	0	0	0	0	0	0	0	0	0	0	0	0	0	0	0	1	18	1	1	0	0	0	0	GCA_002356295	11
Bacteria	GCA_002215215	RS_GCF_002215215.1	Complete Genome	Granulosicoccus antarcticus IMCC3135	0	0	0	0	20	1	1	0	0	0	0	0	0	0	0	0	0	0	0	0	0	0	0	0	0	0	0	0	0	0	0	0	0	0	0	0	0	0	0	GCA_002215215	24
Bacteria	GCA_900095175	RS_GCF_900095175.1	Complete Genome	Polynucleobacter necessarius	0	0	0	0	20	0	0	0	0	0	0	0	0	0	0	0	0	0	0	0	0	0	0	0	0	0	0	0	0	0	0	0	0	0	0	0	0	0	0	GCA_900095175	#N/A
Bacteria	GCA_000265385	RS_GCF_000265385.1	Complete Genome	Aequorivita sublithincola DSM 14238	0	0	0	0	20	0	0	0	1	0	0	0	0	0	0	0	0	0	0	0	0	0	0	0	0	0	0	0	0	0	0	0	0	0	0	0	0	0	0	GCA_000265385	25
Bacteria	GCA_009901525	RS_GCF_009901525.1	Complete Genome	Kordia antarctica	1	36	3	1	20	1	1	0	0	0	0	0	0	0	0	1	36	3	1	0	0	0	0	0	0	0	0	0	0	0	0	0	0	0	0	0	0	0	0	GCA_009901525	#N/A
Bacteria	GCA_009937995	RS_GCF_009937995.1	Complete Genome	Sulfuriferula nivalis	0	0	0	0	20	1	0	0	0	0	0	0	0	0	0	0	0	0	0	0	0	0	0	0	0	0	0	0	0	0	0	0	0	0	0	0	0	0	0	GCA_009937995	#N/A
Bacteria	GCA_000972765	RS_GCF_000972765.1	Complete Genome	Verrucomicrobia bacterium IMCC26134	1	28	0	0	20	0	0	0	0	0	0	0	0	0	0	0	0	0	0	0	0	0	0	0	0	0	0	0	0	0	0	0	0	0	0	0	0	0	0	GCA_000972765	16
Bacteria	GCA_002327145	RS_GCF_002327145.1	Complete Genome	Janthinobacterium svalbardensis	0	0	0	0	20	1	0	0	1	0	0	0	0	0	0	0	0	0	0	0	0	0	0	0	0	0	0	0	0	0	0	0	0	0	0	0	0	0	0	GCA_002327145	19
Bacteria	GCA_002157875	RS_GCF_002157875.1	Complete Genome	Oceanisphaera avium	1	29	6	1	20	0	0	0	0	0	0	1	29	6	1	0	0	0	0	0	0	0	0	0	0	0	0	0	0	0	0	0	0	0	0	0	0	0	0	GCA_002157875	14
Bacteria	GCA_001955715	RS_GCF_001955715.1	Complete Genome	Rhodoferax saidenbachensis	0	0	0	0	20	1	0	1	0	0	0	0	0	0	0	0	0	0	0	0	0	0	0	0	0	0	0	0	0	0	0	0	0	0	0	0	0	0	0	GCA_001955715	24
Bacteria	GCA_003258705	RS_GCF_003258705.1	Complete Genome	Arcticibacterium luteifluviistationis	1	9	7	1	20	1	0	0	0	0	0	0	0	0	0	0	0	0	0	1	9	7	1	0	0	0	0	0	0	0	0	0	0	0	0	0	0	0	0	GCA_003258705	#N/A
Bacteria	GCA_001187845	RS_GCF_001187845.1	Complete Genome	Octadecabacter temperatus	0	0	0	0	20	1	1	0	0	0	0	0	0	0	0	0	0	0	0	0	0	0	0	0	0	0	0	0	0	0	0	0	0	0	0	0	0	0	0	GCA_001187845	9
Bacteria	GCA_900095165	GB_GCA_900095165.1	Complete Genome	Polynucleobacter necessarius	0	0	0	0	20	0	0	0	0	0	0	0	0	0	0	0	0	0	0	0	0	0	0	0	0	0	0	0	0	0	0	0	0	0	0	0	0	0	0	GCA_900095165	#N/A
Bacteria	GCA_002752675	RS_GCF_002752675.1	Complete Genome	Massilia violaceinigra	0	0	0	0	20	0	0	0	1	1	0	0	0	0	0	0	0	0	0	0	0	0	0	0	0	0	0	0	0	0	0	0	0	0	0	0	0	0	0	GCA_002752675	16
Bacteria	GCA_900095215	RS_GCF_900095215.1	Complete Genome	Polynucleobacter necessarius	0	0	0	0	20	0	0	0	0	0	0	0	0	0	0	0	0	0	0	0	0	0	0	0	0	0	0	0	0	0	0	0	0	0	0	0	0	0	0	GCA_900095215	#N/A
Bacteria	GCA_000194605	RS_GCF_000194605.1	Complete Genome	Fluviicola taffensis DSM 16823	1	70	3	1	20	1	0	0	0	0	0	0	0	0	0	1	70	3	1	0	0	0	0	0	0	0	0	0	0	0	0	0	0	0	0	0	0	0	0	GCA_000194605	26
Bacteria	GCA_001584185	RS_GCF_001584185.1	Complete Genome	Collimonas pratensis	0	0	0	0	20	0	0	0	1	1	0	0	0	0	0	0	0	0	0	0	0	0	0	0	0	0	0	0	0	0	0	0	0	0	0	0	0	0	0	GCA_001584185	14
Bacteria	GCA_000699505	RS_GCF_000699505.1	Complete Genome	Rhodoluna lacicola	0	0	0	0	20	1	0	0	0	0	0	0	0	0	0	0	0	0	0	0	0	0	0	0	0	0	0	0	0	0	0	0	0	0	0	0	0	0	0	GCA_000699505	8
Bacteria	GCA_002368095	RS_GCF_002368095.1	Chromosome	Calothrix parasitica NIES-267	9	170	27	4	20	0	0	0	0	0	0	2	32	8	1	0	0	0	0	2	32	14	2	0	0	0	0	0	0	0	0	0	0	0	0	1	44	5	1	GCA_002368095	46
Bacteria	GCA_900095185	RS_GCF_900095185.1	Chromosome	Polynucleobacter necessarius	0	0	0	0	20	0	0	0	0	0	0	0	0	0	0	0	0	0	0	0	0	0	0	0	0	0	0	0	0	0	0	0	0	0	0	0	0	0	0	GCA_900095185	#N/A
Bacteria	GCA_900096755	RS_GCF_900096755.1	Complete Genome	Polynucleobacter necessarius	0	0	0	0	20	0	0	0	0	0	0	0	0	0	0	0	0	0	0	0	0	0	0	0	0	0	0	0	0	0	0	0	0	0	0	0	0	0	0	GCA_900096755	#N/A
Bacteria	GCA_001687565	RS_GCF_001687565.2	Complete Genome	Planococcus antarcticus DSM 14505	1	22	3	1	20	0	0	0	0	0	0	0	0	0	0	0	0	0	0	0	0	0	0	0	0	0	0	0	0	0	0	0	0	0	0	0	0	0	0	GCA_001687565	9
Bacteria	GCA_009728935	RS_GCF_009728935.1	Complete Genome	Paenibacillus psychroresistens	0	0	0	0	20	0	0	0	0	0	0	0	0	0	0	0	0	0	0	0	0	0	0	0	0	0	0	0	0	0	0	0	0	0	0	0	0	0	0	GCA_009728935	#N/A
Bacteria	GCA_000263715	RS_GCF_000263715.2	Chromosome	Pseudomonas synxantha BG33R	0	0	0	0	20	0	0	0	0	0	1	0	0	0	0	0	0	0	0	0	0	0	0	0	0	0	0	0	0	0	0	0	0	0	0	0	0	0	0	GCA_000263715	13
Bacteria	GCA_000786695	RS_GCF_000786695.1	Complete Genome	Collimonas arenae	0	0	0	0	20	0	0	0	1	1	0	0	0	0	0	0	0	0	0	0	0	0	0	0	0	0	0	0	0	0	0	0	0	0	0	0	0	0	0	GCA_000786695	16
Bacteria	GCA_900105675	RS_GCF_900105675.1	Chromosome	Pseudomonas synxantha	0	0	0	0	20	0	0	0	0	0	1	0	0	0	0	0	0	0	0	0	0	0	0	0	0	0	0	0	0	0	0	0	0	0	0	0	0	0	0	GCA_900105675	23
Bacteria	GCA_001956985	RS_GCF_001956985.1	Complete Genome	Paludisphaera borealis	1	75	8	2	20	0	0	0	1	0	1	1	75	7	1	0	0	0	0	0	0	0	0	0	0	0	0	0	0	0	0	0	0	0	0	0	0	0	0	GCA_001956985	23
Bacteria	GCA_003851495	RS_GCF_003851495.1	Complete Genome	Pseudomonas synxantha	0	0	0	0	20	0	0	0	0	0	1	0	0	0	0	0	0	0	0	0	0	0	0	0	0	0	0	0	0	0	0	0	0	0	0	0	0	0	0	GCA_003851495	#N/A
Bacteria	GCA_900095195	RS_GCF_900095195.1	Complete Genome	Polynucleobacter necessarius	0	0	0	0	20	0	0	0	0	0	0	0	0	0	0	0	0	0	0	0	0	0	0	0	0	0	0	0	0	0	0	0	0	0	0	0	0	0	0	GCA_900095195	#N/A
Bacteria	GCA_900096765	RS_GCF_900096765.1	Complete Genome	Polynucleobacter necessarius	0	0	0	0	20	0	0	0	0	0	0	0	0	0	0	0	0	0	0	0	0	0	0	0	0	0	0	0	0	0	0	0	0	0	0	0	0	0	0	GCA_900096765	#N/A
Bacteria	GCA_900095205	RS_GCF_900095205.1	Complete Genome	Polynucleobacter necessarius	0	0	0	0	20	0	0	0	0	0	0	0	0	0	0	0	0	0	0	0	0	0	0	0	0	0	0	0	0	0	0	0	0	0	0	0	0	0	0	GCA_900095205	#N/A
Bacteria	GCA_001442805	RS_GCF_001442805.1	Complete Genome	Lysobacter gummosus	0	0	0	0	20	0	0	0	1	1	0	0	0	0	0	0	0	0	0	0	0	0	0	0	0	0	0	0	0	0	0	0	0	0	0	0	0	0	0	GCA_001442805	14
Bacteria	GCA_001584165	RS_GCF_001584165.1	Complete Genome	Collimonas arenae	0	0	0	0	20	0	0	0	1	1	0	0	0	0	0	0	0	0	0	0	0	0	0	0	0	0	0	0	0	0	0	0	0	0	0	0	0	0	0	GCA_001584165	12
Bacteria	GCA_002155145	RS_GCF_002155145.1	Complete Genome	Kushneria konosiri	2	29	6	1	20	0	0	0	0	0	0	1	25	6	1	0	0	0	0	0	0	0	0	0	0	0	0	0	0	0	0	0	0	0	0	0	0	0	0	GCA_002155145	8
Bacteria	GCA_002291425	RS_GCF_002291425.1	Complete Genome	Gibbsiella quercinecans	1	17	5	1	20	0	0	0	0	0	1	1	17	5	1	0	0	0	0	0	0	0	0	0	0	0	0	0	0	0	0	0	0	0	0	0	0	0	0	GCA_002291425	29
Bacteria	GCA_002211785	RS_GCF_002211785.1	Complete Genome	Francisella halioticida	0	0	0	0	20	0	0	0	0	0	0	0	0	0	0	0	0	0	0	0	0	0	0	0	0	0	0	0	0	0	0	0	0	0	0	0	0	0	0	GCA_002211785	4
Bacteria	GCA_000012985	RS_GCF_000012985.1	Complete Genome	Hahella chejuensis KCTC 2396	2	87	7	1	20	0	0	0	0	0	0	1	55	7	1	0	0	0	0	0	0	0	0	0	0	0	0	0	0	0	0	0	0	0	0	0	0	0	0	GCA_000012985	25
Bacteria	GCA_009176645	RS_GCF_009176645.1	Complete Genome	Enterobacter oligotrophicus	1	12	6	1	20	0	0	0	0	0	0	1	12	6	1	0	0	0	0	0	0	0	0	0	0	0	0	0	0	0	0	0	0	0	0	0	0	0	0	GCA_009176645	#N/A
Bacteria	GCA_003355495	RS_GCF_003355495.1	Chromosome	Crenobacter cavernae	0	0	0	0	20	0	0	0	0	0	0	0	0	0	0	0	0	0	0	0	0	0	0	0	0	0	0	0	0	0	0	0	0	0	0	0	0	0	0	GCA_003355495	#N/A
Bacteria	GCA_900637855	RS_GCF_900637855.1	Complete Genome	Neisseria animaloris	0	0	7	1	20	0	0	0	0	0	0	0	0	0	0	0	0	0	0	0	0	0	0	0	0	0	0	0	0	0	0	0	0	0	0	0	0	0	0	GCA_900637855	#N/A
Bacteria	GCA_009930795	RS_GCF_009930795.1	Complete Genome	Marisediminicola antarctica	0	0	0	0	21	1	1	1	1	0	0	0	0	0	0	0	0	0	0	0	0	0	0	0	0	0	0	0	0	0	0	0	0	0	0	0	0	0	0	GCA_009930795	#N/A
Bacteria	GCA_000166195	RS_GCF_000166195.2	Chromosome	Mucilaginibacter paludis DSM 18603	2	277	11	2	21	0	0	0	1	0	1	1	242	8	1	1	35	3	1	0	0	0	0	0	0	0	0	0	0	0	0	0	0	0	0	0	0	0	0	GCA_000166195	16
Bacteria	GCA_000238335	RS_GCF_000238335.2	Chromosome	Pseudoalteromonas marina	0	0	0	0	21	0	0	0	1	0	0	0	0	0	0	0	0	0	0	0	0	0	0	0	0	0	0	0	0	0	0	0	0	0	0	0	0	0	0	GCA_000238335	9
Bacteria	GCA_000014005	RS_GCF_000014005.1	Complete Genome	Candidatus Koribacter versatilis Ellin345	0	0	0	0	21	0	0	0	0	0	0	0	0	0	0	0	0	0	0	0	0	0	0	0	0	0	0	0	0	0	0	0	0	0	0	0	0	0	0	GCA_000014005	13
Bacteria	GCA_006384975	RS_GCF_006384975.1	Complete Genome	Pseudomonas psychrotolerans	4	37	6	1	21	1	0	0	0	0	0	2	22	6	1	0	0	0	0	0	0	0	0	0	0	0	0	0	0	0	0	0	0	0	0	0	0	0	0	GCA_006384975	#N/A
Bacteria	GCA_014522265	RS_GCF_014522265.1	Complete Genome	Pseudomonas psychrotolerans	0	0	0	0	21	1	0	0	0	0	0	0	0	0	0	0	0	0	0	0	0	0	0	0	0	0	0	0	0	0	0	0	0	0	0	0	0	0	0	GCA_014522265	#N/A
Bacteria	GCA_000812665	RS_GCF_000812665.2	Complete Genome	Halocynthiibacter arcticus	1	26	6	1	21	0	0	0	0	0	0	1	26	6	1	0	0	0	0	0	0	0	0	0	0	0	0	0	0	0	0	0	0	0	0	0	0	0	0	GCA_000812665	22
Bacteria	GCA_002368275	RS_GCF_002368275.1	Chromosome	Fremyella diplosiphon NIES-3275	12	136	17	3	21	0	0	0	0	0	0	0	0	0	0	0	0	0	0	1	7	9	1	0	0	0	0	0	0	0	0	0	0	0	0	1	12	4	1	GCA_002368275	72
Bacteria	GCA_001562115	RS_GCF_001562115.1	Complete Genome	Alteromonas stellipolaris	0	0	0	0	21	1	1	0	0	0	0	0	0	0	0	0	0	0	0	0	0	0	0	0	0	0	0	0	0	0	0	0	0	0	0	0	0	0	0	GCA_001562115	10
Bacteria	GCA_002237555	RS_GCF_002237555.1	Complete Genome	Antarctobacter heliothermus	0	0	0	0	21	1	0	1	0	0	0	0	0	0	0	0	0	0	0	0	0	0	0	0	0	0	0	0	0	0	0	0	0	0	0	0	0	0	0	GCA_002237555	11
Bacteria	GCA_003076515	RS_GCF_003076515.1	Chromosome	Alcaligenes aquatilis	0	0	0	0	21	1	0	1	0	0	0	0	0	0	0	0	0	0	0	0	0	0	0	0	0	0	0	0	0	0	0	0	0	0	0	0	0	0	0	GCA_003076515	#N/A
Bacteria	GCA_000016425	RS_GCF_000016425.1	Complete Genome	Salinispora tropica CNB-440	2	32	11	2	22	1	1	1	0	0	0	1	24	7	1	0	0	0	0	0	0	0	0	0	0	0	0	0	0	0	0	0	0	0	0	0	0	0	0	GCA_000016425	18
Bacteria	GCA_000746525	RS_GCF_000746525.1	Complete Genome	Pseudomonas alkylphenolica	0	0	0	0	22	0	0	0	0	0	0	0	0	0	0	0	0	0	0	0	0	0	0	0	0	0	0	0	0	0	0	0	0	0	0	0	0	0	0	GCA_000746525	19
Bacteria	GCA_007954625	RS_GCF_007954625.1	Complete Genome	Leuconostoc lactis	0	0	0	0	22	0	0	0	0	0	0	0	0	0	0	0	0	0	0	0	0	0	0	0	0	0	0	0	0	0	0	0	0	0	0	0	0	0	0	GCA_007954625	#N/A
Bacteria	GCA_012516395	RS_GCF_012516395.1	Complete Genome	Dolichospermum flos-aquae CCAP 1403/13F	1	14	6	1	22	0	0	0	0	0	0	0	0	0	0	0	0	0	0	0	0	0	0	0	0	0	0	0	0	0	0	0	0	0	0	0	0	0	0	GCA_012516395	#N/A
Bacteria	GCA_000317105	RS_GCF_000317105.1	Complete Genome	Oscillatoria acuminata PCC 6304	7	253	22	4	22	0	0	0	0	0	0	0	0	0	0	0	0	0	0	0	0	0	0	0	0	0	0	0	0	0	0	0	0	0	0	0	0	0	0	GCA_000317105	50
Bacteria	GCA_000317125	RS_GCF_000317125.1	Complete Genome	Chroococcidiopsis thermalis PCC 7203	2	60	5	1	22	0	0	0	0	0	0	0	0	0	0	0	0	0	0	0	0	0	0	0	0	0	0	0	0	0	0	0	0	0	0	1	56	5	1	GCA_000317125	35
Bacteria	GCA_000012305	RS_GCF_000012305.1	Complete Genome	Psychrobacter arcticus 273-4	0	0	0	0	22	1	0	1	1	0	0	0	0	0	0	0	0	0	0	0	0	0	0	0	0	0	0	0	0	0	0	0	0	0	0	0	0	0	0	GCA_000012305	18
Bacteria	GCA_000196515	RS_GCF_000196515.1	Complete Genome	'Nostoc azollae' 0708	0	0	9	1	22	0	0	0	0	0	0	0	0	0	0	0	0	0	0	0	0	0	0	0	0	0	0	0	0	0	0	0	0	0	0	0	0	0	0	GCA_000196515	21
Bacteria	GCA_000013905	RS_GCF_000013905.1	Complete Genome	Psychrobacter cryohalolentis K5	0	0	0	0	22	1	0	0	1	0	0	0	0	0	0	0	0	0	0	0	0	0	0	0	0	0	0	0	0	0	0	0	0	0	0	0	0	0	0	GCA_000013905	22
Bacteria	GCA_000332235	RS_GCF_000332235.1	Chromosome	Geminocystis herdmanii PCC 6308	2	33	9	1	22	0	0	0	0	0	0	0	0	0	0	0	0	0	0	2	33	9	1	0	0	0	0	0	0	0	0	0	0	0	0	0	0	0	0	GCA_000332235	91
Bacteria	GCA_002368295	RS_GCF_002368295.1	Chromosome	Tolypothrix tenuis PCC 7101	15	177	15	2	22	0	0	0	0	0	0	1	1	6	1	0	0	0	0	1	3	9	1	0	0	0	0	0	0	0	0	0	0	0	0	0	0	0	0	GCA_002368295	64
Bacteria	GCA_003955735	RS_GCF_003955735.1	Complete Genome	Undibacterium parvum	0	0	0	0	22	1	0	0	0	0	0	0	0	0	0	0	0	0	0	0	0	0	0	0	0	0	0	0	0	0	0	0	0	0	0	0	0	0	0	GCA_003955735	#N/A
Bacteria	GCA_004001325	RS_GCF_004001325.1	Complete Genome	Thiomicrorhabdus aquaedulcis	2	70	7	1	22	0	0	0	0	0	0	0	0	0	0	0	0	0	0	0	0	0	0	0	0	0	0	0	0	0	0	0	0	0	0	0	0	0	0	GCA_004001325	#N/A
Bacteria	GCA_000300235	RS_GCF_000300235.2	Complete Genome	Thalassospira xiamenensis M-5 = DSM 17429	0	0	0	0	22	1	0	0	0	0	0	0	0	0	0	0	0	0	0	0	0	0	0	0	0	0	0	0	0	0	0	0	0	0	0	0	0	0	0	GCA_000300235	16
Bacteria	GCA_000723205	RS_GCF_000723205.1	Chromosome	Formosa agariphila KMM 3901	0	0	0	0	22	1	1	0	0	0	0	0	0	0	0	0	0	0	0	0	0	0	0	0	0	0	0	0	0	0	0	0	0	0	0	0	0	0	0	GCA_000723205	11
Bacteria	GCA_000297055	RS_GCF_000297055.2	Complete Genome	Sulfuricella denitrificans skB26	0	0	0	0	22	1	0	0	0	0	0	0	0	0	0	0	0	0	0	0	0	0	0	0	0	0	0	0	0	0	0	0	0	0	0	0	0	0	0	GCA_000297055	19
Bacteria	GCA_004135935	RS_GCF_004135935.1	Complete Genome	Methylovirgula ligni	0	0	0	0	22	0	0	0	1	1	1	0	0	0	0	0	0	0	0	0	0	0	0	0	0	0	0	0	0	0	0	0	0	0	0	0	0	0	0	GCA_004135935	#N/A
Bacteria	GCA_001659725	RS_GCF_001659725.1	Chromosome	Polynucleobacter wuianus	0	0	0	0	22	1	0	0	0	0	0	0	0	0	0	0	0	0	0	0	0	0	0	0	0	0	0	0	0	0	0	0	0	0	0	0	0	0	0	GCA_001659725	9
Bacteria	GCA_013466785	RS_GCF_013466785.1	Complete Genome	Nocardioides marinisabuli	0	0	0	0	22	0	0	0	1	0	0	0	0	0	0	0	0	0	0	0	0	0	0	0	0	0	0	0	0	0	0	0	0	0	0	0	0	0	0	GCA_013466785	#N/A
Bacteria	GCA_001647715	RS_GCF_001647715.1	Complete Genome	Pseudomonas antarctica	0	0	0	0	22	0	0	0	0	0	0	0	0	0	0	0	0	0	0	0	0	0	0	0	0	0	0	0	0	0	0	0	0	0	0	0	0	0	0	GCA_001647715	18
Bacteria	GCA_000023065	RS_GCF_000023065.1	Complete Genome	Tolumonas auensis DSM 9187	1	92	6	1	22	1	0	0	1	0	0	1	92	6	1	0	0	0	0	0	0	0	0	0	0	0	0	0	0	0	0	0	0	0	0	0	0	0	0	GCA_000023065	25
Bacteria	GCA_000348785	RS_GCF_000348785.1	Complete Genome	Ilumatobacter coccineus YM16-304	0	0	0	0	22	0	0	0	1	1	0	0	0	0	0	0	0	0	0	0	0	0	0	0	0	0	0	0	0	0	0	0	0	0	0	0	0	0	0	GCA_000348785	13
Bacteria	GCA_000178975	RS_GCF_000178975.2	Complete Genome	Granulicella tundricola MP5ACTX9	0	0	0	0	23	0	0	0	1	1	0	0	0	0	0	0	0	0	0	0	0	0	0	0	0	0	0	0	0	0	0	0	0	0	0	0	0	0	0	GCA_000178975	10
Bacteria	GCA_000186265	RS_GCF_000186265.1	Complete Genome	Cellulophaga algicola DSM 14237	0	0	0	0	23	1	1	0	0	0	0	0	0	0	0	0	0	0	0	0	0	0	0	0	0	0	0	0	0	0	0	0	0	0	0	0	0	0	0	GCA_000186265	17
Bacteria	GCA_000019525	RS_GCF_000019525.1	Complete Genome	Shewanella woodyi ATCC 51908	0	0	0	0	23	0	0	0	0	0	1	0	0	0	0	0	0	0	0	0	0	0	0	0	0	0	0	0	0	0	0	0	0	0	0	0	0	0	0	GCA_000019525	14
Bacteria	GCA_000210915	RS_GCF_000210915.2	Complete Genome	Halobacteriovorax marinus SJ	0	0	0	0	23	1	1	0	0	0	0	0	0	0	0	0	0	0	0	0	0	0	0	0	0	0	0	0	0	0	0	0	0	0	0	0	0	0	0	GCA_000210915	8
Bacteria	GCA_000013765	RS_GCF_000013765.1	Complete Genome	Shewanella denitrificans OS217	0	0	0	0	23	1	0	0	0	0	0	0	0	0	0	0	0	0	0	0	0	0	0	0	0	0	0	0	0	0	0	0	0	0	0	0	0	0	0	GCA_000013765	21
Bacteria	GCA_000355675	RS_GCF_000355675.1	Complete Genome	Thalassolituus oleivorans MIL-1	1	116	7	1	23	1	1	1	0	0	0	1	116	7	1	0	0	0	0	0	0	0	0	0	0	0	0	0	0	0	0	0	0	0	0	0	0	0	0	GCA_000355675	21
Bacteria	GCA_002075795	RS_GCF_002075795.1	Complete Genome	Shewanella japonica	0	0	0	0	23	1	1	0	0	0	0	0	0	0	0	0	0	0	0	0	0	0	0	0	0	0	0	0	0	0	0	0	0	0	0	0	0	0	0	GCA_002075795	9
Bacteria	GCA_001445575	RS_GCF_001445575.1	Complete Genome	Arthrobacter alpinus	0	0	0	0	23	0	0	0	1	1	0	0	0	0	0	0	0	0	0	0	0	0	0	0	0	0	0	0	0	0	0	0	0	0	0	0	0	0	0	GCA_001445575	24
Bacteria	GCA_001651805	RS_GCF_001651805.1	Complete Genome	Marinobacterium aestuarii	3	57	9	1	23	1	0	1	0	0	0	0	0	0	0	0	0	0	0	1	12	9	1	0	0	0	0	0	0	0	0	0	0	0	0	0	0	0	0	GCA_001651805	11
Bacteria	GCA_002116905	RS_GCF_002116905.1	Complete Genome	Rhizobacter gummiphilus	0	0	0	0	23	0	0	0	0	0	0	0	0	0	0	0	0	0	0	0	0	0	0	0	0	0	0	0	0	0	0	0	0	0	0	0	0	0	0	GCA_002116905	18
Bacteria	GCA_001294625	RS_GCF_001294625.1	Complete Genome	Arthrobacter alpinus	0	0	0	0	23	0	0	0	1	1	0	0	0	0	0	0	0	0	0	0	0	0	0	0	0	0	0	0	0	0	0	0	0	0	0	0	0	0	0	GCA_001294625	10
Bacteria	GCA_000831385	RS_GCF_000831385.1	Chromosome	Nonlabens marinus S1-08	0	0	0	0	23	0	0	0	0	0	0	0	0	0	0	0	0	0	0	0	0	0	0	0	0	0	0	0	0	0	0	0	0	0	0	0	0	0	0	GCA_000831385	16
Bacteria	GCA_000221045	RS_GCF_000221045.1	Complete Genome	Collimonas fungivorans Ter331	0	0	0	0	23	0	0	0	1	1	1	0	0	0	0	0	0	0	0	0	0	0	0	0	0	0	0	0	0	0	0	0	0	0	0	0	0	0	0	GCA_000221045	18
Bacteria	GCA_001542775	RS_GCF_001542775.1	Complete Genome	Microterricola viridarii	0	0	0	0	23	0	0	0	1	1	0	0	0	0	0	0	0	0	0	0	0	0	0	0	0	0	0	0	0	0	0	0	0	0	0	0	0	0	0	GCA_001542775	11
Bacteria	GCA_000014745	RS_GCF_000014745.1	Complete Genome	Maricaulis maris MCS10	0	0	0	0	23	1	1	0	0	0	0	0	0	0	0	0	0	0	0	0	0	0	0	0	0	0	0	0	0	0	0	0	0	0	0	0	0	0	0	GCA_000014745	16
Bacteria	GCA_001484605	RS_GCF_001484605.1	Complete Genome	Pseudarthrobacter sulfonivorans	0	0	0	0	23	0	0	0	1	1	1	0	0	0	0	0	0	0	0	0	0	0	0	0	0	0	0	0	0	0	0	0	0	0	0	0	0	0	0	GCA_001484605	14
Bacteria	GCA_001661075	RS_GCF_001661075.1	Complete Genome	Pseudomonas silesiensis	0	0	0	0	23	0	0	0	1	1	0	0	0	0	0	0	0	0	0	0	0	0	0	0	0	0	0	0	0	0	0	0	0	0	0	0	0	0	0	GCA_001661075	10
Bacteria	GCA_000020645	RS_GCF_000020645.1	Complete Genome	Pelodictyon phaeoclathratiforme BU-1	3	128	14	2	23	0	0	0	0	0	0	1	95	7	1	0	0	0	0	1	28	7	1	0	0	0	0	0	0	0	0	0	0	0	0	0	0	0	0	GCA_000020645	40
Bacteria	GCA_000014565	RS_GCF_000014565.1	Complete Genome	Rhodococcus jostii RHA1	0	0	8	2	23	0	0	0	1	0	0	0	0	0	0	0	0	0	0	0	0	0	0	0	0	0	0	0	0	0	0	0	0	0	0	0	0	0	0	GCA_000014565	14
Bacteria	GCA_000007665	RS_GCF_000007665.1	Complete Genome	Leifsonia xyli subsp. xyli str. CTCB07	0	0	0	0	23	0	0	0	0	0	0	0	0	0	0	0	0	0	0	0	0	0	0	0	0	0	0	0	0	0	0	0	0	0	0	0	0	0	0	GCA_000007665	8
Bacteria	GCA_001983995	RS_GCF_001983995.1	Complete Genome	Halioglobus japonicus	0	0	0	0	23	1	1	0	0	0	0	0	0	0	0	0	0	0	0	0	0	0	0	0	0	0	0	0	0	0	0	0	0	0	0	0	0	0	0	GCA_001983995	10
Bacteria	GCA_001647635	RS_GCF_001647635.1	Complete Genome	Leifsonia xyli	0	0	0	0	23	0	0	0	0	0	0	0	0	0	0	0	0	0	0	0	0	0	0	0	0	0	0	0	0	0	0	0	0	0	0	0	0	0	0	GCA_001647635	7
Bacteria	GCA_002192415	RS_GCF_002192415.1	Complete Genome	Paenibacillus donghaensis	4	59	0	0	23	1	1	1	0	0	0	0	0	0	0	0	0	0	0	0	0	0	0	0	0	0	0	0	0	0	0	0	0	0	0	0	0	0	0	GCA_002192415	27
Bacteria	GCA_002355535	RS_GCF_002355535.1	Complete Genome	Aurantimicrobium minutum	0	0	0	0	23	0	0	0	0	0	0	0	0	0	0	0	0	0	0	0	0	0	0	0	0	0	0	0	0	0	0	0	0	0	0	0	0	0	0	GCA_002355535	7
Bacteria	GCA_900102185	RS_GCF_900102185.1	Chromosome	Terriglobus roseus	0	0	0	0	23	0	0	0	1	1	0	0	0	0	0	0	0	0	0	0	0	0	0	0	0	0	0	0	0	0	0	0	0	0	0	0	0	0	0	GCA_900102185	8
Bacteria	GCA_002368075	RS_GCF_002368075.1	Chromosome	Sphaerospermopsis kisseleviana NIES-73	10	218	54	9	23	0	0	0	0	0	0	2	55	12	2	0	0	0	0	3	48	11	2	0	0	0	0	0	0	0	0	0	0	0	0	1	17	6	1	GCA_002368075	104
Bacteria	GCA_001543325	RS_GCF_001543325.1	Complete Genome	Lutibacter profundi	2	30	9	2	23	1	1	0	0	0	0	0	0	0	0	1	19	3	1	1	11	6	1	0	0	0	0	0	0	0	0	0	0	0	0	0	0	0	0	GCA_001543325	14
Bacteria	GCA_000020585	RS_GCF_000020585.3	Complete Genome	Alteromonas mediterranea DE	1	55	8	1	23	1	1	0	0	0	0	1	55	8	1	0	0	0	0	0	0	0	0	0	0	0	0	0	0	0	0	0	0	0	0	0	0	0	0	GCA_000020585	13
Bacteria	GCA_000242455	RS_GCF_000242455.2	Complete Genome	Singulisphaera acidiphila DSM 18658	5	370	13	3	23	0	0	0	1	0	1	1	188	7	1	0	0	0	0	0	0	0	0	0	0	0	0	0	0	0	0	0	0	0	0	0	0	0	0	GCA_000242455	17
Bacteria	GCA_003054555	RS_GCF_003054555.1	Complete Genome	Streptomyces lunaelactis	0	0	4	1	23	0	0	0	1	0	0	0	0	0	0	0	0	0	0	0	0	0	0	0	0	0	0	0	0	0	0	0	0	0	0	0	0	0	0	GCA_003054555	#N/A
Bacteria	GCA_002804105	RS_GCF_002804105.1	Complete Genome	Entomoplasma melaleucae	0	0	0	0	23	0	0	0	0	0	0	0	0	0	0	0	0	0	0	0	0	0	0	0	0	0	0	0	0	0	0	0	0	0	0	0	0	0	0	GCA_002804105	0
Bacteria	GCA_001908275	RS_GCF_001908275.1	Complete Genome	Paenibacillus xylanexedens	3	60	7	1	23	0	0	0	1	1	0	1	33	7	1	0	0	0	0	0	0	0	0	0	0	0	0	0	0	0	0	0	0	0	0	0	0	0	0	GCA_001908275	14
Bacteria	GCA_001761545	RS_GCF_001761545.1	Complete Genome	Weissella soli	0	0	0	0	23	0	0	0	1	1	0	0	0	0	0	0	0	0	0	0	0	0	0	0	0	0	0	0	0	0	0	0	0	0	0	0	0	0	0	GCA_001761545	#N/A
Bacteria	GCA_002843565	RS_GCF_002843565.1	Complete Genome	Mesoplasma syrphidae	0	0	0	0	23	0	0	0	0	0	0	0	0	0	0	0	0	0	0	0	0	0	0	0	0	0	0	0	0	0	0	0	0	0	0	0	0	0	0	GCA_002843565	8
Bacteria	GCA_006402735	RS_GCF_006402735.1	Complete Genome	Myxococcus xanthus	3	217	20	3	23	1	1	0	1	1	1	2	178	14	2	0	0	0	0	1	39	6	1	0	0	0	0	0	0	0	0	0	0	0	0	0	0	0	0	GCA_006402735	#N/A
Bacteria	GCA_001483385	RS_GCF_001483385.1	Complete Genome	Tenacibaculum dicentrarchi	0	0	0	0	24	0	0	0	0	0	0	0	0	0	0	0	0	0	0	0	0	0	0	0	0	0	0	0	0	0	0	0	0	0	0	0	0	0	0	GCA_001483385	36
Bacteria	GCA_001999225	RS_GCF_001999225.1	Complete Genome	Pseudoalteromonas aliena	0	0	0	0	24	1	1	0	0	0	0	0	0	0	0	0	0	0	0	0	0	0	0	0	0	0	0	0	0	0	0	0	0	0	0	0	0	0	0	GCA_001999225	18
Bacteria	GCA_000060345	RS_GCF_000060345.1	Complete Genome	Gramella forsetii KT0803	0	0	0	0	24	1	1	0	0	0	0	0	0	0	0	0	0	0	0	0	0	0	0	0	0	0	0	0	0	0	0	0	0	0	0	0	0	0	0	GCA_000060345	17
Bacteria	GCA_005845365	RS_GCF_005845365.1	Complete Genome	Rhodoluna limnophila	0	0	0	0	24	1	0	0	0	0	0	0	0	0	0	0	0	0	0	0	0	0	0	0	0	0	0	0	0	0	0	0	0	0	0	0	0	0	0	GCA_005845365	#N/A
Bacteria	GCA_002849855	RS_GCF_002849855.1	Chromosome	Vibrio azureus	2	19	9	2	24	1	1	0	0	0	0	2	19	8	1	0	0	0	0	0	0	0	0	0	0	0	0	0	0	0	0	0	0	0	0	0	0	0	0	GCA_002849855	17
Bacteria	GCA_000024005	RS_GCF_000024005.1	Complete Genome	Chitinophaga pinensis DSM 2588	0	0	0	0	24	1	0	0	0	0	1	0	0	0	0	0	0	0	0	0	0	0	0	0	0	0	0	0	0	0	0	0	0	0	0	0	0	0	0	GCA_000024005	13
Bacteria	GCA_902167325	RS_GCF_902167325.1	Complete Genome	Chitinophaga pinensis	0	0	0	0	24	1	0	0	0	0	1	0	0	0	0	0	0	0	0	0	0	0	0	0	0	0	0	0	0	0	0	0	0	0	0	0	0	0	0	GCA_902167325	#N/A
Bacteria	GCA_001465115	GB_GCA_001465115.1	Complete Genome	Enterococcus silesiacus	4	93	7	1	24	1	0	0	0	0	0	1	38	7	1	0	0	0	0	0	0	0	0	0	0	0	0	0	0	0	0	0	0	0	0	0	0	0	0	GCA_001465115	7
Bacteria	GCA_000012965	RS_GCF_000012965.1	Complete Genome	Sulfurimonas denitrificans DSM 1251	0	0	0	0	24	1	0	0	1	0	0	0	0	0	0	0	0	0	0	0	0	0	0	0	0	0	0	0	0	0	0	0	0	0	0	0	0	0	0	GCA_000012965	30
Bacteria	GCA_001888185	RS_GCF_001888185.1	Complete Genome	Phaeobacter porticola	0	0	0	0	24	0	0	0	0	0	0	0	0	0	0	0	0	0	0	0	0	0	0	0	0	0	0	0	0	0	0	0	0	0	0	0	0	0	0	GCA_001888185	16
Bacteria	GCA_000242635	RS_GCF_000242635.2	Complete Genome	Solitalea canadensis DSM 3403	0	0	0	0	24	0	0	0	1	1	0	0	0	0	0	0	0	0	0	0	0	0	0	0	0	0	0	0	0	0	0	0	0	0	0	0	0	0	0	GCA_000242635	19
Bacteria	GCA_900106045	RS_GCF_900106045.1	Chromosome	Pseudomonas mucidolens	0	0	0	0	24	0	0	0	0	0	0	0	0	0	0	0	0	0	0	0	0	0	0	0	0	0	0	0	0	0	0	0	0	0	0	0	0	0	0	GCA_900106045	7
Bacteria	GCA_000009605	RS_GCF_000009605.1	Complete Genome	Buchnera aphidicola str. APS (Acyrthosiphon pisum)	0	0	0	0	24	0	0	0	0	0	0	0	0	0	0	0	0	0	0	0	0	0	0	0	0	0	0	0	0	0	0	0	0	0	0	0	0	0	0	GCA_000009605	3
Bacteria	GCA_005082585	RS_GCF_005082585.1	Complete Genome	Buchnera aphidicola (Sitobion avenae)	0	0	0	0	24	0	0	0	0	0	0	0	0	0	0	0	0	0	0	0	0	0	0	0	0	0	0	0	0	0	0	0	0	0	0	0	0	0	0	GCA_005082585	#N/A
Bacteria	GCA_000225445	RS_GCF_000225445.1	Complete Genome	Buchnera aphidicola str. Ak (Acyrthosiphon kondoi)	0	0	0	0	24	0	0	0	0	0	0	0	0	0	0	0	0	0	0	0	0	0	0	0	0	0	0	0	0	0	0	0	0	0	0	0	0	0	0	GCA_000225445	2
Bacteria	GCA_005237295	RS_GCF_005237295.1	Complete Genome	Buchnera aphidicola (Macrosiphum euphorbiae)	0	0	0	0	24	0	0	0	0	0	0	0	0	0	0	0	0	0	0	0	0	0	0	0	0	0	0	0	0	0	0	0	0	0	0	0	0	0	0	GCA_005237295	#N/A
Bacteria	GCA_005080865	RS_GCF_005080865.1	Complete Genome	Buchnera aphidicola (Muscaphis stroyani)	0	0	0	0	24	0	0	0	0	0	0	0	0	0	0	0	0	0	0	0	0	0	0	0	0	0	0	0	0	0	0	0	0	0	0	0	0	0	0	GCA_005080865	#N/A
Bacteria	GCA_000521565	RS_GCF_000521565.1	Complete Genome	Buchnera aphidicola str. G002 (Myzus persicae)	0	0	0	0	24	0	0	0	0	0	0	0	0	0	0	0	0	0	0	0	0	0	0	0	0	0	0	0	0	0	0	0	0	0	0	0	0	0	0	GCA_000521565	2
Bacteria	GCA_005080965	RS_GCF_005080965.1	Complete Genome	Buchnera aphidicola (Macrosiphum gaurae)	0	0	0	0	24	0	0	0	0	0	0	0	0	0	0	0	0	0	0	0	0	0	0	0	0	0	0	0	0	0	0	0	0	0	0	0	0	0	0	GCA_005080965	#N/A
Bacteria	GCA_011752475	GB_GCA_011752475.1	Complete Genome	Buchnera aphidicola (Microlophium carnosum)	0	0	0	0	24	0	0	0	0	0	0	0	0	0	0	0	0	0	0	0	0	0	0	0	0	0	0	0	0	0	0	0	0	0	0	0	0	0	0	GCA_011752475	#N/A
Bacteria	GCA_005081705	RS_GCF_005081705.1	Chromosome	Buchnera aphidicola (Hyperomyzus lactucae)	0	0	0	0	24	0	0	0	0	0	0	0	0	0	0	0	0	0	0	0	0	0	0	0	0	0	0	0	0	0	0	0	0	0	0	0	0	0	0	GCA_005081705	#N/A
Bacteria	GCA_001190945	RS_GCF_001190945.1	Complete Genome	Luteipulveratus mongoliensis	1	27	6	1	24	0	0	0	1	1	0	1	27	6	1	0	0	0	0	0	0	0	0	0	0	0	0	0	0	0	0	0	0	0	0	0	0	0	0	GCA_001190945	10
Bacteria	GCA_005081185	RS_GCF_005081185.1	Chromosome	Buchnera aphidicola (Lipaphis pseudobrassicae)	0	0	0	0	24	0	0	0	0	0	0	0	0	0	0	0	0	0	0	0	0	0	0	0	0	0	0	0	0	0	0	0	0	0	0	0	0	0	0	GCA_005081185	#N/A
Bacteria	GCA_001700895	RS_GCF_001700895.1	Complete Genome	Buchnera aphidicola (Diuraphis noxia)	0	0	0	0	24	0	0	0	0	0	0	0	0	0	0	0	0	0	0	0	0	0	0	0	0	0	0	0	0	0	0	0	0	0	0	0	0	0	0	GCA_001700895	2
Bacteria	GCA_005081945	RS_GCF_005081945.1	Chromosome	Buchnera aphidicola (Brachycaudus cardui)	0	0	0	0	24	0	0	0	0	0	0	0	0	0	0	0	0	0	0	0	0	0	0	0	0	0	0	0	0	0	0	0	0	0	0	0	0	0	0	GCA_005081945	#N/A
Bacteria	GCA_003671935	RS_GCF_003671935.1	Complete Genome	Buchnera aphidicola (Rhopalosiphum maidis)	0	0	0	0	24	0	0	0	0	0	0	0	0	0	0	0	0	0	0	0	0	0	0	0	0	0	0	0	0	0	0	0	0	0	0	0	0	0	0	GCA_003671935	#N/A
Bacteria	GCA_005082825	RS_GCF_005082825.1	Chromosome	Buchnera aphidicola (Brevicoryne brassicae)	0	0	0	0	24	0	0	0	0	0	0	0	0	0	0	0	0	0	0	0	0	0	0	0	0	0	0	0	0	0	0	0	0	0	0	0	0	0	0	GCA_005082825	#N/A
Bacteria	GCA_005083345	RS_GCF_005083345.1	Chromosome	Buchnera aphidicola (Aphis nasturtii)	0	0	0	0	24	0	0	0	0	0	0	0	0	0	0	0	0	0	0	0	0	0	0	0	0	0	0	0	0	0	0	0	0	0	0	0	0	0	0	GCA_005083345	#N/A
Bacteria	GCA_001280225	RS_GCF_001280225.1	Complete Genome	Buchnera aphidicola (Aphis glycines)	0	0	0	0	24	0	0	0	0	0	0	0	0	0	0	0	0	0	0	0	0	0	0	0	0	0	0	0	0	0	0	0	0	0	0	0	0	0	0	GCA_001280225	2
Bacteria	GCA_005082365	RS_GCF_005082365.1	Chromosome	Buchnera aphidicola (Artemisaphis artemisicola)	0	0	0	0	24	0	0	0	0	0	0	0	0	0	0	0	0	0	0	0	0	0	0	0	0	0	0	0	0	0	0	0	0	0	0	0	0	0	0	GCA_005082365	#N/A
Bacteria	GCA_009069125	RS_GCF_009069125.1	Chromosome	Buchnera aphidicola (Aphis fabae)	0	0	0	0	24	0	0	0	0	0	0	0	0	0	0	0	0	0	0	0	0	0	0	0	0	0	0	0	0	0	0	0	0	0	0	0	0	0	0	GCA_009069125	#N/A
Bacteria	GCA_001907975	RS_GCF_001907975.1	Chromosome	Silvanigrella aquatica	1	64	7	1	24	1	0	0	0	0	0	1	64	7	1	0	0	0	0	0	0	0	0	0	0	0	0	0	0	0	0	0	0	0	0	0	0	0	0	GCA_001907975	11
Bacteria	GCA_005082145	RS_GCF_005082145.1	Complete Genome	Buchnera aphidicola (Aphis craccivora)	0	0	0	0	24	0	0	0	0	0	0	0	0	0	0	0	0	0	0	0	0	0	0	0	0	0	0	0	0	0	0	0	0	0	0	0	0	0	0	GCA_005082145	#N/A
Bacteria	GCA_005083105	RS_GCF_005083105.1	Chromosome	Buchnera aphidicola (Aphis nerii)	0	0	0	0	24	0	0	0	0	0	0	0	0	0	0	0	0	0	0	0	0	0	0	0	0	0	0	0	0	0	0	0	0	0	0	0	0	0	0	GCA_005083105	#N/A
Bacteria	GCA_005083845	RS_GCF_005083845.1	Complete Genome	Buchnera aphidicola (Aphis helianthi)	0	0	0	0	24	0	0	0	0	0	0	0	0	0	0	0	0	0	0	0	0	0	0	0	0	0	0	0	0	0	0	0	0	0	0	0	0	0	0	GCA_005083845	#N/A
Bacteria	GCA_013394915	RS_GCF_013394915.1	Complete Genome	Buchnera aphidicola (Aphis gossypii)	0	0	0	0	24	0	0	0	0	0	0	0	0	0	0	0	0	0	0	0	0	0	0	0	0	0	0	0	0	0	0	0	0	0	0	0	0	0	0	GCA_013394915	#N/A
Bacteria	GCA_001648115	RS_GCF_001648115.1	Complete Genome	Buchnera aphidicola (Schlechtendalia chinensis)	0	0	0	0	24	0	0	0	0	0	0	0	0	0	0	0	0	0	0	0	0	0	0	0	0	0	0	0	0	0	0	0	0	0	0	0	0	0	0	GCA_001648115	2
Bacteria	GCA_005083565	RS_GCF_005083565.1	Chromosome	Buchnera aphidicola (Acyrthosiphon lactucae)	0	0	0	0	24	0	0	0	0	0	0	0	0	0	0	0	0	0	0	0	0	0	0	0	0	0	0	0	0	0	0	0	0	0	0	0	0	0	0	GCA_005083565	#N/A
Bacteria	GCA_005080745	RS_GCF_005080745.1	Chromosome	Buchnera aphidicola (Melaphis rhois)	0	0	0	0	24	0	0	0	0	0	0	0	0	0	0	0	0	0	0	0	0	0	0	0	0	0	0	0	0	0	0	0	0	0	0	0	0	0	0	GCA_005080745	#N/A
Bacteria	GCA_005080845	RS_GCF_005080845.1	Chromosome	Buchnera aphidicola (Rhopalosiphum padi)	0	0	0	0	24	0	0	0	0	0	0	0	0	0	0	0	0	0	0	0	0	0	0	0	0	0	0	0	0	0	0	0	0	0	0	0	0	0	0	GCA_005080845	#N/A
Bacteria	GCA_005080765	RS_GCF_005080765.1	Chromosome	Buchnera aphidicola (Anoecia oenotherae)	0	0	0	0	24	0	0	0	0	0	0	0	0	0	0	0	0	0	0	0	0	0	0	0	0	0	0	0	0	0	0	0	0	0	0	0	0	0	0	GCA_005080765	#N/A
Bacteria	GCA_000007365	RS_GCF_000007365.1	Complete Genome	Buchnera aphidicola str. Sg (Schizaphis graminum)	0	0	0	0	24	0	0	0	0	0	0	0	0	0	0	0	0	0	0	0	0	0	0	0	0	0	0	0	0	0	0	0	0	0	0	0	0	0	0	GCA_000007365	3
Bacteria	GCA_003096055	RS_GCF_003096055.1	Complete Genome	Buchnera aphidicola (Melanaphis sacchari)	0	0	0	0	24	0	0	0	0	0	0	0	0	0	0	0	0	0	0	0	0	0	0	0	0	0	0	0	0	0	0	0	0	0	0	0	0	0	0	GCA_003096055	#N/A
Bacteria	GCA_005081445	RS_GCF_005081445.1	Complete Genome	Buchnera aphidicola (Hyadaphis tataricae)	0	0	0	0	24	0	0	0	0	0	0	0	0	0	0	0	0	0	0	0	0	0	0	0	0	0	0	0	0	0	0	0	0	0	0	0	0	0	0	GCA_005081445	#N/A
Bacteria	GCA_000007725	RS_GCF_000007725.1	Complete Genome	Buchnera aphidicola str. Bp (Baizongia pistaciae)	0	0	0	0	24	0	0	0	0	0	0	0	0	0	0	0	0	0	0	0	0	0	0	0	0	0	0	0	0	0	0	0	0	0	0	0	0	0	0	GCA_000007725	2
Bacteria	GCA_005080885	RS_GCF_005080885.1	Chromosome	Buchnera aphidicola (Macrosiphoniella sanborni)	0	0	0	0	24	0	0	0	0	0	0	0	0	0	0	0	0	0	0	0	0	0	0	0	0	0	0	0	0	0	0	0	0	0	0	0	0	0	0	GCA_005080885	#N/A
Bacteria	GCA_000225465	RS_GCF_000225465.1	Complete Genome	Buchnera aphidicola str. Ua (Uroleucon ambrosiae)	0	0	0	0	24	0	0	0	0	0	0	0	0	0	0	0	0	0	0	0	0	0	0	0	0	0	0	0	0	0	0	0	0	0	0	0	0	0	0	GCA_000225465	2
Bacteria	GCA_005080825	RS_GCF_005080825.1	Chromosome	Buchnera aphidicola (Thelaxes californica)	0	0	0	0	24	0	0	0	0	0	0	0	0	0	0	0	0	0	0	0	0	0	0	0	0	0	0	0	0	0	0	0	0	0	0	0	0	0	0	GCA_005080825	#N/A
Bacteria	GCA_011035165	RS_GCF_011035165.1	Complete Genome	Buchnera aphidicola (Uroleucon sonchi)	0	0	0	0	24	0	0	0	0	0	0	0	0	0	0	0	0	0	0	0	0	0	0	0	0	0	0	0	0	0	0	0	0	0	0	0	0	0	0	GCA_011035165	#N/A
Bacteria	GCA_006741185	RS_GCF_006741185.1	Complete Genome	Buchnera aphidicola (Nipponaphis monzeni)	0	0	0	0	24	0	0	0	0	0	0	0	0	0	0	0	0	0	0	0	0	0	0	0	0	0	0	0	0	0	0	0	0	0	0	0	0	0	0	GCA_006741185	#N/A
Bacteria	GCA_900560745	RS_GCF_900560745.1	Chromosome	Buchnera aphidicola (Cinara strobi)	0	0	0	0	24	0	0	0	0	0	0	0	0	0	0	0	0	0	0	0	0	0	0	0	0	0	0	0	0	0	0	0	0	0	0	0	0	0	0	GCA_900560745	#N/A
Bacteria	GCA_014622685	GB_GCA_014622685.1	Complete Genome	Buchnera aphidicola (Pentalonia nigronervosa)	0	0	0	0	24	0	0	0	0	0	0	0	0	0	0	0	0	0	0	0	0	0	0	0	0	0	0	0	0	0	0	0	0	0	0	0	0	0	0	GCA_014622685	#N/A
Bacteria	GCA_900699035	RS_GCF_900699035.1	Chromosome	Buchnera aphidicola (Cinara piceae)	0	0	0	0	24	0	0	0	0	0	0	0	0	0	0	0	0	0	0	0	0	0	0	0	0	0	0	0	0	0	0	0	0	0	0	0	0	0	0	GCA_900699035	#N/A
Bacteria	GCA_900128735	RS_GCF_900128735.1	Complete Genome	Buchnera aphidicola (Cinara confinis)	0	0	0	0	24	0	0	0	0	0	0	0	0	0	0	0	0	0	0	0	0	0	0	0	0	0	0	0	0	0	0	0	0	0	0	0	0	0	0	GCA_900128735	2
Bacteria	GCA_900698915	RS_GCF_900698915.1	Chromosome	Buchnera aphidicola (Cinara curvipes)	0	0	0	0	24	0	0	0	0	0	0	0	0	0	0	0	0	0	0	0	0	0	0	0	0	0	0	0	0	0	0	0	0	0	0	0	0	0	0	GCA_900698915	#N/A
Bacteria	GCA_900698895	RS_GCF_900698895.1	Chromosome	Buchnera aphidicola (Cinara curtihirsuta)	0	0	0	0	24	0	0	0	0	0	0	0	0	0	0	0	0	0	0	0	0	0	0	0	0	0	0	0	0	0	0	0	0	0	0	0	0	0	0	GCA_900698895	#N/A
Bacteria	GCA_900128725	RS_GCF_900128725.1	Complete Genome	Buchnera aphidicola	0	0	0	0	24	0	0	0	0	0	0	0	0	0	0	0	0	0	0	0	0	0	0	0	0	0	0	0	0	0	0	0	0	0	0	0	0	0	0	GCA_900128725	2
Bacteria	GCA_000217635	GB_GCA_000217635.1	Complete Genome	Buchnera aphidicola (Cinara tujafilina)	0	0	0	0	24	0	0	0	0	0	0	0	0	0	0	0	0	0	0	0	0	0	0	0	0	0	0	0	0	0	0	0	0	0	0	0	0	0	0	GCA_000217635	2
Bacteria	GCA_900128595	RS_GCF_900128595.1	Complete Genome	Buchnera aphidicola (Cinara pseudotaxifoliae)	0	0	0	0	24	0	0	0	0	0	0	0	0	0	0	0	0	0	0	0	0	0	0	0	0	0	0	0	0	0	0	0	0	0	0	0	0	0	0	GCA_900128595	2
Bacteria	GCA_900016785	RS_GCF_900016785.1	Complete Genome	Buchnera aphidicola (Tuberolachnus salignus)	0	0	0	0	24	0	0	0	0	0	0	0	0	0	0	0	0	0	0	0	0	0	0	0	0	0	0	0	0	0	0	0	0	0	0	0	0	0	0	GCA_900016785	2
Bacteria	GCA_900698975	RS_GCF_900698975.1	Chromosome	Buchnera aphidicola (Cinara splendens)	0	0	0	0	24	0	0	0	0	0	0	0	0	0	0	0	0	0	0	0	0	0	0	0	0	0	0	0	0	0	0	0	0	0	0	0	0	0	0	GCA_900698975	#N/A
Bacteria	GCA_900698945	RS_GCF_900698945.1	Chromosome	Buchnera aphidicola (Cinara laricifoliae)	0	0	0	0	24	0	0	0	0	0	0	0	0	0	0	0	0	0	0	0	0	0	0	0	0	0	0	0	0	0	0	0	0	0	0	0	0	0	0	GCA_900698945	#N/A
Bacteria	GCA_900698845	RS_GCF_900698845.1	Chromosome	Buchnera aphidicola (Cinara cf. splendens/pseudotsugae 3390)	0	0	0	0	24	0	0	0	0	0	0	0	0	0	0	0	0	0	0	0	0	0	0	0	0	0	0	0	0	0	0	0	0	0	0	0	0	0	0	GCA_900698845	#N/A
Bacteria	GCA_900698905	RS_GCF_900698905.1	Chromosome	Buchnera aphidicola (Cinara kochiana kochiana)	0	0	0	0	24	0	0	0	0	0	0	0	0	0	0	0	0	0	0	0	0	0	0	0	0	0	0	0	0	0	0	0	0	0	0	0	0	0	0	GCA_900698905	#N/A
Bacteria	GCA_005080705	RS_GCF_005080705.1	Complete Genome	Buchnera aphidicola (Therioaphis trifolii)	0	0	0	0	24	0	0	0	0	0	0	0	0	0	0	0	0	0	0	0	0	0	0	0	0	0	0	0	0	0	0	0	0	0	0	0	0	0	0	GCA_005080705	#N/A
Bacteria	GCA_000090965	RS_GCF_000090965.1	Complete Genome	Buchnera aphidicola BCc	0	0	0	0	24	0	0	0	0	0	0	0	0	0	0	0	0	0	0	0	0	0	0	0	0	0	0	0	0	0	0	0	0	0	0	0	0	0	0	GCA_000090965	2
Bacteria	GCA_900698865	RS_GCF_900698865.1	Chromosome	Buchnera aphidicola (Cinara cuneomaculata)	0	0	0	0	24	0	0	0	0	0	0	0	0	0	0	0	0	0	0	0	0	0	0	0	0	0	0	0	0	0	0	0	0	0	0	0	0	0	0	GCA_900698865	#N/A
Bacteria	GCA_005080785	RS_GCF_005080785.1	Chromosome	Buchnera aphidicola (Stegophylla sp.)	0	0	0	0	24	0	0	0	0	0	0	0	0	0	0	0	0	0	0	0	0	0	0	0	0	0	0	0	0	0	0	0	0	0	0	0	0	0	0	GCA_005080785	#N/A
Bacteria	GCA_005080725	RS_GCF_005080725.1	Chromosome	Buchnera aphidicola (Sarucallis kahawaluokalani)	0	0	0	0	24	0	0	0	0	0	0	0	0	0	0	0	0	0	0	0	0	0	0	0	0	0	0	0	0	0	0	0	0	0	0	0	0	0	0	GCA_005080725	#N/A
Bacteria	GCA_001278055	RS_GCF_001278055.1	Complete Genome	Desulfuromonas soudanensis	0	0	0	0	25	0	0	0	0	0	0	0	0	0	0	0	0	0	0	0	0	0	0	0	0	0	0	0	0	0	0	0	0	0	0	0	0	0	0	GCA_001278055	29
Bacteria	GCA_000069225	RS_GCF_000069225.1	Complete Genome	Clavibacter michiganensis subsp. sepedonicus	0	0	0	0	25	0	0	0	0	0	1	0	0	0	0	0	0	0	0	0	0	0	0	0	0	0	0	0	0	0	0	0	0	0	0	0	0	0	0	GCA_000069225	10
Bacteria	GCA_000024525	GB_GCA_000024525.1	Complete Genome	Spirosoma linguale DSM 74	1	42	6	1	25	1	0	0	1	1	0	1	42	6	1	0	0	0	0	0	0	0	0	0	0	0	0	0	0	0	0	0	0	0	0	0	0	0	0	GCA_000024525	26
Bacteria	GCA_002224265	RS_GCF_002224265.1	Complete Genome	Vibrio vulnificus NBRC 15645 = ATCC 27562	0	0	0	0	25	0	0	0	0	0	0	0	0	0	0	0	0	0	0	0	0	0	0	0	0	0	0	0	0	0	0	0	0	0	0	0	0	0	0	GCA_002224265	25
Bacteria	GCA_013372265	RS_GCF_013372265.1	Complete Genome	Aliarcobacter cibarius	0	0	0	0	25	0	0	0	0	0	0	0	0	0	0	0	0	0	0	0	0	0	0	0	0	0	0	0	0	0	0	0	0	0	0	0	0	0	0	GCA_013372265	#N/A
Bacteria	GCA_000226565	RS_GCF_000226565.1	Complete Genome	Glaciecola nitratireducens FR1064	0	0	0	0	25	0	0	0	0	0	0	0	0	0	0	0	0	0	0	0	0	0	0	0	0	0	0	0	0	0	0	0	0	0	0	0	0	0	0	GCA_000226565	17
Bacteria	GCA_000738435	RS_GCF_000738435.1	Complete Genome	Planktomarina temperata RCA23	0	0	0	0	25	1	1	0	0	0	0	0	0	0	0	0	0	0	0	0	0	0	0	0	0	0	0	0	0	0	0	0	0	0	0	0	0	0	0	GCA_000738435	10
Bacteria	GCA_000179915	RS_GCF_000179915.2	Complete Genome	Terriglobus saanensis SP1PR4	0	0	0	0	25	0	0	0	1	1	0	0	0	0	0	0	0	0	0	0	0	0	0	0	0	0	0	0	0	0	0	0	0	0	0	0	0	0	0	GCA_000179915	10
Bacteria	GCA_001761365	RS_GCF_001761365.1	Complete Genome	Polaribacter vadi	0	0	0	0	25	1	1	0	0	0	0	0	0	0	0	0	0	0	0	0	0	0	0	0	0	0	0	0	0	0	0	0	0	0	0	0	0	0	0	GCA_001761365	10
Bacteria	GCA_000011805	RS_GCF_000011805.1	Complete Genome	Aliivibrio fischeri ES114	0	0	0	0	25	1	1	0	0	0	0	0	0	0	0	0	0	0	0	0	0	0	0	0	0	0	0	0	0	0	0	0	0	0	0	0	0	0	0	GCA_000011805	13
Bacteria	GCA_000154785	RS_GCF_000154785.2	Complete Genome	Roseobacter litoralis Och 149	0	0	0	0	25	1	0	0	0	0	1	0	0	0	0	0	0	0	0	0	0	0	0	0	0	0	0	0	0	0	0	0	0	0	0	0	0	0	0	GCA_000154785	14
Bacteria	GCA_013283835	RS_GCF_013283835.1	Complete Genome	Poseidonibacter lekithochrous	0	0	0	0	25	1	1	0	0	0	0	0	0	0	0	0	0	0	0	0	0	0	0	0	0	0	0	0	0	0	0	0	0	0	0	0	0	0	0	GCA_013283835	#N/A
Bacteria	GCA_003097535	RS_GCF_003097535.1	Complete Genome	Flavobacterium pallidum	0	0	0	0	25	1	0	0	0	0	0	0	0	0	0	0	0	0	0	0	0	0	0	0	0	0	0	0	0	0	0	0	0	0	0	0	0	0	0	GCA_003097535	#N/A
Bacteria	GCA_003076475	RS_GCF_003076475.1	Complete Genome	Flavobacterium kingsejongi	0	0	0	0	25	0	0	0	0	0	0	0	0	0	0	0	0	0	0	0	0	0	0	0	0	0	0	0	0	0	0	0	0	0	0	0	0	0	0	GCA_003076475	#N/A
Bacteria	GCA_002814075	GB_GCA_002814075.1	Chromosome	Polaribacter sejongensis	0	0	0	0	25	0	0	0	1	1	0	0	0	0	0	0	0	0	0	0	0	0	0	0	0	0	0	0	0	0	0	0	0	0	0	0	0	0	0	GCA_002814075	13
Bacteria	GCA_002158905	RS_GCF_002158905.1	Complete Genome	Yoonia vestfoldensis	0	0	0	0	25	0	0	0	0	0	0	0	0	0	0	0	0	0	0	0	0	0	0	0	0	0	0	0	0	0	0	0	0	0	0	0	0	0	0	GCA_002158905	27
Bacteria	GCA_001465295	RS_GCF_001465295.1	Complete Genome	Pseudoalteromonas translucida KMM 520	0	0	0	0	25	1	1	0	0	0	0	0	0	0	0	0	0	0	0	0	0	0	0	0	0	0	0	0	0	0	0	0	0	0	0	0	0	0	0	GCA_001465295	15
Bacteria	GCA_001889045	RS_GCF_001889045.1	Complete Genome	Tenacibaculum todarodis	0	0	0	0	25	0	0	0	0	0	0	0	0	0	0	0	0	0	0	0	0	0	0	0	0	0	0	0	0	0	0	0	0	0	0	0	0	0	0	GCA_001889045	21
Bacteria	GCA_000018285	RS_GCF_000018285.1	Complete Genome	Shewanella pealeana ATCC 700345	0	0	0	0	25	0	0	0	0	0	0	0	0	0	0	0	0	0	0	0	0	0	0	0	0	0	0	0	0	0	0	0	0	0	0	0	0	0	0	GCA_000018285	18
Bacteria	GCA_000013605	RS_GCF_000013605.1	Complete Genome	Rhodoferax ferrireducens T118	2	103	12	2	25	0	0	0	0	0	0	1	79	7	1	0	0	0	0	0	0	0	0	0	0	0	0	0	0	0	0	0	0	0	0	0	0	0	0	GCA_000013605	29
Bacteria	GCA_001831475	RS_GCF_001831475.1	Complete Genome	Flavobacterium crassostreae	1	48	3	1	25	0	0	0	0	0	0	0	0	0	0	1	48	3	1	0	0	0	0	0	0	0	0	0	0	0	0	0	0	0	0	0	0	0	0	GCA_001831475	27
Bacteria	GCA_000019785	RS_GCF_000019785.1	Complete Genome	Leptothrix cholodnii SP-6	1	68	7	1	25	0	0	0	0	0	0	1	68	7	1	0	0	0	0	0	0	0	0	0	0	0	0	0	0	0	0	0	0	0	0	0	0	0	0	GCA_000019785	18
Bacteria	GCA_000317495	RS_GCF_000317495.1	Complete Genome	Crinalium epipsammum PCC 9333	5	107	11	2	25	1	0	1	1	0	0	0	0	0	0	0	0	0	0	1	28	5	1	0	0	0	0	0	0	0	0	0	0	0	0	0	0	0	0	GCA_000317495	54
Bacteria	GCA_000332115	RS_GCF_000332115.1	Complete Genome	Nonlabens dokdonensis DSW-6	0	0	0	0	25	1	1	0	0	0	0	0	0	0	0	0	0	0	0	0	0	0	0	0	0	0	0	0	0	0	0	0	0	0	0	0	0	0	0	GCA_000332115	19
Bacteria	GCA_000147355	RS_GCF_000147355.1	Complete Genome	Sulfurimonas autotrophica DSM 16294	0	0	0	0	25	1	1	1	0	0	0	0	0	0	0	0	0	0	0	0	0	0	0	0	0	0	0	0	0	0	0	0	0	0	0	0	0	0	0	GCA_000147355	13
Bacteria	GCA_002355435	RS_GCF_002355435.1	Complete Genome	Mucilaginibacter gotjawali	0	0	0	0	25	0	0	0	1	1	0	0	0	0	0	0	0	0	0	0	0	0	0	0	0	0	0	0	0	0	0	0	0	0	0	0	0	0	0	GCA_002355435	13
Bacteria	GCA_001590685	RS_GCF_001590685.1	Complete Genome	Sporosarcina psychrophila	0	0	0	0	25	0	0	0	0	0	0	0	0	0	0	0	0	0	0	0	0	0	0	0	0	0	0	0	0	0	0	0	0	0	0	0	0	0	0	GCA_001590685	16
Bacteria	GCA_000014045	RS_GCF_000014045.1	Complete Genome	Roseobacter denitrificans OCh 114	0	0	0	0	25	0	0	0	0	0	0	0	0	0	0	0	0	0	0	0	0	0	0	0	0	0	0	0	0	0	0	0	0	0	0	0	0	0	0	GCA_000014045	20
Bacteria	GCA_000214215	RS_GCF_000214215.1	Complete Genome	Marinomonas posidonica IVIA-Po-181	0	0	0	0	25	0	0	0	0	0	0	0	0	0	0	0	0	0	0	0	0	0	0	0	0	0	0	0	0	0	0	0	0	0	0	0	0	0	0	GCA_000214215	7
Bacteria	GCA_000192865	RS_GCF_000192865.1	Complete Genome	Marinomonas mediterranea MMB-1	4	155	14	2	25	1	1	0	0	0	0	1	52	6	1	0	0	0	0	2	66	8	1	0	0	0	0	0	0	0	0	0	0	0	0	0	0	0	0	GCA_000192865	8
Bacteria	GCA_003065365	RS_GCF_003065365.1	Complete Genome	Polynucleobacter difficilis	0	0	0	0	25	1	0	0	0	0	0	0	0	0	0	0	0	0	0	0	0	0	0	0	0	0	0	0	0	0	0	0	0	0	0	0	0	0	0	GCA_003065365	#N/A
Bacteria	GCA_002831565	RS_GCF_002831565.1	Complete Genome	Spirosoma pollinicola	4	177	16	2	25	0	0	0	0	0	1	2	117	16	2	0	0	0	0	0	0	0	0	0	0	0	0	0	0	0	0	0	0	0	0	0	0	0	0	GCA_002831565	12
Bacteria	GCA_000238295	RS_GCF_000238295.2	Chromosome	Pseudoalteromonas rubra	7	84	12	2	25	1	1	0	0	0	0	1	29	7	1	0	0	0	0	1	2	5	1	0	0	0	0	0	0	0	0	0	0	0	0	0	0	0	0	GCA_000238295	11
Bacteria	GCA_001857945	RS_GCF_001857945.1	Complete Genome	Paenibacillus crassostreae	2	152	6	1	25	0	0	0	0	0	0	1	22	6	1	0	0	0	0	0	0	0	0	0	0	0	0	0	0	0	0	0	0	0	0	0	0	0	0	GCA_001857945	16
Bacteria	GCA_900105165	RS_GCF_900105165.1	Chromosome	Mucilaginibacter mallensis	0	0	0	0	25	0	0	0	1	1	0	0	0	0	0	0	0	0	0	0	0	0	0	0	0	0	0	0	0	0	0	0	0	0	0	0	0	0	0	GCA_900105165	14
Bacteria	GCA_001583435	RS_GCF_001583435.1	Chromosome	Endozoicomonas montiporae CL-33	4	83	24	4	25	0	0	0	0	0	0	2	47	10	2	0	0	0	0	1	13	11	1	0	0	0	0	0	0	0	0	0	0	0	0	1	3	3	1	GCA_001583435	29
Bacteria	GCA_001831495	RS_GCF_001831495.1	Complete Genome	Thalassotalea crassostreae	0	0	0	0	25	0	0	0	0	0	0	0	0	0	0	0	0	0	0	0	0	0	0	0	0	0	0	0	0	0	0	0	0	0	0	0	0	0	0	GCA_001831495	12
Bacteria	GCA_008329925	RS_GCF_008329925.1	Complete Genome	Sphaerotilus natans subsp. sulfidivorans	2	67	10	2	25	1	0	0	0	0	0	1	5	6	1	0	0	0	0	0	0	0	0	0	0	0	0	0	0	0	0	0	0	0	0	1	2	4	1	GCA_008329925	#N/A
Bacteria	GCA_002056795	RS_GCF_002056795.1	Complete Genome	Spirosoma aerolatum	1	53	11	2	25	0	0	0	0	0	0	1	53	8	1	0	0	0	0	0	0	0	0	0	0	0	0	0	0	0	0	0	0	0	0	0	0	0	0	GCA_002056795	16
Bacteria	GCA_009497895	RS_GCF_009497895.1	Complete Genome	Pseudomonas pelagia	0	0	0	0	25	0	0	0	0	0	0	0	0	0	0	0	0	0	0	0	0	0	0	0	0	0	0	0	0	0	0	0	0	0	0	0	0	0	0	GCA_009497895	#N/A
Bacteria	GCA_001507645	RS_GCF_001507645.1	Complete Genome	Hymenobacter sedentarius	0	0	0	0	25	0	0	0	0	0	0	0	0	0	0	0	0	0	0	0	0	0	0	0	0	0	0	0	0	0	0	0	0	0	0	0	0	0	0	GCA_001507645	16
Bacteria	GCA_002067135	RS_GCF_002067135.1	Complete Genome	Spirosoma rigui	0	0	0	0	25	1	0	0	0	0	0	0	0	0	0	0	0	0	0	0	0	0	0	0	0	0	0	0	0	0	0	0	0	0	0	0	0	0	0	GCA_002067135	4
Bacteria	GCA_000183725	RS_GCF_000183725.1	Complete Genome	Sulfuricurvum kujiense DSM 16994	0	0	0	0	25	0	0	0	0	0	0	0	0	0	0	0	0	0	0	0	0	0	0	0	0	0	0	0	0	0	0	0	0	0	0	0	0	0	0	GCA_000183725	19
Bacteria	GCA_000222485	RS_GCF_000222485.1	Complete Genome	Cyclobacterium marinum DSM 745	0	0	0	0	25	0	0	0	0	0	0	0	0	0	0	0	0	0	0	0	0	0	0	0	0	0	0	0	0	0	0	0	0	0	0	0	0	0	0	GCA_000222485	17
Bacteria	GCA_000237205	RS_GCF_000237205.1	Complete Genome	Simkania negevensis Z	0	0	0	0	25	0	0	0	0	0	0	0	0	0	0	0	0	0	0	0	0	0	0	0	0	0	0	0	0	0	0	0	0	0	0	0	0	0	0	GCA_000237205	11
Bacteria	GCA_000511385	RS_GCF_000511385.1	Complete Genome	Phaeobacter gallaeciensis DSM 26640	0	0	0	0	25	1	1	0	0	0	0	0	0	0	0	0	0	0	0	0	0	0	0	0	0	0	0	0	0	0	0	0	0	0	0	0	0	0	0	GCA_000511385	15
Bacteria	GCA_000730385	RS_GCF_000730385.1	Complete Genome	Alteromonas australica	0	0	0	0	25	1	1	0	0	0	0	0	0	0	0	0	0	0	0	0	0	0	0	0	0	0	0	0	0	0	0	0	0	0	0	0	0	0	0	GCA_000730385	15
Bacteria	GCA_009650135	RS_GCF_009650135.1	Complete Genome	Litoricola lipolytica	0	0	0	0	25	1	1	0	0	0	0	0	0	0	0	0	0	0	0	0	0	0	0	0	0	0	0	0	0	0	0	0	0	0	0	0	0	0	0	GCA_009650135	#N/A
Bacteria	GCA_004802635	RS_GCF_004802635.2	Complete Genome	Methylocystis heyeri	1	11	3	1	25	1	0	0	1	0	1	0	0	0	0	0	0	0	0	0	0	0	0	0	0	0	0	0	0	0	0	0	0	0	0	0	0	0	0	GCA_004802635	#N/A
Bacteria	GCA_002872415	RS_GCF_002872415.1	Complete Genome	Bacteriovorax stolpii	0	0	0	0	25	0	0	0	0	0	0	0	0	0	0	0	0	0	0	0	0	0	0	0	0	0	0	0	0	0	0	0	0	0	0	0	0	0	0	GCA_002872415	12
Bacteria	GCA_001750165	RS_GCF_001750165.1	Complete Genome	Pseudoalteromonas luteoviolacea	4	94	6	1	25	1	1	0	0	0	0	1	25	6	1	0	0	0	0	0	0	0	0	0	0	0	0	0	0	0	0	0	0	0	0	0	0	0	0	GCA_001750165	11
Bacteria	GCA_900380265	RS_GCF_900380265.1	Complete Genome	Serratia symbiotica	0	0	0	0	25	0	0	0	0	0	0	0	0	0	0	0	0	0	0	0	0	0	0	0	0	0	0	0	0	0	0	0	0	0	0	0	0	0	0	GCA_900380265	#N/A
Bacteria	GCA_001507665	RS_GCF_001507665.1	Complete Genome	Deinococcus actinosclerus	0	0	0	0	25	0	0	0	1	1	0	0	0	0	0	0	0	0	0	0	0	0	0	0	0	0	0	0	0	0	0	0	0	0	0	0	0	0	0	GCA_001507665	5
Bacteria	GCA_000525675	RS_GCF_000525675.1	Complete Genome	Bdellovibrio bacteriovorus W	0	0	0	0	25	0	0	0	1	1	0	0	0	0	0	0	0	0	0	0	0	0	0	0	0	0	0	0	0	0	0	0	0	0	0	0	0	0	0	GCA_000525675	5
Bacteria	GCA_001661675	RS_GCF_001661675.2	Complete Genome	Croceicoccus marinus	0	0	0	0	25	1	1	1	0	0	0	0	0	0	0	0	0	0	0	0	0	0	0	0	0	0	0	0	0	0	0	0	0	0	0	0	0	0	0	GCA_001661675	25
Bacteria	GCA_000828635	RS_GCF_000828635.1	Complete Genome	Sulfuritalea hydrogenivorans sk43H	1	14	3	1	25	1	0	0	0	0	0	0	0	0	0	1	14	3	1	0	0	0	0	0	0	0	0	0	0	0	0	0	0	0	0	0	0	0	0	GCA_000828635	21
Bacteria	GCA_001644645	RS_GCF_001644645.1	Complete Genome	Flavisolibacter tropicus	0	0	0	0	25	0	0	0	1	1	0	0	0	0	0	0	0	0	0	0	0	0	0	0	0	0	0	0	0	0	0	0	0	0	0	0	0	0	0	GCA_001644645	10
Bacteria	GCA_003970675	RS_GCF_003970675.1	Complete Genome	Flammeovirga pectinis	0	0	0	0	25	0	0	0	0	0	0	0	0	0	0	0	0	0	0	0	0	0	0	0	0	0	0	0	0	0	0	0	0	0	0	0	0	0	0	GCA_003970675	#N/A
Bacteria	GCA_003344925	RS_GCF_003344925.1	Complete Genome	Flavobacterium arcticum	0	0	0	0	25	1	0	0	0	0	0	0	0	0	0	0	0	0	0	0	0	0	0	0	0	0	0	0	0	0	0	0	0	0	0	0	0	0	0	GCA_003344925	#N/A
Bacteria	GCA_002863865	RS_GCF_002863865.1	Complete Genome	Ketobacter alkanivorans	0	0	0	0	25	1	0	0	1	0	0	0	0	0	0	0	0	0	0	0	0	0	0	0	0	0	0	0	0	0	0	0	0	0	0	0	0	0	0	GCA_002863865	15
Bacteria	GCA_012932215	RS_GCF_012932215.1	Complete Genome	Roseobacter ponti	0	0	0	0	25	1	1	0	0	0	0	0	0	0	0	0	0	0	0	0	0	0	0	0	0	0	0	0	0	0	0	0	0	0	0	0	0	0	0	GCA_012932215	#N/A
Bacteria	GCA_000160775	RS_GCF_000160775.2	Chromosome	Aeromicrobium marinum DSM 15272	0	0	0	0	25	1	0	0	0	0	0	0	0	0	0	0	0	0	0	0	0	0	0	0	0	0	0	0	0	0	0	0	0	0	0	0	0	0	0	GCA_000160775	15
Bacteria	GCA_000196315	RS_GCF_000196315.1	Complete Genome	Croceibacter atlanticus HTCC2559	0	0	0	0	25	0	0	0	0	0	0	0	0	0	0	0	0	0	0	0	0	0	0	0	0	0	0	0	0	0	0	0	0	0	0	0	0	0	0	GCA_000196315	12
Bacteria	GCA_001584145	RS_GCF_001584145.1	Complete Genome	Collimonas fungivorans	0	0	0	0	25	0	0	0	1	1	1	0	0	0	0	0	0	0	0	0	0	0	0	0	0	0	0	0	0	0	0	0	0	0	0	0	0	0	0	GCA_001584145	10
Bacteria	GCA_003339525	RS_GCF_003339525.1	Complete Genome	Ephemeroptericola cinctiostellae	2	57	3	1	25	0	0	0	0	0	0	0	0	0	0	1	42	3	1	0	0	0	0	0	0	0	0	0	0	0	0	0	0	0	0	0	0	0	0	GCA_003339525	#N/A
Bacteria	GCA_001027285	RS_GCF_001027285.1	Complete Genome	Archangium gephyra	0	0	0	0	25	0	0	0	1	1	1	0	0	0	0	0	0	0	0	0	0	0	0	0	0	0	0	0	0	0	0	0	0	0	0	0	0	0	0	GCA_001027285	16
Bacteria	GCA_001687585	RS_GCF_001687585.2	Complete Genome	Planococcus halocryophilus	0	0	0	0	25	0	0	0	1	1	0	0	0	0	0	0	0	0	0	0	0	0	0	0	0	0	0	0	0	0	0	0	0	0	0	0	0	0	0	GCA_001687585	6
Bacteria	GCA_000355765	RS_GCF_000355765.4	Complete Genome	Nitrosospira lacus	1	29	8	1	25	0	0	0	0	0	0	1	29	8	1	0	0	0	0	0	0	0	0	0	0	0	0	0	0	0	0	0	0	0	0	0	0	0	0	GCA_000355765	19
Bacteria	GCA_001761385	RS_GCF_001761385.1	Complete Genome	Hydrogenophaga crassostreae	0	0	0	0	25	1	1	0	0	0	0	0	0	0	0	0	0	0	0	0	0	0	0	0	0	0	0	0	0	0	0	0	0	0	0	0	0	0	0	GCA_001761385	13
Bacteria	GCA_001653335	RS_GCF_001653335.1	Complete Genome	Nocardioides dokdonensis FR1436	0	0	0	0	25	0	0	0	1	0	0	0	0	0	0	0	0	0	0	0	0	0	0	0	0	0	0	0	0	0	0	0	0	0	0	0	0	0	0	GCA_001653335	17
Bacteria	GCA_003096015	RS_GCF_003096015.2	Complete Genome	Limnobaculum parvum	1	24	8	1	25	0	0	0	0	0	0	1	24	8	1	0	0	0	0	0	0	0	0	0	0	0	0	0	0	0	0	0	0	0	0	0	0	0	0	GCA_003096015	#N/A
Bacteria	GCA_008087665	RS_GCF_008087665.1	Complete Genome	Mariniblastus fucicola	1	35	7	1	25	1	1	0	0	0	0	1	35	7	1	0	0	0	0	0	0	0	0	0	0	0	0	0	0	0	0	0	0	0	0	0	0	0	0	GCA_008087665	#N/A
Bacteria	GCA_001955695	RS_GCF_001955695.1	Complete Genome	Rhodoferax koreense	0	0	0	0	25	0	0	0	0	0	0	0	0	0	0	0	0	0	0	0	0	0	0	0	0	0	0	0	0	0	0	0	0	0	0	0	0	0	0	GCA_001955695	18
Bacteria	GCA_002736205	RS_GCF_002736205.1	Complete Genome	Pedobacter ginsengisoli	0	0	0	0	25	0	0	0	0	0	0	0	0	0	0	0	0	0	0	0	0	0	0	0	0	0	0	0	0	0	0	0	0	0	0	0	0	0	0	GCA_002736205	13
Bacteria	GCA_004797125	RS_GCF_004797125.1	Complete Genome	Flavobacterium sangjuense	0	0	0	0	25	0	0	0	0	0	0	0	0	0	0	0	0	0	0	0	0	0	0	0	0	0	0	0	0	0	0	0	0	0	0	0	0	0	0	GCA_004797125	#N/A
Bacteria	GCA_006337165	RS_GCF_006337165.1	Complete Genome	Hymenobacter jejuensis	0	0	0	0	25	0	0	0	0	0	0	0	0	0	0	0	0	0	0	0	0	0	0	0	0	0	0	0	0	0	0	0	0	0	0	0	0	0	0	GCA_006337165	#N/A
Bacteria	GCA_003065385	RS_GCF_003065385.1	Chromosome	Polynucleobacter acidiphobus	0	0	0	0	25	1	0	0	1	0	0	0	0	0	0	0	0	0	0	0	0	0	0	0	0	0	0	0	0	0	0	0	0	0	0	0	0	0	0	GCA_003065385	#N/A
Bacteria	GCA_000024365	RS_GCF_000024365.1	Complete Genome	Nakamurella multipartita DSM 44233	7	252	8	1	25	0	0	0	0	0	0	1	37	8	1	0	0	0	0	0	0	0	0	0	0	0	0	0	0	0	0	0	0	0	0	0	0	0	0	GCA_000024365	21
Bacteria	GCA_000026125	RS_GCF_000026125.1	Complete Genome	Herminiimonas arsenicoxydans	0	0	0	0	25	0	0	0	0	0	0	0	0	0	0	0	0	0	0	0	0	0	0	0	0	0	0	0	0	0	0	0	0	0	0	0	0	0	0	GCA_000026125	20
Bacteria	GCA_002953615	GB_GCA_002953615.1	Chromosome	Arthrobacter agilis	0	0	0	0	25	0	0	0	1	0	0	0	0	0	0	0	0	0	0	0	0	0	0	0	0	0	0	0	0	0	0	0	0	0	0	0	0	0	0	GCA_002953615	9
Bacteria	GCA_003260975	RS_GCF_003260975.1	Complete Genome	Echinicola strongylocentroti	1	21	3	1	25	0	0	0	0	0	0	0	0	0	0	1	21	3	1	0	0	0	0	0	0	0	0	0	0	0	0	0	0	0	0	0	0	0	0	GCA_003260975	#N/A
Bacteria	GCA_009938225	RS_GCF_009938225.1	Complete Genome	Vibrio ponticus	0	0	0	0	25	0	0	0	0	0	0	0	0	0	0	0	0	0	0	0	0	0	0	0	0	0	0	0	0	0	0	0	0	0	0	0	0	0	0	GCA_009938225	#N/A
Bacteria	GCA_000025905	RS_GCF_000025905.1	Complete Genome	Coraliomargarita akajimensis DSM 45221	0	0	0	0	25	1	1	0	0	0	0	0	0	0	0	0	0	0	0	0	0	0	0	0	0	0	0	0	0	0	0	0	0	0	0	0	0	0	0	GCA_000025905	9
Bacteria	GCA_010450875	RS_GCF_010450875.1	Complete Genome	Sphingomonas insulae	0	0	0	0	25	0	0	0	1	1	0	0	0	0	0	0	0	0	0	0	0	0	0	0	0	0	0	0	0	0	0	0	0	0	0	0	0	0	0	GCA_010450875	#N/A
Bacteria	GCA_900104535	RS_GCF_900104535.1	Chromosome	Nakamurella panacisegetis	0	0	0	0	25	0	0	0	0	0	1	0	0	0	0	0	0	0	0	0	0	0	0	0	0	0	0	0	0	0	0	0	0	0	0	0	0	0	0	GCA_900104535	8
Bacteria	GCA_000772105	RS_GCF_000772105.1	Complete Genome	Vibrio tubiashii ATCC 19109	0	0	0	0	25	0	0	0	0	0	0	0	0	0	0	0	0	0	0	0	0	0	0	0	0	0	0	0	0	0	0	0	0	0	0	0	0	0	0	GCA_000772105	18
Bacteria	GCA_000014445	RS_GCF_000014445.1	Complete Genome	Leuconostoc mesenteroides subsp. mesenteroides ATCC 8293	0	0	0	0	25	0	0	0	0	0	0	0	0	0	0	0	0	0	0	0	0	0	0	0	0	0	0	0	0	0	0	0	0	0	0	0	0	0	0	GCA_000014445	4
Bacteria	GCA_000023825	RS_GCF_000023825.1	Complete Genome	Pedobacter heparinus DSM 2366	0	0	0	0	25	0	0	0	1	1	0	0	0	0	0	0	0	0	0	0	0	0	0	0	0	0	0	0	0	0	0	0	0	0	0	0	0	0	0	GCA_000023825	9
Bacteria	GCA_000024025	RS_GCF_000024025.1	Complete Genome	Catenulispora acidiphila DSM 44928	4	143	7	1	25	0	0	0	1	1	0	0	0	0	0	0	0	0	0	0	0	0	0	0	0	0	0	0	0	0	0	0	0	0	0	0	0	0	0	GCA_000024025	32
Bacteria	GCA_008704515	RS_GCF_008704515.1	Complete Genome	Streptomyces viridosporus T7A	0	0	0	0	25	0	0	0	1	1	0	0	0	0	0	0	0	0	0	0	0	0	0	0	0	0	0	0	0	0	0	0	0	0	0	0	0	0	0	GCA_008704515	#N/A
Bacteria	GCA_000265405	RS_GCF_000265405.1	Complete Genome	Belliella baltica DSM 15883	1	25	4	1	25	1	0	0	0	0	0	0	0	0	0	1	25	4	1	0	0	0	0	0	0	0	0	0	0	0	0	0	0	0	0	0	0	0	0	GCA_000265405	40
Bacteria	GCA_009938165	RS_GCF_009938165.1	Complete Genome	Vibrio taketomensis	0	0	0	0	25	1	1	1	0	0	0	0	0	0	0	0	0	0	0	0	0	0	0	0	0	0	0	0	0	0	0	0	0	0	0	0	0	0	0	GCA_009938165	#N/A
Bacteria	GCA_000238975	RS_GCF_000238975.1	Complete Genome	Serratia symbiotica str. 'Cinara cedri'	0	0	0	0	25	0	0	0	0	0	0	0	0	0	0	0	0	0	0	0	0	0	0	0	0	0	0	0	0	0	0	0	0	0	0	0	0	0	0	GCA_000238975	4
Bacteria	GCA_001697185	RS_GCF_001697185.1	Complete Genome	Wenyingzhuangia fucanilytica	0	0	0	0	25	1	1	0	1	0	0	0	0	0	0	0	0	0	0	0	0	0	0	0	0	0	0	0	0	0	0	0	0	0	0	0	0	0	0	GCA_001697185	12
Bacteria	GCA_000829395	RS_GCF_000829395.1	Complete Genome	Paucilactobacillus hokkaidonensis JCM 18461	0	0	0	0	25	0	0	0	0	0	0	0	0	0	0	0	0	0	0	0	0	0	0	0	0	0	0	0	0	0	0	0	0	0	0	0	0	0	0	GCA_000829395	20
Bacteria	GCA_000019845	RS_GCF_000019845.1	Complete Genome	Beijerinckia indica subsp. indica ATCC 9039	0	0	0	0	25	0	0	0	1	1	1	0	0	0	0	0	0	0	0	0	0	0	0	0	0	0	0	0	0	0	0	0	0	0	0	0	0	0	0	GCA_000019845	11
Bacteria	GCA_010092985	RS_GCF_010092985.1	Complete Genome	Pontibacter pudoricolor	0	0	0	0	25	0	0	0	0	0	0	0	0	0	0	0	0	0	0	0	0	0	0	0	0	0	0	0	0	0	0	0	0	0	0	0	0	0	0	GCA_010092985	#N/A
Bacteria	GCA_001263205	RS_GCF_001263205.1	Complete Genome	Labilithrix luteola	0	0	0	0	25	0	0	0	1	1	0	0	0	0	0	0	0	0	0	0	0	0	0	0	0	0	0	0	0	0	0	0	0	0	0	0	0	0	0	GCA_001263205	17
Bacteria	GCA_014109725	RS_GCF_014109725.1	Chromosome	Comamonas piscis	0	0	0	0	25	0	0	0	0	0	0	0	0	0	0	0	0	0	0	0	0	0	0	0	0	0	0	0	0	0	0	0	0	0	0	0	0	0	0	GCA_014109725	#N/A
Bacteria	GCA_001648155	RS_GCF_001648155.1	Complete Genome	Chryseobacterium glaciei	0	0	0	0	25	0	0	0	1	1	0	0	0	0	0	0	0	0	0	0	0	0	0	0	0	0	0	0	0	0	0	0	0	0	0	0	0	0	0	GCA_001648155	10
Bacteria	GCA_002407065	RS_GCF_002407065.1	Complete Genome	Brachybacterium ginsengisoli	0	0	0	0	25	0	0	0	1	1	1	0	0	0	0	0	0	0	0	0	0	0	0	0	0	0	0	0	0	0	0	0	0	0	0	0	0	0	0	GCA_002407065	3
Bacteria	GCA_001747405	RS_GCF_001747405.1	Complete Genome	Chlorobaculum limnaeum	3	56	16	3	25	0	0	0	0	0	0	1	40	7	1	0	0	0	0	2	16	6	1	0	0	0	0	0	0	0	0	0	0	0	0	0	0	0	0	GCA_001747405	18
Bacteria	GCA_002163585	RS_GCF_002163585.1	Complete Genome	Tatumella citrea	0	0	0	0	25	0	0	0	0	0	0	0	0	0	0	0	0	0	0	0	0	0	0	0	0	0	0	0	0	0	0	0	0	0	0	0	0	0	0	GCA_002163585	16
Bacteria	GCA_003945345	RS_GCF_003945345.1	Complete Genome	Paenibacillus baekrokdamisoli	0	0	0	0	25	1	0	1	1	1	0	0	0	0	0	0	0	0	0	0	0	0	0	0	0	0	0	0	0	0	0	0	0	0	0	0	0	0	0	GCA_003945345	#N/A
Bacteria	GCA_000022025	RS_GCF_000022025.1	Complete Genome	Pseudarthrobacter chlorophenolicus A6	0	0	0	0	25	0	0	0	1	1	0	0	0	0	0	0	0	0	0	0	0	0	0	0	0	0	0	0	0	0	0	0	0	0	0	0	0	0	0	GCA_000022025	18
Bacteria	GCA_000354175	RS_GCF_000354175.2	Complete Genome	Vibrio alginolyticus NBRC 15630 = ATCC 17749	0	0	0	0	25	1	1	0	1	0	0	0	0	0	0	0	0	0	0	0	0	0	0	0	0	0	0	0	0	0	0	0	0	0	0	0	0	0	0	GCA_000354175	13
Bacteria	GCA_000821185	RS_GCF_000821185.2	Complete Genome	Serratia symbiotica	1	8	0	0	25	0	0	0	0	0	0	0	0	0	0	0	0	0	0	0	0	0	0	0	0	0	0	0	0	0	0	0	0	0	0	0	0	0	0	GCA_000821185	34
Bacteria	GCA_002082015	RS_GCF_002082015.1	Complete Genome	Sporosarcina ureae	0	0	0	0	25	0	0	0	1	1	0	0	0	0	0	0	0	0	0	0	0	0	0	0	0	0	0	0	0	0	0	0	0	0	0	0	0	0	0	GCA_002082015	15
Bacteria	GCA_000008465	RS_GCF_000008465.1	Complete Genome	Idiomarina loihiensis L2TR	0	0	0	0	25	1	1	0	0	0	0	0	0	0	0	0	0	0	0	0	0	0	0	0	0	0	0	0	0	0	0	0	0	0	0	0	0	0	0	GCA_000008465	13
Bacteria	GCA_003855095	RS_GCF_003855095.1	Complete Genome	Gordonia insulae	0	0	0	0	25	0	0	0	0	0	0	0	0	0	0	0	0	0	0	0	0	0	0	0	0	0	0	0	0	0	0	0	0	0	0	0	0	0	0	GCA_003855095	#N/A
Bacteria	GCA_000023785	RS_GCF_000023785.1	Complete Genome	Hirschia baltica ATCC 49814	0	0	0	0	25	1	0	0	0	0	0	0	0	0	0	0	0	0	0	0	0	0	0	0	0	0	0	0	0	0	0	0	0	0	0	0	0	0	0	GCA_000023785	11
Bacteria	GCA_000010085	RS_GCF_000010085.1	Complete Genome	Sodalis glossinidius str. 'morsitans'	0	0	0	0	25	0	0	0	0	0	0	0	0	0	0	0	0	0	0	0	0	0	0	0	0	0	0	0	0	0	0	0	0	0	0	0	0	0	0	GCA_000010085	27
Bacteria	GCA_000224085	RS_GCF_000224085.1	Complete Genome	Muricauda ruestringensis DSM 13258	0	0	0	0	25	1	1	1	0	0	0	0	0	0	0	0	0	0	0	0	0	0	0	0	0	0	0	0	0	0	0	0	0	0	0	0	0	0	0	GCA_000224085	26
Bacteria	GCA_001969365	RS_GCF_001969365.1	Complete Genome	Tateyamaria omphalii	0	0	0	0	25	0	0	0	0	0	0	0	0	0	0	0	0	0	0	0	0	0	0	0	0	0	0	0	0	0	0	0	0	0	0	0	0	0	0	GCA_001969365	13
Bacteria	GCA_008728195	RS_GCF_008728195.1	Complete Genome	Roseovarius indicus	0	0	0	0	25	1	1	0	0	0	0	0	0	0	0	0	0	0	0	0	0	0	0	0	0	0	0	0	0	0	0	0	0	0	0	0	0	0	0	GCA_008728195	#N/A
Bacteria	GCA_003945325	RS_GCF_003945325.1	Complete Genome	Nocardioides baekrokdamisoli	0	0	0	0	25	1	0	1	1	1	0	0	0	0	0	0	0	0	0	0	0	0	0	0	0	0	0	0	0	0	0	0	0	0	0	0	0	0	0	GCA_003945325	#N/A
Bacteria	GCA_006542275	RS_GCF_006542275.1	Complete Genome	Saccharibacillus brassicae	2	57	7	1	25	0	0	0	0	0	0	2	57	7	1	0	0	0	0	0	0	0	0	0	0	0	0	0	0	0	0	0	0	0	0	0	0	0	0	GCA_006542275	#N/A
Bacteria	GCA_002749615	RS_GCF_002749615.1	Complete Genome	Caulobacter mirabilis	0	0	0	0	25	0	0	0	1	1	0	0	0	0	0	0	0	0	0	0	0	0	0	0	0	0	0	0	0	0	0	0	0	0	0	0	0	0	0	GCA_002749615	9
Bacteria	GCA_900217235	RS_GCF_900217235.1	Complete Genome	Pseudodesulfovibrio profundus	0	0	0	0	25	1	1	1	0	0	0	0	0	0	0	0	0	0	0	0	0	0	0	0	0	0	0	0	0	0	0	0	0	0	0	0	0	0	0	GCA_900217235	81
Bacteria	GCA_003952225	RS_GCF_003952225.1	Complete Genome	Paenibacillus albus	0	0	0	0	25	0	0	0	0	0	0	0	0	0	0	0	0	0	0	0	0	0	0	0	0	0	0	0	0	0	0	0	0	0	0	0	0	0	0	GCA_003952225	#N/A
Bacteria	GCA_001969385	RS_GCF_001969385.1	Complete Genome	Salipiger profundus	0	0	0	0	25	1	1	0	0	0	0	0	0	0	0	0	0	0	0	0	0	0	0	0	0	0	0	0	0	0	0	0	0	0	0	0	0	0	0	GCA_001969385	19
Bacteria	GCA_009834025	RS_GCF_009834025.1	Complete Genome	Epidermidibacterium keratini	1	53	7	1	25	0	0	0	0	0	0	1	53	7	1	0	0	0	0	0	0	0	0	0	0	0	0	0	0	0	0	0	0	0	0	0	0	0	0	GCA_009834025	#N/A
Bacteria	GCA_003368325	RS_GCF_003368325.1	Complete Genome	Paraburkholderia caffeinilytica	0	0	0	0	25	0	0	0	1	1	1	0	0	0	0	0	0	0	0	0	0	0	0	0	0	0	0	0	0	0	0	0	0	0	0	0	0	0	0	GCA_003368325	#N/A
Bacteria	GCA_001618865	RS_GCF_001618865.1	Complete Genome	Luteitalea pratensis	0	0	0	0	25	0	0	0	1	1	0	0	0	0	0	0	0	0	0	0	0	0	0	0	0	0	0	0	0	0	0	0	0	0	0	0	0	0	0	GCA_001618865	8
Bacteria	GCA_004295585	RS_GCF_004295585.1	Complete Genome	Cohnella abietis	0	0	0	0	25	0	0	0	0	0	0	0	0	0	0	0	0	0	0	0	0	0	0	0	0	0	0	0	0	0	0	0	0	0	0	0	0	0	0	GCA_004295585	#N/A
Bacteria	GCA_000270245	RS_GCF_000270245.1	Complete Genome	Microlunatus phosphovorus NM-1	2	68	9	1	25	0	0	0	0	0	0	0	0	0	0	0	0	0	0	1	62	9	1	0	0	0	0	0	0	0	0	0	0	0	0	0	0	0	0	GCA_000270245	26
Bacteria	GCA_005144965	GB_GCA_005144965.1	Complete Genome	Hankyongella ginsenosidimutans	2	16	5	1	25	0	0	0	0	0	0	1	12	5	1	0	0	0	0	0	0	0	0	0	0	0	0	0	0	0	0	0	0	0	0	0	0	0	0	GCA_005144965	#N/A
Bacteria	GCA_000014865	RS_GCF_000014865.1	Complete Genome	Magnetococcus marinus MC-1	1	137	7	1	25	1	0	0	0	0	0	1	137	7	1	0	0	0	0	0	0	0	0	0	0	0	0	0	0	0	0	0	0	0	0	0	0	0	0	GCA_000014865	25
Bacteria	GCA_900538275	RS_GCF_900538275.1	Complete Genome	Petrocella atlantisensis	0	0	0	0	25	1	1	1	0	0	0	0	0	0	0	0	0	0	0	0	0	0	0	0	0	0	0	0	0	0	0	0	0	0	0	0	0	0	0	GCA_900538275	#N/A
Bacteria	GCA_001975705	RS_GCF_001975705.1	Complete Genome	Salipiger abyssi	2	44	8	1	25	0	0	0	0	0	0	0	0	0	0	0	0	0	0	0	0	0	0	0	0	0	0	0	0	0	0	0	0	0	0	0	0	0	0	GCA_001975705	14
Bacteria	GCA_003713065	RS_GCF_003713065.1	Complete Genome	Cohnella candidum	0	0	0	0	25	0	0	0	0	0	0	0	0	0	0	0	0	0	0	0	0	0	0	0	0	0	0	0	0	0	0	0	0	0	0	0	0	0	0	GCA_003713065	#N/A
Bacteria	GCA_000244895	RS_GCF_000244895.1	Chromosome	Desulfosporosinus youngiae DSM 17734	5	37	13	1	25	0	0	0	1	0	0	2	23	13	1	0	0	0	0	0	0	0	0	0	0	0	0	0	0	0	0	0	0	0	0	0	0	0	0	GCA_000244895	18
Bacteria	GCA_002355335	RS_GCF_002355335.1	Complete Genome	Variibacter gotjawalensis	0	0	0	0	25	0	0	0	1	1	0	0	0	0	0	0	0	0	0	0	0	0	0	0	0	0	0	0	0	0	0	0	0	0	0	0	0	0	0	GCA_002355335	11
Bacteria	GCA_001586195	RS_GCF_001586195.1	Complete Genome	Solibacillus silvestris	0	0	0	0	25	1	0	0	1	1	0	0	0	0	0	0	0	0	0	0	0	0	0	0	0	0	0	0	0	0	0	0	0	0	0	0	0	0	0	GCA_001586195	17
Bacteria	GCA_005952805	RS_GCF_005952805.1	Complete Genome	Inhella inkyongensis	1	48	7	1	25	1	0	0	0	0	0	1	48	7	1	0	0	0	0	0	0	0	0	0	0	0	0	0	0	0	0	0	0	0	0	0	0	0	0	GCA_005952805	#N/A
Bacteria	GCA_008274805	RS_GCF_008274805.1	Complete Genome	Oryzomicrobium terrae	0	0	0	0	25	0	0	0	1	1	1	0	0	0	0	0	0	0	0	0	0	0	0	0	0	0	0	0	0	0	0	0	0	0	0	0	0	0	0	GCA_008274805	#N/A
Bacteria	GCA_001042525	RS_GCF_001042525.2	Complete Genome	Francisella orientalis FNO12	0	0	0	0	25	0	0	0	0	0	0	0	0	0	0	0	0	0	0	0	0	0	0	0	0	0	0	0	0	0	0	0	0	0	0	0	0	0	0	GCA_001042525	9
Bacteria	GCA_002105555	RS_GCF_002105555.1	Complete Genome	Paracoccus contaminans	1	10	6	1	25	1	0	0	0	0	0	1	10	6	1	0	0	0	0	0	0	0	0	0	0	0	0	0	0	0	0	0	0	0	0	0	0	0	0	GCA_002105555	36
Bacteria	GCA_000020525	RS_GCF_000020525.1	Complete Genome	Chloroherpeton thalassium ATCC 35110	2	257	10	2	25	0	0	0	0	0	0	0	0	0	0	0	0	0	0	0	0	0	0	0	0	0	0	0	0	0	0	0	0	0	0	1	97	4	1	GCA_000020525	18
Bacteria	GCA_900016775	GB_GCA_900016775.1	Complete Genome	Serratia symbiotica	0	0	0	0	25	0	0	0	0	0	0	0	0	0	0	0	0	0	0	0	0	0	0	0	0	0	0	0	0	0	0	0	0	0	0	0	0	0	0	GCA_900016775	2
Bacteria	GCA_000723505	RS_GCF_000723505.1	Complete Genome	Mucinivorans hirudinis	1	65	3	1	25	0	0	0	0	0	0	0	0	0	0	1	65	3	1	0	0	0	0	0	0	0	0	0	0	0	0	0	0	0	0	0	0	0	0	GCA_000723505	34
Bacteria	GCA_010196425	RS_GCF_010196425.1	Complete Genome	Microcystis aeruginosa NIES-298	4	192	13	3	25	0	0	0	0	0	0	0	0	0	0	0	0	0	0	0	0	0	0	0	0	0	0	0	0	0	0	0	0	0	0	0	0	0	0	GCA_010196425	#N/A
Bacteria	GCA_000981785	RS_GCF_000981785.2	Complete Genome	Microcystis aeruginosa NIES-2549	4	118	10	2	25	0	0	0	0	0	0	0	0	0	0	0	0	0	0	0	0	0	0	0	0	0	0	0	0	0	0	0	0	0	0	1	26	5	1	GCA_000981785	104
Bacteria	GCA_000010625	RS_GCF_000010625.1	Complete Genome	Microcystis aeruginosa NIES-843	3	172	7	1	25	0	0	0	0	0	0	0	0	0	0	0	0	0	0	0	0	0	0	0	0	0	0	0	0	0	0	0	0	0	0	0	0	0	0	GCA_000010625	149
Bacteria	GCA_009792235	RS_GCF_009792235.1	Complete Genome	Microcystis aeruginosa FD4	3	63	11	3	25	0	0	0	0	0	0	0	0	0	0	0	0	0	0	1	7	4	1	0	0	0	0	0	0	0	0	0	0	0	0	0	0	0	0	GCA_009792235	#N/A
Bacteria	GCA_000020365	RS_GCF_000020365.1	Complete Genome	Desulfobacterium autotrophicum HRM2	1	87	6	1	25	1	1	1	1	0	0	1	87	6	1	0	0	0	0	0	0	0	0	0	0	0	0	0	0	0	0	0	0	0	0	0	0	0	0	GCA_000020365	29
Bacteria	GCA_000317695	RS_GCF_000317695.1	Complete Genome	Anabaena cylindrica PCC 7122	12	364	47	8	25	0	0	0	0	0	0	0	0	0	0	0	0	0	0	3	100	21	3	0	0	0	0	0	0	0	0	0	0	0	0	2	70	9	2	GCA_000317695	57
Bacteria	GCA_000178955	RS_GCF_000178955.2	Complete Genome	Granulicella mallensis MP5ACTX8	0	0	0	0	26	0	0	0	1	1	0	0	0	0	0	0	0	0	0	0	0	0	0	0	0	0	0	0	0	0	0	0	0	0	0	0	0	0	0	GCA_000178955	10
Bacteria	GCA_000981525	RS_GCF_000981525.1	Complete Genome	Lactococcus piscium MKFS47	0	0	0	0	26	0	0	0	0	0	0	0	0	0	0	0	0	0	0	0	0	0	0	0	0	0	0	0	0	0	0	0	0	0	0	0	0	0	0	GCA_000981525	24
Bacteria	GCA_002355515	RS_GCF_002355515.1	Complete Genome	Methylorubrum populi	0	0	0	0	26	0	0	0	0	0	1	0	0	0	0	0	0	0	0	0	0	0	0	0	0	0	0	0	0	0	0	0	0	0	0	0	0	0	0	GCA_002355515	18
Bacteria	GCA_003667705	RS_GCF_003667705.1	Complete Genome	Janthinobacterium agaricidamnosum	0	0	0	0	26	0	0	0	0	0	0	0	0	0	0	0	0	0	0	0	0	0	0	0	0	0	0	0	0	0	0	0	0	0	0	0	0	0	0	GCA_003667705	#N/A
Bacteria	GCA_008642275	RS_GCF_008642275.1	Complete Genome	Streptomyces venezuelae	0	0	0	0	26	0	0	0	1	1	0	0	0	0	0	0	0	0	0	0	0	0	0	0	0	0	0	0	0	0	0	0	0	0	0	0	0	0	0	GCA_008642275	#N/A
Bacteria	GCA_008704715	RS_GCF_008704715.1	Complete Genome	Streptomyces chartreusis	0	0	0	0	26	0	0	0	1	1	0	0	0	0	0	0	0	0	0	0	0	0	0	0	0	0	0	0	0	0	0	0	0	0	0	0	0	0	0	GCA_008704715	#N/A
Bacteria	GCA_000271665	RS_GCF_000271665.2	Complete Genome	Pelosinus fermentans JBW45	0	0	0	0	26	0	0	0	1	0	0	0	0	0	0	0	0	0	0	0	0	0	0	0	0	0	0	0	0	0	0	0	0	0	0	0	0	0	0	GCA_000271665	11
Bacteria	GCA_008642315	RS_GCF_008642315.1	Complete Genome	Streptomyces venezuelae	0	0	0	0	26	0	0	0	1	1	0	0	0	0	0	0	0	0	0	0	0	0	0	0	0	0	0	0	0	0	0	0	0	0	0	0	0	0	0	GCA_008642315	#N/A
Bacteria	GCA_001186155	RS_GCF_001186155.3	Complete Genome	Planococcus versutus	0	0	0	0	26	0	0	0	1	1	0	0	0	0	0	0	0	0	0	0	0	0	0	0	0	0	0	0	0	0	0	0	0	0	0	0	0	0	0	GCA_001186155	10
Bacteria	GCA_001278075	RS_GCF_001278075.1	Complete Genome	Streptomyces pristinaespiralis	0	0	0	0	26	0	0	0	0	0	0	0	0	0	0	0	0	0	0	0	0	0	0	0	0	0	0	0	0	0	0	0	0	0	0	0	0	0	0	GCA_001278075	30
Bacteria	GCA_000093085	RS_GCF_000093085.1	Complete Genome	[Bacillus] selenitireducens MLS10	0	0	0	0	26	0	0	0	0	0	0	0	0	0	0	0	0	0	0	0	0	0	0	0	0	0	0	0	0	0	0	0	0	0	0	0	0	0	0	GCA_000093085	16
Bacteria	GCA_000212735	RS_GCF_000212735.1	Complete Genome	Haliscomenobacter hydrossis DSM 1100	8	280	19	3	26	0	0	0	0	0	0	1	92	7	1	0	0	0	0	2	26	6	1	0	0	0	0	0	0	0	0	0	0	0	0	0	0	0	0	GCA_000212735	44
Bacteria	GCA_000723165	RS_GCF_000723165.1	Complete Genome	Janthinobacterium agaricidamnosum NBRC 102515 = DSM 9628	3	33	8	1	26	0	0	0	0	0	0	1	9	8	1	0	0	0	0	0	0	0	0	0	0	0	0	0	0	0	0	0	0	0	0	0	0	0	0	GCA_000723165	19
Bacteria	GCA_001721645	RS_GCF_001721645.1	Complete Genome	Pedobacter steynii	0	0	0	0	26	1	0	0	0	0	0	0	0	0	0	0	0	0	0	0	0	0	0	0	0	0	0	0	0	0	0	0	0	0	0	0	0	0	0	GCA_001721645	14
Bacteria	GCA_002369955	RS_GCF_002369955.1	Complete Genome	Ichthyobacterium seriolicida	0	0	0	0	26	0	0	0	0	0	0	0	0	0	0	0	0	0	0	0	0	0	0	0	0	0	0	0	0	0	0	0	0	0	0	0	0	0	0	GCA_002369955	17
Bacteria	GCA_000963515	GB_GCA_000963515.1	Complete Genome	Streptomyces albulus ZPM	0	0	0	0	26	0	0	0	0	0	0	0	0	0	0	0	0	0	0	0	0	0	0	0	0	0	0	0	0	0	0	0	0	0	0	0	0	0	0	GCA_000963515	36
Bacteria	GCA_008639165	RS_GCF_008639165.1	Complete Genome	Streptomyces venezuelae ATCC 10712	0	0	0	0	26	0	0	0	1	1	0	0	0	0	0	0	0	0	0	0	0	0	0	0	0	0	0	0	0	0	0	0	0	0	0	0	0	0	0	GCA_008639165	#N/A
Bacteria	GCA_000497445	RS_GCF_000497445.1	Chromosome	Streptomyces roseochromogenus subsp. oscitans DS 12.976	0	0	0	0	26	0	0	0	0	0	0	0	0	0	0	0	0	0	0	0	0	0	0	0	0	0	0	0	0	0	0	0	0	0	0	0	0	0	0	GCA_000497445	35
Bacteria	GCA_000158095	RS_GCF_000158095.2	Chromosome	Labrenzia alexandrii DFL-11	0	0	0	0	26	0	0	0	0	0	0	0	0	0	0	0	0	0	0	0	0	0	0	0	0	0	0	0	0	0	0	0	0	0	0	0	0	0	0	GCA_000158095	11
Bacteria	GCA_000025965	RS_GCF_000025965.1	Complete Genome	Aromatoleum aromaticum EbN1	5	137	12	2	26	1	0	0	0	0	0	1	13	7	1	0	0	0	0	0	0	0	0	0	0	0	0	0	0	0	0	0	0	0	0	0	0	0	0	GCA_000025965	31
Bacteria	GCA_900236475	RS_GCF_900236475.1	Complete Genome	Streptomyces chartreusis NRRL 3882	0	0	6	1	26	0	0	0	1	1	0	2	4	6	1	0	0	0	0	0	0	0	0	0	0	0	0	0	0	0	0	0	0	0	0	0	0	0	0	GCA_900236475	31
Bacteria	GCA_008642355	RS_GCF_008642355.1	Complete Genome	Streptomyces venezuelae	0	0	0	0	26	0	0	0	1	1	0	0	0	0	0	0	0	0	0	0	0	0	0	0	0	0	0	0	0	0	0	0	0	0	0	0	0	0	0	GCA_008642355	#N/A
Bacteria	GCA_002082195	RS_GCF_002082195.1	Complete Genome	Streptomyces gilvosporeus	1	62	8	1	26	0	0	0	0	0	0	1	62	8	1	0	0	0	0	0	0	0	0	0	0	0	0	0	0	0	0	0	0	0	0	0	0	0	0	GCA_002082195	14
Bacteria	GCA_008642295	RS_GCF_008642295.1	Complete Genome	Streptomyces venezuelae	0	0	0	0	26	0	0	0	1	1	0	0	0	0	0	0	0	0	0	0	0	0	0	0	0	0	0	0	0	0	0	0	0	0	0	0	0	0	0	GCA_008642295	#N/A
Bacteria	GCA_008642335	RS_GCF_008642335.1	Complete Genome	Streptomyces venezuelae	0	0	0	0	26	0	0	0	1	1	0	0	0	0	0	0	0	0	0	0	0	0	0	0	0	0	0	0	0	0	0	0	0	0	0	0	0	0	0	GCA_008642335	#N/A
Bacteria	GCA_013201545	RS_GCF_013201545.1	Complete Genome	Pseudomonas graminis	0	0	0	0	26	0	0	0	0	0	1	0	0	0	0	0	0	0	0	0	0	0	0	0	0	0	0	0	0	0	0	0	0	0	0	0	0	0	0	GCA_013201545	#N/A
Bacteria	GCA_000190595	RS_GCF_000190595.1	Complete Genome	Cellulophaga lytica DSM 7489	0	0	0	0	26	1	1	0	1	0	0	0	0	0	0	0	0	0	0	0	0	0	0	0	0	0	0	0	0	0	0	0	0	0	0	0	0	0	0	GCA_000190595	13
Bacteria	GCA_000319385	RS_GCF_000319385.1	Complete Genome	Candidatus Endolissoclinum faulkneri L2	0	0	0	0	26	0	0	0	0	0	0	0	0	0	0	0	0	0	0	0	0	0	0	0	0	0	0	0	0	0	0	0	0	0	0	0	0	0	0	GCA_000319385	3
Bacteria	GCA_900142895	RS_GCF_900142895.1	Chromosome	Halomonas subglaciescola	2	74	8	1	26	1	0	0	0	0	0	1	57	8	1	0	0	0	0	0	0	0	0	0	0	0	0	0	0	0	0	0	0	0	0	0	0	0	0	GCA_900142895	19
Bacteria	GCA_003665435	RS_GCF_003665435.1	Complete Genome	Streptomyces fungicidicus	0	0	0	0	26	0	0	0	0	0	0	0	0	0	0	0	0	0	0	0	0	0	0	0	0	0	0	0	0	0	0	0	0	0	0	0	0	0	0	GCA_003665435	#N/A
Bacteria	GCA_004000515	GB_GCA_004000515.1	Complete Genome	Pseudomonas poae	0	0	0	0	26	0	0	0	0	0	1	0	0	0	0	0	0	0	0	0	0	0	0	0	0	0	0	0	0	0	0	0	0	0	0	0	0	0	0	GCA_004000515	#N/A
Bacteria	GCA_000931445	RS_GCF_000931445.1	Complete Genome	Streptomyces cyaneogriseus subsp. noncyanogenus	0	0	0	0	26	0	0	0	0	0	0	0	0	0	0	0	0	0	0	0	0	0	0	0	0	0	0	0	0	0	0	0	0	0	0	0	0	0	0	GCA_000931445	28
Bacteria	GCA_900635445	RS_GCF_900635445.1	Complete Genome	Serratia odorifera	0	0	0	0	26	0	0	0	0	0	0	0	0	0	0	0	0	0	0	0	0	0	0	0	0	0	0	0	0	0	0	0	0	0	0	0	0	0	0	GCA_900635445	#N/A
Bacteria	GCA_001742185	RS_GCF_001742185.1	Complete Genome	Pectobacterium wasabiae CFBP 3304	3	38	14	2	26	0	0	0	0	0	1	2	29	14	2	0	0	0	0	0	0	0	0	0	0	0	0	0	0	0	0	0	0	0	0	0	0	0	0	GCA_001742185	31
Bacteria	GCA_000585995	RS_GCF_000585995.1	Complete Genome	Pseudomonas brassicacearum	0	0	0	0	26	0	0	0	1	1	1	0	0	0	0	0	0	0	0	0	0	0	0	0	0	0	0	0	0	0	0	0	0	0	0	0	0	0	0	GCA_000585995	11
Bacteria	GCA_000025345	RS_GCF_000025345.1	Complete Genome	Geodermatophilus obscurus DSM 43160	0	0	0	0	26	0	0	0	1	1	0	0	0	0	0	0	0	0	0	0	0	0	0	0	0	0	0	0	0	0	0	0	0	0	0	0	0	0	0	GCA_000025345	15
Bacteria	GCA_004011135	RS_GCF_004011135.1	Complete Genome	Rathayibacter festucae DSM 15932	0	0	0	0	26	0	0	0	1	0	1	0	0	0	0	0	0	0	0	0	0	0	0	0	0	0	0	0	0	0	0	0	0	0	0	0	0	0	0	GCA_004011135	#N/A
Bacteria	GCA_009601685	RS_GCF_009601685.1	Complete Genome	Pseudomonas brassicacearum	0	0	0	0	26	0	0	0	1	1	1	0	0	0	0	0	0	0	0	0	0	0	0	0	0	0	0	0	0	0	0	0	0	0	0	0	0	0	0	GCA_009601685	#N/A
Bacteria	GCA_001017435	RS_GCF_001017435.1	Complete Genome	[Polyangium] brachysporum	0	0	0	0	26	0	0	0	0	0	0	0	0	0	0	0	0	0	0	0	0	0	0	0	0	0	0	0	0	0	0	0	0	0	0	0	0	0	0	GCA_001017435	15
Bacteria	GCA_000510265	RS_GCF_000510265.1	Complete Genome	Candidatus Endolissoclinum faulkneri L5	0	0	0	0	26	0	0	0	0	0	0	0	0	0	0	0	0	0	0	0	0	0	0	0	0	0	0	0	0	0	0	0	0	0	0	0	0	0	0	GCA_000510265	3
Bacteria	GCA_000764535	RS_GCF_000764535.1	Complete Genome	Sphingomonas taxi	0	0	0	0	26	0	0	0	0	0	0	0	0	0	0	0	0	0	0	0	0	0	0	0	0	0	0	0	0	0	0	0	0	0	0	0	0	0	0	GCA_000764535	9
Bacteria	GCA_900187125	RS_GCF_900187125.1	Complete Genome	Sphingobacterium mizutaii	0	0	0	0	26	0	0	0	0	0	0	0	0	0	0	0	0	0	0	0	0	0	0	0	0	0	0	0	0	0	0	0	0	0	0	0	0	0	0	GCA_900187125	11
Bacteria	GCA_900105065	RS_GCF_900105065.1	Chromosome	Friedmanniella luteola	0	0	0	0	26	0	0	0	0	0	0	0	0	0	0	0	0	0	0	0	0	0	0	0	0	0	0	0	0	0	0	0	0	0	0	0	0	0	0	GCA_900105065	6
Bacteria	GCA_000400505	RS_GCF_000400505.1	Chromosome	Dickeya paradisiaca NCPPB 2511	3	117	14	2	26	0	0	0	0	0	1	3	117	14	2	0	0	0	0	0	0	0	0	0	0	0	0	0	0	0	0	0	0	0	0	0	0	0	0	GCA_000400505	30
Bacteria	GCA_002795265	RS_GCF_002795265.1	Complete Genome	Spiroplasma clarkii	1	15	0	0	26	0	0	0	0	0	0	0	0	0	0	0	0	0	0	0	0	0	0	0	0	0	0	0	0	0	0	0	0	0	0	0	0	0	0	GCA_002795265	8
Bacteria	GCA_013693915	GB_GCA_013693915.1	Complete Genome	Dechloromonas sp.	1	4	7	1	26	0	0	0	0	0	0	0	0	0	0	0	0	0	0	0	0	0	0	0	0	0	0	0	0	0	0	0	0	0	0	0	0	0	0	GCA_013693915	#N/A
Bacteria	GCA_013363835	GB_GCA_013363835.1	Chromosome	Dechloromonas sp.	0	0	0	0	26	0	0	0	0	0	0	0	0	0	0	0	0	0	0	0	0	0	0	0	0	0	0	0	0	0	0	0	0	0	0	0	0	0	0	GCA_013363835	#N/A
Bacteria	GCA_013377295	RS_GCF_013377295.1	Complete Genome	Pasteurella skyensis	0	0	11	2	26	1	1	0	0	0	0	0	0	0	0	0	0	0	0	0	0	0	0	0	0	0	0	0	0	0	0	0	0	0	0	0	0	0	0	GCA_013377295	#N/A
Bacteria	GCA_000283635	RS_GCF_000283635.1	Complete Genome	Streptococcus macedonicus ACA-DC 198	1	50	3	1	26	0	0	0	0	0	0	0	0	0	0	0	0	0	0	0	0	0	0	0	0	0	0	0	0	0	0	0	0	0	0	0	0	0	0	GCA_000283635	23
Bacteria	GCA_001465345	GB_GCA_001465345.1	Chromosome	Enterococcus rotai	2	8	0	0	26	1	0	0	0	0	0	0	0	0	0	0	0	0	0	0	0	0	0	0	0	0	0	0	0	0	0	0	0	0	0	0	0	0	0	GCA_001465345	13
Bacteria	GCA_000355695	RS_GCF_000355695.1	Complete Genome	Clavibacter michiganensis subsp. nebraskensis NCPPB 2581	0	0	0	0	26	0	0	0	0	0	1	0	0	0	0	0	0	0	0	0	0	0	0	0	0	0	0	0	0	0	0	0	0	0	0	0	0	0	0	GCA_000355695	11
Bacteria	GCA_001280205	RS_GCF_001280205.1	Complete Genome	Clavibacter michiganensis subsp. capsici	0	0	0	0	26	0	0	0	0	0	1	0	0	0	0	0	0	0	0	0	0	0	0	0	0	0	0	0	0	0	0	0	0	0	0	0	0	0	0	GCA_001280205	8
Bacteria	GCA_000452705	RS_GCF_000452705.1	Complete Genome	Pseudomonas syringae CC1557	0	0	0	0	26	0	0	0	0	0	1	0	0	0	0	0	0	0	0	0	0	0	0	0	0	0	0	0	0	0	0	0	0	0	0	0	0	0	0	GCA_000452705	7
Bacteria	GCA_004006335	RS_GCF_004006335.1	Complete Genome	Pseudomonas syringae	0	0	0	0	26	0	0	0	0	0	1	0	0	0	0	0	0	0	0	0	0	0	0	0	0	0	0	0	0	0	0	0	0	0	0	0	0	0	0	GCA_004006335	#N/A
Bacteria	GCA_009906955	RS_GCF_009906955.1	Complete Genome	Paraglaciecola mesophila	0	0	0	0	27	1	1	0	0	0	0	0	0	0	0	0	0	0	0	0	0	0	0	0	0	0	0	0	0	0	0	0	0	0	0	0	0	0	0	GCA_009906955	#N/A
Bacteria	GCA_000015565	RS_GCF_000015565.1	Complete Genome	Verminephrobacter eiseniae EF01-2	3	302	9	2	27	0	0	0	0	0	0	1	248	6	1	1	10	3	1	0	0	0	0	0	0	0	0	0	0	0	0	0	0	0	0	0	0	0	0	GCA_000015565	55
Bacteria	GCA_002993885	RS_GCF_002993885.1	Chromosome	Sphingopyxis lindanitolerans	0	0	0	0	27	0	0	0	1	1	0	0	0	0	0	0	0	0	0	0	0	0	0	0	0	0	0	0	0	0	0	0	0	0	0	0	0	0	0	GCA_002993885	#N/A
Bacteria	GCA_001302565	RS_GCF_001302565.1	Complete Genome	Glutamicibacter halophytocola	0	0	0	0	27	0	0	0	1	0	1	0	0	0	0	0	0	0	0	0	0	0	0	0	0	0	0	0	0	0	0	0	0	0	0	0	0	0	0	GCA_001302565	9
Bacteria	GCA_000760935	RS_GCF_000760935.2	Chromosome	Rhodococcus fascians A25f	0	0	0	0	27	0	0	0	0	0	0	0	0	0	0	0	0	0	0	0	0	0	0	0	0	0	0	0	0	0	0	0	0	0	0	0	0	0	0	GCA_000760935	19
Bacteria	GCA_000092025	RS_GCF_000092025.1	Complete Genome	Agrobacterium fabrum str. C58	0	0	0	0	27	0	0	0	0	0	0	0	0	0	0	0	0	0	0	0	0	0	0	0	0	0	0	0	0	0	0	0	0	0	0	0	0	0	0	GCA_000092025	10
Bacteria	GCA_900090235	RS_GCF_900090235.1	Chromosome	Micromonospora echinaurantiaca	0	0	0	0	27	0	0	0	1	1	0	0	0	0	0	0	0	0	0	0	0	0	0	0	0	0	0	0	0	0	0	0	0	0	0	0	0	0	0	GCA_900090235	25
Bacteria	GCA_001701025	RS_GCF_001701025.1	Complete Genome	Lentzea guizhouensis	0	0	0	0	27	0	0	0	1	0	0	0	0	0	0	0	0	0	0	0	0	0	0	0	0	0	0	0	0	0	0	0	0	0	0	0	0	0	0	GCA_001701025	27
Bacteria	GCA_001720485	RS_GCF_001720485.1	Complete Genome	Cobetia marina	0	0	0	0	27	1	1	0	0	0	0	0	0	0	0	0	0	0	0	0	0	0	0	0	0	0	0	0	0	0	0	0	0	0	0	0	0	0	0	GCA_001720485	13
Bacteria	GCA_000299335	RS_GCF_000299335.2	Complete Genome	Alcanivorax pacificus W11-5	1	39	0	0	27	0	0	0	0	0	0	0	0	0	0	0	0	0	0	0	0	0	0	0	0	0	0	0	0	0	0	0	0	0	0	0	0	0	0	GCA_000299335	19
Bacteria	GCA_003585765	RS_GCF_003585765.1	Complete Genome	Pontibacter actiniarum	1	81	8	1	27	0	0	0	0	0	0	1	81	8	1	0	0	0	0	0	0	0	0	0	0	0	0	0	0	0	0	0	0	0	0	0	0	0	0	GCA_003585765	#N/A
Bacteria	GCA_002157735	RS_GCF_002157735.2	Complete Genome	Vibrio aphrogenes	1	43	6	1	27	0	0	0	0	0	1	1	43	6	1	0	0	0	0	0	0	0	0	0	0	0	0	0	0	0	0	0	0	0	0	0	0	0	0	GCA_002157735	14
Bacteria	GCA_002005205	RS_GCF_002005205.3	Complete Genome	Agrobacterium rhizogenes	0	0	0	0	27	0	0	0	0	0	0	0	0	0	0	0	0	0	0	0	0	0	0	0	0	0	0	0	0	0	0	0	0	0	0	0	0	0	0	GCA_002005205	18
Bacteria	GCA_002355855	RS_GCF_002355855.1	Complete Genome	Sphingobium cloacae	0	0	0	0	27	0	0	0	0	0	0	0	0	0	0	0	0	0	0	0	0	0	0	0	0	0	0	0	0	0	0	0	0	0	0	0	0	0	0	GCA_002355855	25
Bacteria	GCA_900105785	RS_GCF_900105785.1	Chromosome	Microlunatus sagamiharensis	0	0	0	0	27	0	0	0	0	0	0	0	0	0	0	0	0	0	0	0	0	0	0	0	0	0	0	0	0	0	0	0	0	0	0	0	0	0	0	GCA_900105785	9
Bacteria	GCA_000233695	RS_GCF_000233695.2	Chromosome	Desulfobacter postgatei 2ac9	3	136	22	3	27	1	0	1	1	0	0	0	0	0	0	0	0	0	0	2	24	7	1	0	0	0	0	0	0	0	0	0	0	0	0	0	0	0	0	GCA_000233695	35
Bacteria	GCA_000815225	RS_GCF_000815225.1	Complete Genome	Allofrancisella guangzhouensis	0	0	0	0	27	1	0	0	0	0	0	0	0	0	0	0	0	0	0	0	0	0	0	0	0	0	0	0	0	0	0	0	0	0	0	0	0	0	0	GCA_000815225	11
Bacteria	GCA_000015445	RS_GCF_000015445.1	Complete Genome	Bartonella bacilliformis KC583	0	0	0	0	27	0	0	0	0	0	0	0	0	0	0	0	0	0	0	0	0	0	0	0	0	0	0	0	0	0	0	0	0	0	0	0	0	0	0	GCA_000015445	4
Bacteria	GCA_000024545	RS_GCF_000024545.1	Complete Genome	Stackebrandtia nassauensis DSM 44728	3	33	4	1	27	0	0	0	1	1	0	0	0	0	0	0	0	0	0	0	0	0	0	0	0	0	0	0	0	0	0	0	0	0	0	0	0	0	0	GCA_000024545	16
Bacteria	GCA_000025185	RS_GCF_000025185.1	Complete Genome	Pirellula staleyi DSM 6068	2	30	5	1	27	0	0	0	0	0	0	0	0	0	0	0	0	0	0	2	30	5	1	0	0	0	0	0	0	0	0	0	0	0	0	0	0	0	0	GCA_000025185	23
Bacteria	GCA_001975665	RS_GCF_001975665.1	Complete Genome	Polaribacter reichenbachii	0	0	0	0	27	0	0	0	0	0	0	0	0	0	0	0	0	0	0	0	0	0	0	0	0	0	0	0	0	0	0	0	0	0	0	0	0	0	0	GCA_001975665	19
Bacteria	GCA_001465835	RS_GCF_001465835.2	Complete Genome	Planococcus kocurii	0	0	0	0	27	0	0	0	0	0	0	0	0	0	0	0	0	0	0	0	0	0	0	0	0	0	0	0	0	0	0	0	0	0	0	0	0	0	0	GCA_001465835	10
Bacteria	GCA_005222485	RS_GCF_005222485.1	Complete Genome	Streptomyces griseoviridis	6	96	13	2	27	0	0	0	1	1	0	2	70	8	1	0	0	0	0	0	0	0	0	0	0	0	0	0	0	0	0	0	0	0	0	0	0	0	0	GCA_005222485	#N/A
Bacteria	GCA_008704855	RS_GCF_008704855.1	Complete Genome	Streptomyces platensis	4	57	6	1	27	0	0	0	1	1	0	1	16	6	1	0	0	0	0	0	0	0	0	0	0	0	0	0	0	0	0	0	0	0	0	0	0	0	0	GCA_008704855	#N/A
Bacteria	GCA_013085465	RS_GCF_013085465.1	Complete Genome	Streptomyces cacaoi subsp. asoensis	0	0	0	0	27	0	0	0	0	0	1	0	0	0	0	0	0	0	0	0	0	0	0	0	0	0	0	0	0	0	0	0	0	0	0	0	0	0	0	GCA_013085465	#N/A
Bacteria	GCA_003355155	GB_GCA_003355155.1	Chromosome	Streptomyces armeniacus	2	114	6	1	27	0	0	0	1	1	0	1	80	6	1	0	0	0	0	0	0	0	0	0	0	0	0	0	0	0	0	0	0	0	0	0	0	0	0	GCA_003355155	#N/A
Bacteria	GCA_002028425	RS_GCF_002028425.1	Chromosome	Streptomyces katrae	0	0	0	0	27	0	0	0	1	1	0	0	0	0	0	0	0	0	0	0	0	0	0	0	0	0	0	0	0	0	0	0	0	0	0	0	0	0	0	GCA_002028425	22
Bacteria	GCA_013693835	GB_GCA_013693835.1	Complete Genome	Brevundimonas sp.	0	0	0	0	27	0	0	0	0	0	0	0	0	0	0	0	0	0	0	0	0	0	0	0	0	0	0	0	0	0	0	0	0	0	0	0	0	0	0	GCA_013693835	#N/A
Bacteria	GCA_007743815	RS_GCF_007743815.1	Chromosome	Alienimonas californiensis	3	66	12	2	27	0	0	0	0	0	0	1	38	7	1	0	0	0	0	0	0	0	0	0	0	0	0	0	0	0	0	0	0	0	0	0	0	0	0	GCA_007743815	#N/A
Bacteria	GCA_002019855	RS_GCF_002019855.1	Chromosome	Streptomyces antibioticus	0	0	0	0	27	0	0	0	1	1	0	0	0	0	0	0	0	0	0	0	0	0	0	0	0	0	0	0	0	0	0	0	0	0	0	0	0	0	0	GCA_002019855	30
Bacteria	GCA_001704275	RS_GCF_001704275.1	Complete Genome	Streptomyces noursei ATCC 11455	0	0	0	0	27	0	0	0	1	1	0	0	0	0	0	0	0	0	0	0	0	0	0	0	0	0	0	0	0	0	0	0	0	0	0	0	0	0	0	GCA_001704275	24
Bacteria	GCA_008704535	RS_GCF_008704535.1	Complete Genome	Streptomyces subrutilus	0	0	0	0	27	0	0	0	0	0	0	0	0	0	0	0	0	0	0	0	0	0	0	0	0	0	0	0	0	0	0	0	0	0	0	0	0	0	0	GCA_008704535	#N/A
Bacteria	GCA_003860345	RS_GCF_003860345.1	Complete Genome	Caenibius tardaugens NBRC 16725	0	0	0	0	27	0	0	0	0	0	0	0	0	0	0	0	0	0	0	0	0	0	0	0	0	0	0	0	0	0	0	0	0	0	0	0	0	0	0	GCA_003860345	#N/A
Bacteria	GCA_003815775	RS_GCF_003815775.1	Complete Genome	Chryseobacterium joostei	1	25	3	1	27	0	0	0	0	0	0	0	0	0	0	1	25	3	1	0	0	0	0	0	0	0	0	0	0	0	0	0	0	0	0	0	0	0	0	GCA_003815775	#N/A
Bacteria	GCA_000761155	RS_GCF_000761155.1	Complete Genome	Pseudomonas rhizosphaerae	0	0	0	0	27	0	0	0	0	0	1	0	0	0	0	0	0	0	0	0	0	0	0	0	0	0	0	0	0	0	0	0	0	0	0	0	0	0	0	GCA_000761155	8
Bacteria	GCA_000240165	RS_GCF_000240165.1	Complete Genome	Streptomyces cattleya NRRL 8057 = DSM 46488	0	0	0	0	27	0	0	0	1	1	0	0	0	0	0	0	0	0	0	0	0	0	0	0	0	0	0	0	0	0	0	0	0	0	0	0	0	0	0	GCA_000240165	21
Bacteria	GCA_013394065	RS_GCF_013394065.1	Complete Genome	Streptomyces rectiverticillatus	0	0	0	0	27	0	0	0	0	0	0	0	0	0	0	0	0	0	0	0	0	0	0	0	0	0	0	0	0	0	0	0	0	0	0	0	0	0	0	GCA_013394065	#N/A
Bacteria	GCA_900105475	RS_GCF_900105475.1	Chromosome	Pseudomonas asplenii	0	0	0	0	27	0	0	0	0	0	1	0	0	0	0	0	0	0	0	0	0	0	0	0	0	0	0	0	0	0	0	0	0	0	0	0	0	0	0	GCA_900105475	12
Bacteria	GCA_002163755	RS_GCF_002163755.1	Complete Genome	Vibrio campbellii CAIM 519 = NBRC 15631	0	0	0	0	27	1	1	0	0	0	0	0	0	0	0	0	0	0	0	0	0	0	0	0	0	0	0	0	0	0	0	0	0	0	0	0	0	0	0	GCA_002163755	11
Bacteria	GCA_900103345	RS_GCF_900103345.1	Chromosome	Pseudomonas azotoformans	0	0	0	0	27	0	0	0	0	0	1	0	0	0	0	0	0	0	0	0	0	0	0	0	0	0	0	0	0	0	0	0	0	0	0	0	0	0	0	GCA_900103345	11
Bacteria	GCA_009769165	RS_GCF_009769165.1	Complete Genome	Xanthomonas hyacinthi	2	113	13	2	27	0	0	0	0	0	1	2	113	13	2	0	0	0	0	0	0	0	0	0	0	0	0	0	0	0	0	0	0	0	0	0	0	0	0	GCA_009769165	#N/A
Bacteria	GCA_002007785	RS_GCF_002007785.1	Complete Genome	Pseudomonas azotoformans	0	0	0	0	27	0	0	0	0	0	1	0	0	0	0	0	0	0	0	0	0	0	0	0	0	0	0	0	0	0	0	0	0	0	0	0	0	0	0	GCA_002007785	18
Bacteria	GCA_000238255	RS_GCF_000238255.3	Complete Genome	Pseudoalteromonas spongiae UST010723-006	0	0	0	0	27	0	0	0	0	0	0	0	0	0	0	0	0	0	0	0	0	0	0	0	0	0	0	0	0	0	0	0	0	0	0	0	0	0	0	GCA_000238255	6
Bacteria	GCA_011764565	RS_GCF_011764565.1	Complete Genome	Phytohabitans suffuscus	9	234	12	2	27	0	0	0	0	0	1	2	90	12	2	0	0	0	0	0	0	0	0	0	0	0	0	0	0	0	0	0	0	0	0	0	0	0	0	GCA_011764565	#N/A
Bacteria	GCA_000325745	RS_GCF_000325745.1	Complete Genome	Liberibacter crescens BT-1	0	0	0	0	27	0	0	0	0	0	1	0	0	0	0	0	0	0	0	0	0	0	0	0	0	0	0	0	0	0	0	0	0	0	0	0	0	0	0	GCA_000325745	7
Bacteria	GCA_000697965	RS_GCF_000697965.2	Complete Genome	Ensifer adhaerens	0	0	0	0	27	0	0	0	1	1	1	0	0	0	0	0	0	0	0	0	0	0	0	0	0	0	0	0	0	0	0	0	0	0	0	0	0	0	0	GCA_000697965	15
Bacteria	GCA_900091545	RS_GCF_900091545.1	Chromosome	Micromonospora viridifaciens	3	223	7	1	27	0	0	0	1	1	0	1	137	7	1	0	0	0	0	0	0	0	0	0	0	0	0	0	0	0	0	0	0	0	0	0	0	0	0	GCA_900091545	25
Bacteria	GCA_000583045	RS_GCF_000583045.1	Chromosome	Ensifer adhaerens OV14	0	0	0	0	27	0	0	0	1	1	1	0	0	0	0	0	0	0	0	0	0	0	0	0	0	0	0	0	0	0	0	0	0	0	0	0	0	0	0	GCA_000583045	8
Bacteria	GCA_000219215	RS_GCF_000219215.1	Complete Genome	Cupriavidus necator N-1	0	0	0	0	27	1	0	0	1	1	1	0	0	0	0	0	0	0	0	0	0	0	0	0	0	0	0	0	0	0	0	0	0	0	0	0	0	0	0	GCA_000219215	19
Bacteria	GCA_900187115	RS_GCF_900187115.1	Complete Genome	Aliarcobacter butzleri	0	0	0	0	27	0	0	0	0	0	0	0	0	0	0	0	0	0	0	0	0	0	0	0	0	0	0	0	0	0	0	0	0	0	0	0	0	0	0	GCA_900187115	12
Bacteria	GCA_005221325	RS_GCF_005221325.1	Complete Genome	Agrobacterium tumefaciens	0	0	0	0	27	0	0	0	0	0	0	0	0	0	0	0	0	0	0	0	0	0	0	0	0	0	0	0	0	0	0	0	0	0	0	0	0	0	0	GCA_005221325	#N/A
Bacteria	GCA_002943835	RS_GCF_002943835.1	Complete Genome	Agrobacterium tumefaciens	0	0	0	0	27	0	0	0	0	0	0	0	0	0	0	0	0	0	0	0	0	0	0	0	0	0	0	0	0	0	0	0	0	0	0	0	0	0	0	GCA_002943835	11
Bacteria	GCA_005221385	RS_GCF_005221385.1	Complete Genome	Agrobacterium tumefaciens	0	0	0	0	27	0	0	0	0	0	0	0	0	0	0	0	0	0	0	0	0	0	0	0	0	0	0	0	0	0	0	0	0	0	0	0	0	0	0	GCA_005221385	#N/A
Bacteria	GCA_003999715	RS_GCF_003999715.1	Complete Genome	Ralstonia solanacearum	0	0	0	0	27	0	0	0	0	0	1	0	0	0	0	0	0	0	0	0	0	0	0	0	0	0	0	0	0	0	0	0	0	0	0	0	0	0	0	GCA_003999715	#N/A
Bacteria	GCA_001586135	RS_GCF_001586135.1	Complete Genome	Ralstonia solanacearum	0	0	0	0	27	0	0	0	0	0	1	0	0	0	0	0	0	0	0	0	0	0	0	0	0	0	0	0	0	0	0	0	0	0	0	0	0	0	0	GCA_001586135	21
Bacteria	GCA_000220945	RS_GCF_000220945.1	Complete Genome	Amycolatopsis mediterranei S699	4	20	6	1	27	0	0	0	1	1	0	2	6	6	1	0	0	0	0	0	0	0	0	0	0	0	0	0	0	0	0	0	0	0	0	0	0	0	0	GCA_000220945	38
Bacteria	GCA_000062885	RS_GCF_000062885.1	Complete Genome	Saccharopolyspora erythraea NRRL 2338	3	37	0	0	27	0	0	0	1	1	0	0	0	0	0	0	0	0	0	0	0	0	0	0	0	0	0	0	0	0	0	0	0	0	0	0	0	0	0	GCA_000062885	48
Bacteria	GCA_011801475	RS_GCF_011801475.1	Complete Genome	Xylella fastidiosa	0	0	0	0	27	0	0	0	0	0	1	0	0	0	0	0	0	0	0	0	0	0	0	0	0	0	0	0	0	0	0	0	0	0	0	0	0	0	0	GCA_011801475	#N/A
Bacteria	GCA_000284115	RS_GCF_000284115.1	Complete Genome	Phycisphaera mikurensis NBRC 102666	1	61	7	1	28	1	1	0	0	0	0	1	61	7	1	0	0	0	0	0	0	0	0	0	0	0	0	0	0	0	0	0	0	0	0	0	0	0	0	GCA_000284115	24
Bacteria	GCA_002310495	RS_GCF_002310495.1	Complete Genome	Nibricoccus aquaticus	0	0	0	0	28	0	0	0	0	0	0	0	0	0	0	0	0	0	0	0	0	0	0	0	0	0	0	0	0	0	0	0	0	0	0	0	0	0	0	GCA_002310495	15
Bacteria	GCA_000213655	RS_GCF_000213655.1	Complete Genome	Alteromonas naphthalenivorans	0	0	0	0	28	0	0	0	0	0	0	0	0	0	0	0	0	0	0	0	0	0	0	0	0	0	0	0	0	0	0	0	0	0	0	0	0	0	0	GCA_000213655	15
Bacteria	GCA_001586255	RS_GCF_001586255.1	Complete Genome	Zhongshania aliphaticivorans	1	47	6	1	28	0	0	0	1	0	0	0	0	0	0	0	0	0	0	0	0	0	0	0	0	0	0	0	0	0	0	0	0	0	0	0	0	0	0	GCA_001586255	16
Bacteria	GCA_002795805	RS_GCF_002795805.1	Complete Genome	Mariprofundus aestuarium	0	0	0	0	28	0	0	0	0	0	0	0	0	0	0	0	0	0	0	0	0	0	0	0	0	0	0	0	0	0	0	0	0	0	0	0	0	0	0	GCA_002795805	9
Bacteria	GCA_002117405	RS_GCF_002117405.1	Complete Genome	Methylocystis bryophila	0	0	0	0	28	0	0	0	0	0	1	0	0	0	0	0	0	0	0	0	0	0	0	0	0	0	0	0	0	0	0	0	0	0	0	0	0	0	0	GCA_002117405	10
Bacteria	GCA_000974425	RS_GCF_000974425.1	Complete Genome	Spirosoma radiotolerans	1	43	7	1	28	0	0	0	0	0	0	1	43	7	1	0	0	0	0	0	0	0	0	0	0	0	0	0	0	0	0	0	0	0	0	0	0	0	0	GCA_000974425	9
Bacteria	GCA_000974685	RS_GCF_000974685.2	Complete Genome	Ferriphaselus amnicola	0	0	0	0	28	1	0	0	0	0	0	0	0	0	0	0	0	0	0	0	0	0	0	0	0	0	0	0	0	0	0	0	0	0	0	0	0	0	0	GCA_000974685	20
Bacteria	GCA_002162375	RS_GCF_002162375.1	Complete Genome	Oleiphilus messinensis	1	19	0	0	28	1	1	1	0	0	0	0	0	0	0	0	0	0	0	0	0	0	0	0	0	0	0	0	0	0	0	0	0	0	0	0	0	0	0	GCA_002162375	18
Bacteria	GCA_014395225	RS_GCF_014395225.1	Complete Genome	Pedobacter roseus	0	0	0	0	28	1	0	0	0	0	0	0	0	0	0	0	0	0	0	0	0	0	0	0	0	0	0	0	0	0	0	0	0	0	0	0	0	0	0	GCA_014395225	#N/A
Bacteria	GCA_011765625	RS_GCF_011765625.1	Complete Genome	Shewanella aestuarii	0	0	0	0	28	1	1	1	0	0	0	0	0	0	0	0	0	0	0	0	0	0	0	0	0	0	0	0	0	0	0	0	0	0	0	0	0	0	0	GCA_011765625	#N/A
Bacteria	GCA_001050135	RS_GCF_001050135.1	Complete Genome	Cyclobacterium amurskyense	0	0	0	0	28	0	0	0	0	0	0	0	0	0	0	0	0	0	0	0	0	0	0	0	0	0	0	0	0	0	0	0	0	0	0	0	0	0	0	GCA_001050135	8
Bacteria	GCA_000224005	RS_GCF_000224005.2	Complete Genome	Marichromatium purpuratum 984	4	136	22	4	28	1	1	0	1	0	0	2	63	15	2	0	0	0	0	0	0	0	0	0	0	0	0	0	0	0	0	0	0	0	0	1	65	4	1	GCA_000224005	14
Bacteria	GCA_000827005	RS_GCF_000827005.1	Complete Genome	Streptomyces albus	3	28	8	1	28	0	0	0	1	1	1	2	15	8	1	0	0	0	0	0	0	0	0	0	0	0	0	0	0	0	0	0	0	0	0	0	0	0	0	GCA_000827005	32
Bacteria	GCA_000190435	RS_GCF_000190435.1	Complete Genome	Sphaerochaeta globosa str. Buddy	1	42	3	1	28	1	0	0	1	0	0	0	0	0	0	1	42	3	1	0	0	0	0	0	0	0	0	0	0	0	0	0	0	0	0	0	0	0	0	GCA_000190435	13
Bacteria	GCA_000236685	RS_GCF_000236685.1	Complete Genome	Sphaerochaeta pleomorpha str. Grapes	1	48	7	1	28	1	0	0	1	0	0	1	48	7	1	0	0	0	0	0	0	0	0	0	0	0	0	0	0	0	0	0	0	0	0	0	0	0	0	GCA_000236685	8
Bacteria	GCA_000284415	RS_GCF_000284415.1	Complete Genome	Pararhodospirillum photometricum DSM 122	3	24	15	2	28	1	0	0	0	0	0	2	19	15	2	0	0	0	0	0	0	0	0	0	0	0	0	0	0	0	0	0	0	0	0	0	0	0	0	GCA_000284415	12
Bacteria	GCA_000016645	RS_GCF_000016645.1	Complete Genome	Flavobacterium johnsoniae UW101	0	0	0	0	28	0	0	0	1	1	0	0	0	0	0	0	0	0	0	0	0	0	0	0	0	0	0	0	0	0	0	0	0	0	0	0	0	0	0	GCA_000016645	11
Bacteria	GCA_001717955	RS_GCF_001717955.1	Complete Genome	Sphingomonas panacis	0	0	0	0	28	0	0	0	0	0	0	0	0	0	0	0	0	0	0	0	0	0	0	0	0	0	0	0	0	0	0	0	0	0	0	0	0	0	0	GCA_001717955	15
Bacteria	GCA_008808095	RS_GCF_008808095.1	Complete Genome	Pseudoalteromonas ruthenica	0	0	0	0	28	1	1	0	0	0	0	0	0	0	0	0	0	0	0	0	0	0	0	0	0	0	0	0	0	0	0	0	0	0	0	0	0	0	0	GCA_008808095	#N/A
Bacteria	GCA_000831005	RS_GCF_000831005.1	Complete Genome	Marinobacter salarius	0	0	0	0	28	1	1	0	0	0	0	0	0	0	0	0	0	0	0	0	0	0	0	0	0	0	0	0	0	0	0	0	0	0	0	0	0	0	0	GCA_000831005	11
Bacteria	GCA_002886045	RS_GCF_002886045.1	Complete Genome	Flavivirga eckloniae	0	0	0	0	28	0	0	0	0	0	0	0	0	0	0	0	0	0	0	0	0	0	0	0	0	0	0	0	0	0	0	0	0	0	0	0	0	0	0	GCA_002886045	5
Bacteria	GCA_000218895	RS_GCF_000218895.1	Complete Genome	Runella slithyformis DSM 19594	2	198	3	1	28	1	0	0	0	0	0	0	0	0	0	0	0	0	0	0	0	0	0	0	0	0	0	0	0	0	0	0	0	0	0	1	184	3	1	GCA_000218895	45
Bacteria	GCA_000830985	RS_GCF_000830985.1	Complete Genome	Marinobacter similis	0	0	0	0	28	1	1	0	0	0	0	0	0	0	0	0	0	0	0	0	0	0	0	0	0	0	0	0	0	0	0	0	0	0	0	0	0	0	0	GCA_000830985	2
Bacteria	GCA_001267175	RS_GCF_001267175.1	Complete Genome	Oblitimonas alkaliphila	0	0	0	0	28	0	0	0	0	0	0	0	0	0	0	0	0	0	0	0	0	0	0	0	0	0	0	0	0	0	0	0	0	0	0	0	0	0	0	GCA_001267175	11
Bacteria	GCA_002192455	RS_GCF_002192455.1	Complete Genome	Streptomyces albireticuli	0	0	0	0	28	0	0	0	0	0	0	0	0	0	0	0	0	0	0	0	0	0	0	0	0	0	0	0	0	0	0	0	0	0	0	0	0	0	0	GCA_002192455	18
Bacteria	GCA_001414055	RS_GCF_001414055.1	Complete Genome	Caulobacter henricii	0	0	0	0	28	1	0	0	0	0	0	0	0	0	0	0	0	0	0	0	0	0	0	0	0	0	0	0	0	0	0	0	0	0	0	0	0	0	0	GCA_001414055	10
Bacteria	GCA_001402875	RS_GCF_001402875.1	Complete Genome	Blastochloris viridis	3	85	18	3	28	1	0	0	0	0	0	3	85	18	3	0	0	0	0	0	0	0	0	0	0	0	0	0	0	0	0	0	0	0	0	0	0	0	0	GCA_001402875	17
Bacteria	GCA_000185905	RS_GCF_000185905.1	Complete Genome	Mesorhizobium ciceri biovar biserrulae WSM1271	0	0	0	0	28	0	0	0	0	0	0	0	0	0	0	0	0	0	0	0	0	0	0	0	0	0	0	0	0	0	0	0	0	0	0	0	0	0	0	GCA_000185905	11
Bacteria	GCA_000331105	RS_GCF_000331105.1	Chromosome	Fibrella aestuarina BUZ 2	0	0	0	0	28	0	0	0	1	0	0	0	0	0	0	0	0	0	0	0	0	0	0	0	0	0	0	0	0	0	0	0	0	0	0	0	0	0	0	GCA_000331105	14
Bacteria	GCA_001687665	RS_GCF_001687665.2	Complete Genome	Planococcus donghaensis	0	0	0	0	28	1	1	1	0	0	0	0	0	0	0	0	0	0	0	0	0	0	0	0	0	0	0	0	0	0	0	0	0	0	0	0	0	0	0	GCA_001687665	7
Bacteria	GCA_011040495	RS_GCF_011040495.1	Complete Genome	Pseudohalocynthiibacter aestuariivivens	1	19	0	0	28	0	0	0	1	0	0	0	0	0	0	0	0	0	0	0	0	0	0	0	0	0	0	0	0	0	0	0	0	0	0	0	0	0	0	GCA_011040495	#N/A
Bacteria	GCA_002795825	RS_GCF_002795825.1	Complete Genome	Mariprofundus ferrinatatus	0	0	0	0	28	0	0	0	0	0	0	0	0	0	0	0	0	0	0	0	0	0	0	0	0	0	0	0	0	0	0	0	0	0	0	0	0	0	0	GCA_002795825	4
Bacteria	GCA_900198195	RS_GCF_900198195.1	Complete Genome	Tenacibaculum jejuense	1	29	3	1	28	0	0	0	0	0	0	0	0	0	0	1	29	3	1	0	0	0	0	0	0	0	0	0	0	0	0	0	0	0	0	0	0	0	0	GCA_900198195	7
Bacteria	GCA_001953055	RS_GCF_001953055.1	Complete Genome	Salaquimonas pukyongi	0	0	0	0	28	0	0	0	0	0	0	0	0	0	0	0	0	0	0	0	0	0	0	0	0	0	0	0	0	0	0	0	0	0	0	0	0	0	0	GCA_001953055	12
Bacteria	GCA_000012485	RS_GCF_000012485.1	Complete Genome	Pelodictyon luteolum DSM 273	1	39	7	1	28	0	0	0	0	0	0	1	39	7	1	0	0	0	0	0	0	0	0	0	0	0	0	0	0	0	0	0	0	0	0	0	0	0	0	GCA_000012485	5
Bacteria	GCA_000968535	RS_GCF_000968535.2	Complete Genome	Methylotuvimicrobium alcaliphilum 20Z	3	111	20	3	28	0	0	0	0	0	0	2	77	14	2	0	0	0	0	0	0	0	0	0	0	0	0	0	0	0	0	0	0	0	0	0	0	0	0	GCA_000968535	33
Bacteria	GCA_001742225	RS_GCF_001742225.1	Complete Genome	Novosphingobium resinovorum	0	0	0	0	28	1	0	0	1	1	0	0	0	0	0	0	0	0	0	0	0	0	0	0	0	0	0	0	0	0	0	0	0	0	0	0	0	0	0	GCA_001742225	23
Bacteria	GCA_000759535	RS_GCF_000759535.1	Complete Genome	Pseudomonas cremoricolorata	0	0	0	0	28	0	0	0	0	0	1	0	0	0	0	0	0	0	0	0	0	0	0	0	0	0	0	0	0	0	0	0	0	0	0	0	0	0	0	GCA_000759535	13
Bacteria	GCA_900105385	RS_GCF_900105385.1	Chromosome	Microlunatus soli	0	0	0	0	28	0	0	0	0	0	0	0	0	0	0	0	0	0	0	0	0	0	0	0	0	0	0	0	0	0	0	0	0	0	0	0	0	0	0	GCA_900105385	9
Bacteria	GCA_002196515	RS_GCF_002196515.1	Complete Genome	Vibrio gazogenes	4	24	16	2	28	1	1	1	1	0	0	2	15	8	1	0	0	0	0	1	5	8	1	0	0	0	0	0	0	0	0	0	0	0	0	0	0	0	0	GCA_002196515	17
Bacteria	GCA_006159205	RS_GCF_006159205.1	Complete Genome	Antarcticibacterium flavum	0	0	0	0	28	0	0	0	1	0	0	0	0	0	0	0	0	0	0	0	0	0	0	0	0	0	0	0	0	0	0	0	0	0	0	0	0	0	0	GCA_006159205	#N/A
Bacteria	GCA_005222225	RS_GCF_005222225.1	Complete Genome	Salinimonas lutimaris	0	0	0	0	28	0	0	0	1	0	0	0	0	0	0	0	0	0	0	0	0	0	0	0	0	0	0	0	0	0	0	0	0	0	0	0	0	0	0	GCA_005222225	#N/A
Bacteria	GCA_000242255	RS_GCF_000242255.2	Complete Genome	Frateuria aurantia DSM 6220	0	0	0	0	28	0	0	0	0	0	1	0	0	0	0	0	0	0	0	0	0	0	0	0	0	0	0	0	0	0	0	0	0	0	0	0	0	0	0	GCA_000242255	12
Bacteria	GCA_001579805	RS_GCF_001579805.1	Complete Genome	Pseudomonas azotoformans	0	0	0	0	28	0	0	0	0	0	1	0	0	0	0	0	0	0	0	0	0	0	0	0	0	0	0	0	0	0	0	0	0	0	0	0	0	0	0	GCA_001579805	12
Bacteria	GCA_000284375	RS_GCF_000284375.1	Complete Genome	Bradyrhizobium japonicum USDA 6	0	0	0	0	28	0	0	0	0	0	1	0	0	0	0	0	0	0	0	0	0	0	0	0	0	0	0	0	0	0	0	0	0	0	0	0	0	0	0	GCA_000284375	13
Bacteria	GCA_000144605	RS_GCF_000144605.1	Complete Genome	Brevundimonas subvibrioides ATCC 15264	0	0	0	0	28	1	0	0	0	0	0	0	0	0	0	0	0	0	0	0	0	0	0	0	0	0	0	0	0	0	0	0	0	0	0	0	0	0	0	GCA_000144605	14
Bacteria	GCA_000023465	RS_GCF_000023465.1	Complete Genome	Zunongwangia profunda SM-A87	2	102	9	2	28	1	1	1	0	0	0	1	76	6	1	1	26	3	1	0	0	0	0	0	0	0	0	0	0	0	0	0	0	0	0	0	0	0	0	GCA_000023465	19
Bacteria	GCA_012295615	RS_GCF_012295615.1	Complete Genome	Bermanella marisrubri	0	0	0	0	28	1	1	0	0	0	0	0	0	0	0	0	0	0	0	0	0	0	0	0	0	0	0	0	0	0	0	0	0	0	0	0	0	0	0	GCA_012295615	#N/A
Bacteria	GCA_000017645	RS_GCF_000017645.1	Complete Genome	Xanthobacter autotrophicus Py2	0	0	0	0	28	1	0	0	1	1	0	0	0	0	0	0	0	0	0	0	0	0	0	0	0	0	0	0	0	0	0	0	0	0	0	0	0	0	0	GCA_000017645	24
Bacteria	GCA_001686985	RS_GCF_001686985.1	Complete Genome	Mesorhizobium amorphae CCNWGS0123	0	0	0	0	28	0	0	0	0	0	1	0	0	0	0	0	0	0	0	0	0	0	0	0	0	0	0	0	0	0	0	0	0	0	0	0	0	0	0	GCA_001686985	23
Bacteria	GCA_001719165	RS_GCF_001719165.1	Complete Genome	Erythrobacter litoralis	0	0	0	0	28	1	1	0	0	0	0	0	0	0	0	0	0	0	0	0	0	0	0	0	0	0	0	0	0	0	0	0	0	0	0	0	0	0	0	GCA_001719165	8
Bacteria	GCA_000330885	RS_GCF_000330885.1	Complete Genome	Rhizobium tropici CIAT 899	0	0	0	0	28	0	0	0	0	0	1	0	0	0	0	0	0	0	0	0	0	0	0	0	0	0	0	0	0	0	0	0	0	0	0	0	0	0	0	GCA_000330885	10
Bacteria	GCA_000092045	RS_GCF_000092045.1	Complete Genome	Rhizobium etli CFN 42	0	0	0	0	28	0	0	0	0	0	1	0	0	0	0	0	0	0	0	0	0	0	0	0	0	0	0	0	0	0	0	0	0	0	0	0	0	0	0	GCA_000092045	16
Bacteria	GCA_000009365	RS_GCF_000009365.1	Complete Genome	Alcanivorax borkumensis SK2	0	0	0	0	28	1	1	1	0	0	0	0	0	0	0	0	0	0	0	0	0	0	0	0	0	0	0	0	0	0	0	0	0	0	0	0	0	0	0	GCA_000009365	11
Bacteria	GCA_013423785	RS_GCF_013423785.1	Complete Genome	Chitinibacter fontanus	0	0	0	0	28	1	0	0	0	0	0	0	0	0	0	0	0	0	0	0	0	0	0	0	0	0	0	0	0	0	0	0	0	0	0	0	0	0	0	GCA_013423785	#N/A
Bacteria	GCA_000213805	RS_GCF_000213805.1	Complete Genome	Pseudomonas fulva 12-X	1	5	0	0	28	0	0	0	1	1	1	0	0	0	0	0	0	0	0	0	0	0	0	0	0	0	0	0	0	0	0	0	0	0	0	0	0	0	0	GCA_000213805	7
Bacteria	GCA_012689525	RS_GCF_012689525.1	Complete Genome	Paraburkholderia aromaticivorans	0	0	0	0	28	0	0	0	1	1	0	0	0	0	0	0	0	0	0	0	0	0	0	0	0	0	0	0	0	0	0	0	0	0	0	0	0	0	0	GCA_012689525	#N/A
Bacteria	GCA_003268635	RS_GCF_003268635.1	Complete Genome	Paenibacillus sp. DCT19	0	0	0	0	28	0	0	0	0	0	0	0	0	0	0	0	0	0	0	0	0	0	0	0	0	0	0	0	0	0	0	0	0	0	0	0	0	0	0	GCA_003268635	#N/A
Bacteria	GCA_900105995	RS_GCF_900105995.1	Chromosome	Pseudomonas pohangensis	0	0	10	1	28	1	1	0	1	0	0	0	0	0	0	0	0	0	0	2	3	10	1	0	0	0	0	0	0	0	0	0	0	0	0	0	0	0	0	GCA_900105995	23
Bacteria	GCA_000176915	RS_GCF_000176915.2	Complete Genome	Pseudodesulfovibrio aespoeensis Aspo-2	0	0	0	0	28	1	0	0	1	0	0	0	0	0	0	0	0	0	0	0	0	0	0	0	0	0	0	0	0	0	0	0	0	0	0	0	0	0	0	GCA_000176915	34
Bacteria	GCA_000196355	RS_GCF_000196355.1	Complete Genome	Nitrosospira multiformis ATCC 25196	0	0	0	0	28	0	0	0	1	1	0	0	0	0	0	0	0	0	0	0	0	0	0	0	0	0	0	0	0	0	0	0	0	0	0	0	0	0	0	GCA_000196355	13
Bacteria	GCA_000800255	RS_GCF_000800255.1	Complete Genome	Pseudomonas parafulva	2	49	6	1	28	0	0	0	0	0	1	2	49	6	1	0	0	0	0	0	0	0	0	0	0	0	0	0	0	0	0	0	0	0	0	0	0	0	0	GCA_000800255	9
Bacteria	GCA_000439435	RS_GCF_000439435.1	Complete Genome	Spiroplasma taiwanense CT-1	0	0	0	0	28	0	0	0	0	0	0	0	0	0	0	0	0	0	0	0	0	0	0	0	0	0	0	0	0	0	0	0	0	0	0	0	0	0	0	GCA_000439435	0
Bacteria	GCA_001466725	RS_GCF_001466725.1	Complete Genome	Lacimicrobium alkaliphilum	0	0	0	0	28	1	0	0	0	0	0	0	0	0	0	0	0	0	0	0	0	0	0	0	0	0	0	0	0	0	0	0	0	0	0	0	0	0	0	GCA_001466725	11
Bacteria	GCA_000018545	RS_GCF_000018545.1	Complete Genome	Sinorhizobium fredii NGR234	0	0	0	0	28	0	0	0	0	0	0	0	0	0	0	0	0	0	0	0	0	0	0	0	0	0	0	0	0	0	0	0	0	0	0	0	0	0	0	GCA_000018545	13
Bacteria	GCA_000725385	RS_GCF_000725385.1	Complete Genome	Dyella japonica A8	0	0	0	0	28	0	0	0	1	1	0	0	0	0	0	0	0	0	0	0	0	0	0	0	0	0	0	0	0	0	0	0	0	0	0	0	0	0	0	GCA_000725385	5
Bacteria	GCA_000175215	RS_GCF_000175215.2	Complete Genome	Asticcacaulis excentricus CB 48	0	0	0	0	28	1	0	0	0	0	0	0	0	0	0	0	0	0	0	0	0	0	0	0	0	0	0	0	0	0	0	0	0	0	0	0	0	0	0	GCA_000175215	10
Bacteria	GCA_000190735	RS_GCF_000190735.1	Complete Genome	Pseudopedobacter saltans DSM 12145	0	0	0	0	28	0	0	0	1	1	0	0	0	0	0	0	0	0	0	0	0	0	0	0	0	0	0	0	0	0	0	0	0	0	0	0	0	0	0	GCA_000190735	16
Bacteria	GCA_002278075	RS_GCF_002278075.1	Complete Genome	Paraburkholderia aromaticivorans	0	0	0	0	28	0	0	0	1	1	0	0	0	0	0	0	0	0	0	0	0	0	0	0	0	0	0	0	0	0	0	0	0	0	0	0	0	0	0	GCA_002278075	28
Bacteria	GCA_000219915	RS_GCF_000219915.2	Complete Genome	Advenella kashmirensis WT001	0	0	0	0	28	0	0	0	1	1	1	0	0	0	0	0	0	0	0	0	0	0	0	0	0	0	0	0	0	0	0	0	0	0	0	0	0	0	0	GCA_000219915	8
Bacteria	GCA_000695095	RS_GCF_000695095.2	Complete Genome	Gemmatimonas phototrophica	0	0	0	0	28	1	0	0	1	0	0	0	0	0	0	0	0	0	0	0	0	0	0	0	0	0	0	0	0	0	0	0	0	0	0	0	0	0	0	GCA_000695095	6
Bacteria	GCA_001558255	RS_GCF_001558255.2	Complete Genome	Grimontia hollisae	0	0	0	0	28	0	0	0	0	0	0	0	0	0	0	0	0	0	0	0	0	0	0	0	0	0	0	0	0	0	0	0	0	0	0	0	0	0	0	GCA_001558255	16
Bacteria	GCA_000023405	RS_GCF_000023405.1	Complete Genome	Brachybacterium faecium DSM 4810	0	0	0	0	28	0	0	0	0	0	0	0	0	0	0	0	0	0	0	0	0	0	0	0	0	0	0	0	0	0	0	0	0	0	0	0	0	0	0	GCA_000023405	7
Bacteria	GCA_002025665	RS_GCF_002025665.1	Complete Genome	Chryseobacterium indologenes	0	0	0	0	28	0	0	0	0	0	0	0	0	0	0	0	0	0	0	0	0	0	0	0	0	0	0	0	0	0	0	0	0	0	0	0	0	0	0	GCA_002025665	11
Bacteria	GCA_007970805	RS_GCF_007970805.1	Complete Genome	Flavisolibacter ginsenosidimutans	0	0	0	0	28	0	0	0	1	1	1	0	0	0	0	0	0	0	0	0	0	0	0	0	0	0	0	0	0	0	0	0	0	0	0	0	0	0	0	GCA_007970805	#N/A
Bacteria	GCA_900105045	RS_GCF_900105045.1	Chromosome	Brevibacterium sandarakinum	0	0	0	0	28	0	0	0	0	0	0	0	0	0	0	0	0	0	0	0	0	0	0	0	0	0	0	0	0	0	0	0	0	0	0	0	0	0	0	GCA_900105045	11
Bacteria	GCA_000092925	RS_GCF_000092925.1	Complete Genome	Starkeya novella DSM 506	0	0	0	0	28	0	0	0	1	1	0	0	0	0	0	0	0	0	0	0	0	0	0	0	0	0	0	0	0	0	0	0	0	0	0	0	0	0	0	GCA_000092925	18
Bacteria	GCA_002021815	RS_GCF_002021815.1	Complete Genome	Pseudomonas parafulva	0	0	0	0	28	0	0	0	0	0	1	0	0	0	0	0	0	0	0	0	0	0	0	0	0	0	0	0	0	0	0	0	0	0	0	0	0	0	0	GCA_002021815	8
Bacteria	GCA_002157205	RS_GCF_002157205.1	Complete Genome	Kushneria marisflavi	3	94	8	1	28	0	0	0	0	0	0	1	40	8	1	0	0	0	0	0	0	0	0	0	0	0	0	0	0	0	0	0	0	0	0	0	0	0	0	GCA_002157205	14
Bacteria	GCA_009429125	RS_GCF_009429125.1	Complete Genome	Luteimicrobium xylanilyticum	0	0	0	0	28	0	0	0	0	0	0	0	0	0	0	0	0	0	0	0	0	0	0	0	0	0	0	0	0	0	0	0	0	0	0	0	0	0	0	GCA_009429125	#N/A
Bacteria	GCA_014396585	RS_GCF_014396585.1	Complete Genome	Sphingomonas rhizophila	0	0	0	0	28	0	0	0	1	1	1	0	0	0	0	0	0	0	0	0	0	0	0	0	0	0	0	0	0	0	0	0	0	0	0	0	0	0	0	GCA_014396585	#N/A
Bacteria	GCA_001654455	RS_GCF_001654455.1	Complete Genome	Niabella ginsenosidivorans	1	36	3	1	28	0	0	0	0	0	0	0	0	0	0	1	36	3	1	0	0	0	0	0	0	0	0	0	0	0	0	0	0	0	0	0	0	0	0	GCA_001654455	12
Bacteria	GCA_003966695	RS_GCF_003966695.1	Complete Genome	Asticcacaulis excentricus	0	0	0	0	28	1	0	0	0	0	0	0	0	0	0	0	0	0	0	0	0	0	0	0	0	0	0	0	0	0	0	0	0	0	0	0	0	0	0	GCA_003966695	#N/A
Bacteria	GCA_000024925	RS_GCF_000024925.1	Complete Genome	Sanguibacter keddieii DSM 10542	0	0	0	0	28	0	0	0	0	0	0	0	0	0	0	0	0	0	0	0	0	0	0	0	0	0	0	0	0	0	0	0	0	0	0	0	0	0	0	GCA_000024925	8
Bacteria	GCA_000195315	RS_GCF_000195315.1	Complete Genome	Coriobacterium glomerans PW2	2	23	12	2	28	0	0	0	0	0	0	1	14	8	1	1	9	4	1	0	0	0	0	0	0	0	0	0	0	0	0	0	0	0	0	0	0	0	0	GCA_000195315	6
Bacteria	GCA_000175255	RS_GCF_000175255.2	Complete Genome	Zymomonas mobilis subsp. mobilis ATCC 10988	2	14	5	1	28	0	0	0	0	0	1	0	0	0	0	0	0	0	0	0	0	0	0	0	0	0	0	0	0	0	0	0	0	0	0	0	0	0	0	GCA_000175255	10
Bacteria	GCA_007182875	GB_GCA_007182875.1	Complete Genome	Halomonas sulfidaeris	1	36	5	1	28	0	0	0	1	0	0	1	36	5	1	0	0	0	0	0	0	0	0	0	0	0	0	0	0	0	0	0	0	0	0	0	0	0	0	GCA_007182875	#N/A
Bacteria	GCA_001561955	RS_GCF_001561955.1	Complete Genome	Anaerotignum propionicum DSM 1682	0	0	0	0	28	0	0	0	1	0	0	0	0	0	0	0	0	0	0	0	0	0	0	0	0	0	0	0	0	0	0	0	0	0	0	0	0	0	0	GCA_001561955	16
Bacteria	GCA_001543205	RS_GCF_001543205.1	Complete Genome	Aerococcus urinaeequi	0	0	0	0	28	0	0	0	0	0	0	0	0	0	0	0	0	0	0	0	0	0	0	0	0	0	0	0	0	0	0	0	0	0	0	0	0	0	0	GCA_001543205	9
Bacteria	GCA_000327045	RS_GCF_000327045.1	Complete Genome	Thioflavicoccus mobilis 8321	3	82	14	2	28	0	0	0	0	0	0	1	58	5	1	0	0	0	0	1	10	9	1	0	0	0	0	0	0	0	0	0	0	0	0	0	0	0	0	GCA_000327045	25
Bacteria	GCA_014396785	RS_GCF_014396785.1	Complete Genome	Sphingomonas lutea	0	0	0	0	28	1	0	0	0	0	0	0	0	0	0	0	0	0	0	0	0	0	0	0	0	0	0	0	0	0	0	0	0	0	0	0	0	0	0	GCA_014396785	#N/A
Bacteria	GCA_000011905	RS_GCF_000011905.1	Complete Genome	Dehalococcoides mccartyi 195	0	0	0	0	28	0	0	0	0	0	0	0	0	0	0	0	0	0	0	0	0	0	0	0	0	0	0	0	0	0	0	0	0	0	0	0	0	0	0	GCA_000011905	9
Bacteria	GCA_000243135	RS_GCF_000243135.2	Complete Genome	Desulfitobacterium dichloroeliminans LMG P-21439	0	0	0	0	28	0	0	0	0	0	0	0	0	0	0	0	0	0	0	0	0	0	0	0	0	0	0	0	0	0	0	0	0	0	0	0	0	0	0	GCA_000243135	32
Bacteria	GCA_000495505	GB_GCA_000495505.1	Complete Genome	Campylobacter fetus subsp. testudinum 03-427	3	68	11	2	28	0	0	0	0	0	0	1	17	7	1	0	0	0	0	0	0	0	0	0	0	0	0	0	0	0	0	0	0	0	0	0	0	0	0	GCA_000495505	7
Bacteria	GCA_002162355	RS_GCF_002162355.1	Complete Genome	Tumebacillus avium	5	256	17	2	28	0	0	0	0	0	0	0	0	0	0	0	0	0	0	1	27	7	1	0	0	0	0	0	0	0	0	0	0	0	0	0	0	0	0	GCA_002162355	18
Bacteria	GCA_014396165	RS_GCF_014396165.1	Complete Genome	Erysipelothrix inopinata	0	0	0	0	28	0	0	0	0	0	1	0	0	0	0	0	0	0	0	0	0	0	0	0	0	0	0	0	0	0	0	0	0	0	0	0	0	0	0	GCA_014396165	#N/A
Bacteria	GCA_003614435	RS_GCF_003614435.1	Complete Genome	Mycobacterium paragordonae	0	0	4	1	28	0	0	0	0	0	0	0	0	0	0	0	0	0	0	0	0	0	0	0	0	0	0	0	0	0	0	0	0	0	0	0	0	0	0	GCA_003614435	#N/A
Bacteria	GCA_003966975	RS_GCF_003966975.1	Complete Genome	Pelolinea submarina	1	45	7	1	28	1	1	1	0	0	0	1	45	7	1	0	0	0	0	0	0	0	0	0	0	0	0	0	0	0	0	0	0	0	0	0	0	0	0	GCA_003966975	#N/A
Bacteria	GCA_900070355	RS_GCF_900070355.1	Complete Genome	Devriesea agamarum	0	0	0	0	28	0	0	0	0	0	0	0	0	0	0	0	0	0	0	0	0	0	0	0	0	0	0	0	0	0	0	0	0	0	0	0	0	0	0	GCA_900070355	18
Bacteria	GCA_000091165	GB_GCA_000091165.1	Complete Genome	Candidatus Methylomirabilis oxyfera	1	23	6	1	28	0	0	0	0	0	0	1	23	6	1	0	0	0	0	0	0	0	0	0	0	0	0	0	0	0	0	0	0	0	0	0	0	0	0	GCA_000091165	34
Bacteria	GCA_000011365	RS_GCF_000011365.1	Complete Genome	Bradyrhizobium diazoefficiens USDA 110	0	0	0	0	28	0	0	0	0	0	1	0	0	0	0	0	0	0	0	0	0	0	0	0	0	0	0	0	0	0	0	0	0	0	0	0	0	0	0	GCA_000011365	16
Bacteria	GCA_003850345	RS_GCF_003850345.1	Complete Genome	Pseudomonas chlororaphis subsp. piscium	0	0	0	0	28	0	0	0	0	0	0	0	0	0	0	0	0	0	0	0	0	0	0	0	0	0	0	0	0	0	0	0	0	0	0	0	0	0	0	GCA_003850345	#N/A
Bacteria	GCA_002902925	RS_GCF_002902925.1	Complete Genome	Paraburkholderia terrae	0	0	0	0	28	0	0	0	1	1	0	0	0	0	0	0	0	0	0	0	0	0	0	0	0	0	0	0	0	0	0	0	0	0	0	0	0	0	0	GCA_002902925	21
Bacteria	GCA_003945765	RS_GCF_003945765.1	Complete Genome	Pseudomonas chlororaphis subsp. chlororaphis	0	0	0	0	28	0	0	0	0	0	0	0	0	0	0	0	0	0	0	0	0	0	0	0	0	0	0	0	0	0	0	0	0	0	0	0	0	0	0	GCA_003945765	#N/A
Bacteria	GCA_001023535	RS_GCF_001023535.1	Complete Genome	Pseudomonas chlororaphis	0	0	0	0	28	0	0	0	0	0	0	0	0	0	0	0	0	0	0	0	0	0	0	0	0	0	0	0	0	0	0	0	0	0	0	0	0	0	0	GCA_001023535	9
Bacteria	GCA_012848175	RS_GCF_012848175.1	Complete Genome	Xanthomonas campestris pv. badrii	2	242	13	2	28	0	0	0	0	0	1	2	242	13	2	0	0	0	0	0	0	0	0	0	0	0	0	0	0	0	0	0	0	0	0	0	0	0	0	GCA_012848175	#N/A
Bacteria	GCA_000176855	RS_GCF_000176855.2	Complete Genome	Acidovorax avenae subsp. avenae ATCC 19860	4	130	7	1	28	0	0	0	0	0	1	1	51	7	1	0	0	0	0	0	0	0	0	0	0	0	0	0	0	0	0	0	0	0	0	0	0	0	0	GCA_000176855	19
Bacteria	GCA_003029985	GB_GCA_003029985.1	Chromosome	Acidovorax avenae subsp. avenae	1	15	0	0	28	0	0	0	0	0	1	0	0	0	0	0	0	0	0	0	0	0	0	0	0	0	0	0	0	0	0	0	0	0	0	0	0	0	0	GCA_003029985	#N/A
Bacteria	GCA_003029925	GB_GCA_003029925.1	Chromosome	Acidovorax avenae subsp. avenae	1	15	0	0	28	0	0	0	0	0	1	0	0	0	0	0	0	0	0	0	0	0	0	0	0	0	0	0	0	0	0	0	0	0	0	0	0	0	0	GCA_003029925	#N/A
Bacteria	GCA_003029705	GB_GCA_003029705.1	Chromosome	Acidovorax avenae subsp. avenae	2	147	7	1	28	0	0	0	0	0	1	1	81	7	1	0	0	0	0	0	0	0	0	0	0	0	0	0	0	0	0	0	0	0	0	0	0	0	0	GCA_003029705	#N/A
Bacteria	GCA_003355515	RS_GCF_003355515.1	Complete Genome	Aliarcobacter trophiarum LMG 25534	0	0	0	0	28	0	0	0	0	0	0	0	0	0	0	0	0	0	0	0	0	0	0	0	0	0	0	0	0	0	0	0	0	0	0	0	0	0	0	GCA_003355515	#N/A
Bacteria	GCA_002953715	RS_GCF_002953715.1	Complete Genome	Rhizobium leguminosarum	0	0	0	0	28	0	0	0	0	0	1	0	0	0	0	0	0	0	0	0	0	0	0	0	0	0	0	0	0	0	0	0	0	0	0	0	0	0	0	GCA_002953715	17
Bacteria	GCA_000023185	RS_GCF_000023185.1	Complete Genome	Rhizobium leguminosarum bv. trifolii WSM1325	0	0	0	0	28	0	0	0	0	0	1	0	0	0	0	0	0	0	0	0	0	0	0	0	0	0	0	0	0	0	0	0	0	0	0	0	0	0	0	GCA_000023185	14
Bacteria	GCA_000769405	RS_GCF_000769405.2	Complete Genome	Rhizobium leguminosarum bv. trifolii	0	0	0	0	28	0	0	0	0	0	1	0	0	0	0	0	0	0	0	0	0	0	0	0	0	0	0	0	0	0	0	0	0	0	0	0	0	0	0	GCA_000769405	17
Bacteria	GCA_000009265	RS_GCF_000009265.1	Complete Genome	Rhizobium leguminosarum bv. viciae 3841	0	0	0	0	28	0	0	0	0	0	1	0	0	0	0	0	0	0	0	0	0	0	0	0	0	0	0	0	0	0	0	0	0	0	0	0	0	0	0	GCA_000009265	20
Bacteria	GCA_009676745	RS_GCF_009676745.1	Complete Genome	Leuconostoc mesenteroides subsp. mesenteroides	0	0	0	0	28	0	0	0	0	0	0	0	0	0	0	0	0	0	0	0	0	0	0	0	0	0	0	0	0	0	0	0	0	0	0	0	0	0	0	GCA_009676745	#N/A
Bacteria	GCA_000950575	RS_GCF_000950575.1	Complete Genome	Psychromicrobium lacuslunae	0	0	0	0	28	1	0	0	0	0	0	0	0	0	0	0	0	0	0	0	0	0	0	0	0	0	0	0	0	0	0	0	0	0	0	0	0	0	0	GCA_000950575	19
Bacteria	GCA_004194535	RS_GCF_004194535.1	Complete Genome	Iodobacter fluviatilis	0	0	0	0	28	1	0	0	0	0	0	0	0	0	0	0	0	0	0	0	0	0	0	0	0	0	0	0	0	0	0	0	0	0	0	0	0	0	0	GCA_004194535	#N/A
Bacteria	GCA_003261235	RS_GCF_003261235.1	Chromosome	Polynucleobacter paneuropaeus	0	0	0	0	28	1	0	0	0	0	0	0	0	0	0	0	0	0	0	0	0	0	0	0	0	0	0	0	0	0	0	0	0	0	0	0	0	0	0	GCA_003261235	#N/A
Bacteria	GCA_004293625	RS_GCF_004293625.1	Complete Genome	Thiomicrorhabdus indica	1	43	4	1	28	0	0	0	0	0	0	1	43	4	1	0	0	0	0	0	0	0	0	0	0	0	0	0	0	0	0	0	0	0	0	0	0	0	0	GCA_004293625	#N/A
Bacteria	GCA_002310815	RS_GCF_002310815.1	Complete Genome	Pseudoalteromonas tunicata	1	97	3	1	28	0	0	0	0	0	0	1	97	3	1	0	0	0	0	0	0	0	0	0	0	0	0	0	0	0	0	0	0	0	0	0	0	0	0	GCA_002310815	10
Bacteria	GCA_001310225	RS_GCF_001310225.1	Complete Genome	Algibacter alginicilyticus	0	0	0	0	28	0	0	0	0	0	0	0	0	0	0	0	0	0	0	0	0	0	0	0	0	0	0	0	0	0	0	0	0	0	0	0	0	0	0	GCA_001310225	18
Bacteria	GCA_001983935	RS_GCF_001983935.1	Complete Genome	Fuerstia marisgermanicae	1	11	3	1	28	0	0	0	0	0	0	0	0	0	0	1	11	3	1	0	0	0	0	0	0	0	0	0	0	0	0	0	0	0	0	0	0	0	0	GCA_001983935	21
Bacteria	GCA_004136375	RS_GCF_004136375.1	Complete Genome	Xanthomonas oryzae pv. oryzae	1	68	6	1	28	0	0	0	0	0	0	1	68	6	1	0	0	0	0	0	0	0	0	0	0	0	0	0	0	0	0	0	0	0	0	0	0	0	0	GCA_004136375	#N/A
Bacteria	GCA_001999245	RS_GCF_001999245.1	Complete Genome	Labrenzia aggregata	0	0	0	0	28	0	0	0	0	0	0	0	0	0	0	0	0	0	0	0	0	0	0	0	0	0	0	0	0	0	0	0	0	0	0	0	0	0	0	GCA_001999245	16
Bacteria	GCA_900104725	RS_GCF_900104725.1	Chromosome	Actinoplanes derwentensis	1	4	0	0	28	1	0	1	1	0	0	0	0	0	0	0	0	0	0	0	0	0	0	0	0	0	0	0	0	0	0	0	0	0	0	0	0	0	0	GCA_900104725	49
Bacteria	GCA_002005225	RS_GCF_002005225.1	Complete Genome	Streptomyces pactum	5	58	20	3	28	0	0	0	0	0	0	2	25	8	1	0	0	0	0	0	0	0	0	0	0	0	0	0	0	0	0	0	0	0	0	0	0	0	0	GCA_002005225	37
Bacteria	GCA_007431345	RS_GCF_007431345.1	Complete Genome	Chitinimonas arctica	0	0	0	0	28	0	0	0	0	0	0	0	0	0	0	0	0	0	0	0	0	0	0	0	0	0	0	0	0	0	0	0	0	0	0	0	0	0	0	GCA_007431345	#N/A
Bacteria	GCA_003403095	RS_GCF_003403095.1	Complete Genome	Thalassospira indica	0	0	0	0	28	1	0	0	0	0	0	0	0	0	0	0	0	0	0	0	0	0	0	0	0	0	0	0	0	0	0	0	0	0	0	0	0	0	0	GCA_003403095	#N/A
Bacteria	GCA_014489555	RS_GCF_014489555.1	Complete Genome	Hymenobacter qilianensis	0	0	0	0	28	0	0	0	0	0	0	0	0	0	0	0	0	0	0	0	0	0	0	0	0	0	0	0	0	0	0	0	0	0	0	0	0	0	0	GCA_014489555	#N/A
Bacteria	GCA_008704495	RS_GCF_008704495.1	Complete Genome	Streptomyces kanamyceticus	5	149	19	3	28	0	0	0	0	0	0	4	145	14	2	0	0	0	0	0	0	0	0	0	0	0	0	0	0	0	0	0	0	0	0	0	0	0	0	GCA_008704495	#N/A
Bacteria	GCA_014396975	RS_GCF_014396975.1	Complete Genome	Thermomonas carbonis	0	0	0	0	28	0	0	0	0	0	0	0	0	0	0	0	0	0	0	0	0	0	0	0	0	0	0	0	0	0	0	0	0	0	0	0	0	0	0	GCA_014396975	#N/A
Bacteria	GCA_000452745	RS_GCF_000452745.2	Complete Genome	Pseudomonas asturiensis	0	0	0	0	28	0	0	0	0	0	1	0	0	0	0	0	0	0	0	0	0	0	0	0	0	0	0	0	0	0	0	0	0	0	0	0	0	0	0	GCA_000452745	10
Bacteria	GCA_000349325	RS_GCF_000349325.1	Chromosome	Streptomyces davaonensis JCM 4913	2	12	5	1	28	0	0	0	1	1	0	1	8	5	1	0	0	0	0	0	0	0	0	0	0	0	0	0	0	0	0	0	0	0	0	0	0	0	0	GCA_000349325	33
Bacteria	GCA_013170845	RS_GCF_013170845.1	Complete Genome	Mesorhizobium loti R88b	0	0	0	0	28	0	0	0	1	1	1	0	0	0	0	0	0	0	0	0	0	0	0	0	0	0	0	0	0	0	0	0	0	0	0	0	0	0	0	GCA_013170845	#N/A
Bacteria	GCA_000027225	RS_GCF_000027225.1	Complete Genome	Xenorhabdus bovienii SS-2004	3	27	8	1	28	0	0	0	0	0	0	1	7	8	1	0	0	0	0	0	0	0	0	0	0	0	0	0	0	0	0	0	0	0	0	0	0	0	0	GCA_000027225	25
Bacteria	GCA_900089595	RS_GCF_900089595.1	Chromosome	Micromonospora auratinigra	0	0	0	0	28	0	0	0	1	1	0	0	0	0	0	0	0	0	0	0	0	0	0	0	0	0	0	0	0	0	0	0	0	0	0	0	0	0	0	GCA_900089595	19
Bacteria	GCA_002844375	RS_GCF_002844375.1	Complete Genome	Thalassospira marina	0	0	0	0	28	1	1	0	0	0	0	0	0	0	0	0	0	0	0	0	0	0	0	0	0	0	0	0	0	0	0	0	0	0	0	0	0	0	0	GCA_002844375	13
Bacteria	GCA_000494755	RS_GCF_000494755.1	Complete Genome	Actinoplanes friuliensis DSM 7358	0	0	0	0	28	0	0	0	1	1	0	0	0	0	0	0	0	0	0	0	0	0	0	0	0	0	0	0	0	0	0	0	0	0	0	0	0	0	0	GCA_000494755	27
Bacteria	GCA_001678945	RS_GCF_001678945.1	Complete Genome	Phaeobacter gallaeciensis	0	0	0	0	28	1	1	0	0	0	0	0	0	0	0	0	0	0	0	0	0	0	0	0	0	0	0	0	0	0	0	0	0	0	0	0	0	0	0	GCA_001678945	16
Bacteria	GCA_002222635	RS_GCF_002222635.1	Complete Genome	Sulfitobacter pseudonitzschiae	0	0	0	0	28	0	0	0	0	0	0	0	0	0	0	0	0	0	0	0	0	0	0	0	0	0	0	0	0	0	0	0	0	0	0	0	0	0	0	GCA_002222635	14
Bacteria	GCA_900142975	RS_GCF_900142975.1	Chromosome	Salegentibacter salegens	2	113	6	2	28	0	0	0	0	0	0	0	0	0	0	2	113	6	2	0	0	0	0	0	0	0	0	0	0	0	0	0	0	0	0	0	0	0	0	GCA_900142975	9
Bacteria	GCA_008704395	RS_GCF_008704395.1	Complete Genome	Streptomyces alboniger	0	0	4	1	28	0	0	0	1	1	0	2	14	4	1	0	0	0	0	0	0	0	0	0	0	0	0	0	0	0	0	0	0	0	0	0	0	0	0	GCA_008704395	#N/A
Bacteria	GCA_002556545	RS_GCF_002556545.1	Complete Genome	Streptomyces formicae	0	0	0	0	28	0	0	0	0	0	0	0	0	0	0	0	0	0	0	0	0	0	0	0	0	0	0	0	0	0	0	0	0	0	0	0	0	0	0	GCA_002556545	29
Bacteria	GCA_000935025	RS_GCF_000935025.1	Complete Genome	Sphingomonas hengshuiensis	0	0	0	0	28	0	0	0	0	0	0	0	0	0	0	0	0	0	0	0	0	0	0	0	0	0	0	0	0	0	0	0	0	0	0	0	0	0	0	GCA_000935025	11
Bacteria	GCA_003966735	RS_GCF_003966735.1	Complete Genome	Desulfovibrio ferrophilus	0	0	0	0	28	0	0	0	0	0	0	0	0	0	0	0	0	0	0	0	0	0	0	0	0	0	0	0	0	0	0	0	0	0	0	0	0	0	0	GCA_003966735	#N/A
Bacteria	GCA_900091505	RS_GCF_900091505.1	Chromosome	Micromonospora chokoriensis	0	0	0	0	28	1	0	0	1	1	0	0	0	0	0	0	0	0	0	0	0	0	0	0	0	0	0	0	0	0	0	0	0	0	0	0	0	0	0	GCA_900091505	28
Bacteria	GCA_900105005	RS_GCF_900105005.1	Chromosome	Pseudomonas litoralis	0	0	0	0	28	1	1	0	0	0	0	0	0	0	0	0	0	0	0	0	0	0	0	0	0	0	0	0	0	0	0	0	0	0	0	0	0	0	0	GCA_900105005	23
Bacteria	GCA_900129425	RS_GCF_900129425.1	Chromosome	Bradyrhizobium erythrophlei	0	0	0	0	28	0	0	0	0	0	0	0	0	0	0	0	0	0	0	0	0	0	0	0	0	0	0	0	0	0	0	0	0	0	0	0	0	0	0	GCA_900129425	20
Bacteria	GCA_014395785	RS_GCF_014395785.1	Complete Genome	Nocardioides mesophilus	0	0	0	0	28	0	0	0	1	1	0	0	0	0	0	0	0	0	0	0	0	0	0	0	0	0	0	0	0	0	0	0	0	0	0	0	0	0	0	GCA_014395785	#N/A
Bacteria	GCA_008831505	RS_GCF_008831505.1	Complete Genome	Chryseobacterium sp.	0	0	0	0	28	0	0	0	0	0	0	0	0	0	0	0	0	0	0	0	0	0	0	0	0	0	0	0	0	0	0	0	0	0	0	0	0	0	0	GCA_008831505	#N/A
Bacteria	GCA_001542625	RS_GCF_001542625.1	Complete Genome	Streptomyces griseochromogenes	0	0	0	0	28	0	0	0	1	1	0	0	0	0	0	0	0	0	0	0	0	0	0	0	0	0	0	0	0	0	0	0	0	0	0	0	0	0	0	GCA_001542625	37
Bacteria	GCA_000993785	RS_GCF_000993785.3	Complete Genome	Streptomyces xiamenensis	2	34	8	1	28	1	0	1	0	0	1	2	34	8	1	0	0	0	0	0	0	0	0	0	0	0	0	0	0	0	0	0	0	0	0	0	0	0	0	GCA_000993785	28
Bacteria	GCA_013403585	RS_GCF_013403585.1	Complete Genome	Pseudomonas yamanorum	0	0	0	0	28	0	0	0	1	1	0	0	0	0	0	0	0	0	0	0	0	0	0	0	0	0	0	0	0	0	0	0	0	0	0	0	0	0	0	GCA_013403585	#N/A
Bacteria	GCA_000214825	RS_GCF_000214825.1	Complete Genome	Thiomicrospira cyclica ALM1	0	0	0	0	28	1	0	0	0	0	0	0	0	0	0	0	0	0	0	0	0	0	0	0	0	0	0	0	0	0	0	0	0	0	0	0	0	0	0	GCA_000214825	17
Bacteria	GCA_000255295	RS_GCF_000255295.1	Complete Genome	Corallococcus coralloides DSM 2259	2	13	0	0	28	1	1	0	1	1	1	0	0	0	0	0	0	0	0	0	0	0	0	0	0	0	0	0	0	0	0	0	0	0	0	0	0	0	0	GCA_000255295	12
Bacteria	GCA_000269985	RS_GCF_000269985.1	Complete Genome	Kitasatospora setae KM-6054	3	67	13	2	28	0	0	0	1	1	0	3	67	13	2	0	0	0	0	0	0	0	0	0	0	0	0	0	0	0	0	0	0	0	0	0	0	0	0	GCA_000269985	32
Bacteria	GCA_000328705	RS_GCF_000328705.1	Complete Genome	Saccharothrix espanaensis DSM 44229	4	115	13	2	28	0	0	0	1	1	0	1	33	8	1	0	0	0	0	0	0	0	0	0	0	0	0	0	0	0	0	0	0	0	0	0	0	0	0	GCA_000328705	24
Bacteria	GCA_000331735	RS_GCF_000331735.1	Complete Genome	Myxococcus stipitatus DSM 14675	4	73	19	3	28	1	0	0	1	1	1	2	32	13	2	0	0	0	0	1	20	6	1	0	0	0	0	0	0	0	0	0	0	0	0	0	0	0	0	GCA_000331735	18
Bacteria	GCA_000444875	RS_GCF_000444875.1	Complete Genome	Streptomyces collinus Tu 365	0	0	0	0	28	0	0	0	1	1	0	0	0	0	0	0	0	0	0	0	0	0	0	0	0	0	0	0	0	0	0	0	0	0	0	0	0	0	0	GCA_000444875	16
Bacteria	GCA_009498035	RS_GCF_009498035.1	Complete Genome	Saccharothrix syringae	2	19	0	0	28	0	0	0	1	1	0	0	0	0	0	0	0	0	0	0	0	0	0	0	0	0	0	0	0	0	0	0	0	0	0	0	0	0	0	GCA_009498035	#N/A
Bacteria	GCA_009296025	RS_GCF_009296025.1	Complete Genome	Streptomyces tsukubensis	1	5	5	1	28	0	0	0	1	1	0	0	0	0	0	0	0	0	0	0	0	0	0	0	0	0	0	0	0	0	0	0	0	0	0	0	0	0	0	GCA_009296025	#N/A
Bacteria	GCA_008704935	RS_GCF_008704935.1	Complete Genome	Streptomyces vinaceus	0	0	0	0	28	0	0	0	1	1	0	0	0	0	0	0	0	0	0	0	0	0	0	0	0	0	0	0	0	0	0	0	0	0	0	0	0	0	0	GCA_008704935	#N/A
Bacteria	GCA_004803895	RS_GCF_004803895.1	Complete Genome	Streptomyces hawaiiensis	0	0	0	0	28	0	0	0	1	1	0	0	0	0	0	0	0	0	0	0	0	0	0	0	0	0	0	0	0	0	0	0	0	0	0	0	0	0	0	GCA_004803895	#N/A
Bacteria	GCA_003945385	RS_GCF_003945385.1	Complete Genome	Pseudonocardia autotrophica	0	0	0	0	28	0	0	0	1	1	1	0	0	0	0	0	0	0	0	0	0	0	0	0	0	0	0	0	0	0	0	0	0	0	0	0	0	0	0	GCA_003945385	#N/A
Bacteria	GCA_008705135	RS_GCF_008705135.1	Complete Genome	Streptomyces coeruleorubidus	0	0	0	0	28	0	0	0	1	1	0	0	0	0	0	0	0	0	0	0	0	0	0	0	0	0	0	0	0	0	0	0	0	0	0	0	0	0	0	GCA_008705135	#N/A
Bacteria	GCA_001685355	RS_GCF_001685355.1	Complete Genome	Streptomyces lincolnensis	0	0	0	0	28	0	0	0	1	1	0	0	0	0	0	0	0	0	0	0	0	0	0	0	0	0	0	0	0	0	0	0	0	0	0	0	0	0	0	GCA_001685355	43
Bacteria	GCA_005517195	RS_GCF_005517195.1	Complete Genome	Streptomyces exfoliatus	0	0	0	0	28	0	0	0	1	1	1	0	0	0	0	0	0	0	0	0	0	0	0	0	0	0	0	0	0	0	0	0	0	0	0	0	0	0	0	GCA_005517195	#N/A
Bacteria	GCA_007556815	RS_GCF_007556815.1	Complete Genome	Paraburkholderia megapolitana	0	0	0	0	28	0	0	0	0	0	1	0	0	0	0	0	0	0	0	0	0	0	0	0	0	0	0	0	0	0	0	0	0	0	0	0	0	0	0	GCA_007556815	#N/A
Bacteria	GCA_900090275	RS_GCF_900090275.1	Chromosome	Micromonospora zamorensis	0	0	0	0	28	0	0	0	0	0	1	0	0	0	0	0	0	0	0	0	0	0	0	0	0	0	0	0	0	0	0	0	0	0	0	0	0	0	0	GCA_900090275	26
Bacteria	GCA_000830005	RS_GCF_000830005.1	Complete Genome	Streptomyces vietnamensis	4	41	6	1	28	0	0	0	1	1	0	0	0	0	0	0	0	0	0	0	0	0	0	0	0	0	0	0	0	0	0	0	0	0	0	0	0	0	0	GCA_000830005	24
Bacteria	GCA_000761215	RS_GCF_000761215.1	Complete Genome	Streptomyces glaucescens	4	127	5	1	28	0	0	0	1	1	0	2	69	5	1	0	0	0	0	0	0	0	0	0	0	0	0	0	0	0	0	0	0	0	0	0	0	0	0	GCA_000761215	38
Bacteria	GCA_014171475	RS_GCF_014171475.1	Complete Genome	Sphingomonas alpina	0	0	0	0	28	0	0	0	1	1	0	0	0	0	0	0	0	0	0	0	0	0	0	0	0	0	0	0	0	0	0	0	0	0	0	0	0	0	0	GCA_014171475	#N/A
Bacteria	GCA_001077815	RS_GCF_001077815.2	Complete Genome	Aurantiacibacter atlanticus	0	0	0	0	28	0	0	0	0	0	0	0	0	0	0	0	0	0	0	0	0	0	0	0	0	0	0	0	0	0	0	0	0	0	0	0	0	0	0	GCA_001077815	17
Bacteria	GCA_002354875	RS_GCF_002354875.1	Complete Genome	Actinosynnema pretiosum	1	11	0	0	28	0	0	0	0	0	0	0	0	0	0	0	0	0	0	0	0	0	0	0	0	0	0	0	0	0	0	0	0	0	0	0	0	0	0	GCA_002354875	15
Bacteria	GCA_014490665	RS_GCF_014490665.1	Complete Genome	Sphingomonas alpina	0	0	0	0	28	0	0	0	1	1	0	0	0	0	0	0	0	0	0	0	0	0	0	0	0	0	0	0	0	0	0	0	0	0	0	0	0	0	0	GCA_014490665	#N/A
Bacteria	GCA_004564375	RS_GCF_004564375.1	Complete Genome	Nocardioides euryhalodurans	0	0	0	0	28	0	0	0	0	0	0	0	0	0	0	0	0	0	0	0	0	0	0	0	0	0	0	0	0	0	0	0	0	0	0	0	0	0	0	GCA_004564375	#N/A
Bacteria	GCA_000091305	RS_GCF_000091305.1	Complete Genome	Streptomyces scabiei 87.22	0	0	0	0	28	0	0	0	0	0	1	0	0	0	0	0	0	0	0	0	0	0	0	0	0	0	0	0	0	0	0	0	0	0	0	0	0	0	0	GCA_000091305	51
Bacteria	GCA_001941625	RS_GCF_001941625.1	Complete Genome	Actinoalloteichus fjordicus	18	164	33	5	28	1	1	0	0	0	0	6	80	22	3	0	0	0	0	0	0	0	0	0	0	0	0	0	0	0	0	0	0	0	0	0	0	0	0	GCA_001941625	31
Bacteria	GCA_003391135	RS_GCF_003391135.1	Complete Genome	Streptomyces olivoreticuli subsp. olivoreticuli	5	86	14	2	28	0	0	0	0	0	0	3	34	14	2	0	0	0	0	0	0	0	0	0	0	0	0	0	0	0	0	0	0	0	0	0	0	0	0	GCA_003391135	#N/A
Bacteria	GCA_001455205	RS_GCF_001455205.1	Complete Genome	Nitrosomonas ureae	2	23	16	2	28	0	0	0	0	0	0	1	6	7	1	0	0	0	0	0	0	0	0	0	0	0	0	0	0	0	0	0	0	0	0	0	0	0	0	GCA_001455205	35
Bacteria	GCA_000230995	RS_GCF_000230995.2	Complete Genome	Mesorhizobium australicum WSM2073	0	0	0	0	28	0	0	0	0	0	1	0	0	0	0	0	0	0	0	0	0	0	0	0	0	0	0	0	0	0	0	0	0	0	0	0	0	0	0	GCA_000230995	13
Bacteria	GCA_014217565	RS_GCF_014217565.1	Complete Genome	Kribbella qitaiheensis	0	0	0	0	28	0	0	0	0	0	0	0	0	0	0	0	0	0	0	0	0	0	0	0	0	0	0	0	0	0	0	0	0	0	0	0	0	0	0	GCA_014217565	#N/A
Bacteria	GCA_000009625	RS_GCF_000009625.1	Complete Genome	Mesorhizobium japonicum MAFF 303099	0	0	0	0	28	0	0	0	0	0	1	0	0	0	0	0	0	0	0	0	0	0	0	0	0	0	0	0	0	0	0	0	0	0	0	0	0	0	0	GCA_000009625	17
Bacteria	GCA_003627815	RS_GCF_003627815.1	Complete Genome	Streptomyces hundungensis	0	0	0	0	28	0	0	0	1	0	0	0	0	0	0	0	0	0	0	0	0	0	0	0	0	0	0	0	0	0	0	0	0	0	0	0	0	0	0	GCA_003627815	#N/A
Bacteria	GCA_008932115	RS_GCF_008932115.1	Complete Genome	Bradyrhizobium betae	0	0	0	0	28	0	0	0	0	0	1	0	0	0	0	0	0	0	0	0	0	0	0	0	0	0	0	0	0	0	0	0	0	0	0	0	0	0	0	GCA_008932115	#N/A
Bacteria	GCA_008704995	RS_GCF_008704995.1	Complete Genome	Streptomyces nodosus	2	27	14	2	28	0	0	0	1	1	0	4	31	14	2	0	0	0	0	0	0	0	0	0	0	0	0	0	0	0	0	0	0	0	0	0	0	0	0	GCA_008704995	#N/A
Bacteria	GCA_000454545	RS_GCF_000454545.1	Chromosome	Xanthomonas cassavae CFBP 4642	1	32	7	1	28	0	0	0	0	0	1	1	32	7	1	0	0	0	0	0	0	0	0	0	0	0	0	0	0	0	0	0	0	0	0	0	0	0	0	GCA_000454545	26
Bacteria	GCA_002355495	GB_GCA_002355495.1	Complete Genome	Streptomyces laurentii	2	104	6	1	28	0	0	0	1	1	0	1	35	6	1	0	0	0	0	0	0	0	0	0	0	0	0	0	0	0	0	0	0	0	0	0	0	0	0	GCA_002355495	25
Bacteria	GCA_900090265	RS_GCF_900090265.1	Chromosome	Micromonospora rifamycinica	3	112	7	1	28	1	1	1	0	0	0	1	56	7	1	0	0	0	0	0	0	0	0	0	0	0	0	0	0	0	0	0	0	0	0	0	0	0	0	GCA_900090265	27
Bacteria	GCA_011047135	RS_GCF_011047135.1	Complete Genome	Microbacterium endophyticum	0	0	0	0	28	0	0	0	0	0	1	0	0	0	0	0	0	0	0	0	0	0	0	0	0	0	0	0	0	0	0	0	0	0	0	0	0	0	0	GCA_011047135	#N/A
Bacteria	GCA_900091495	RS_GCF_900091495.1	Chromosome	Micromonospora echinospora	2	31	0	0	28	0	0	0	1	1	0	0	0	0	0	0	0	0	0	0	0	0	0	0	0	0	0	0	0	0	0	0	0	0	0	0	0	0	0	GCA_900091495	34
Bacteria	GCA_011764585	RS_GCF_011764585.1	Complete Genome	Sulfurimicrobium lacus	0	0	0	0	28	0	0	0	0	0	0	0	0	0	0	0	0	0	0	0	0	0	0	0	0	0	0	0	0	0	0	0	0	0	0	0	0	0	0	GCA_011764585	#N/A
Bacteria	GCA_014189435	RS_GCF_014189435.1	Complete Genome	Mesorhizobium loti	0	0	0	0	28	0	0	0	1	1	1	0	0	0	0	0	0	0	0	0	0	0	0	0	0	0	0	0	0	0	0	0	0	0	0	0	0	0	0	GCA_014189435	#N/A
Bacteria	GCA_900090295	RS_GCF_900090295.1	Chromosome	Micromonospora coxensis	2	51	8	1	28	1	0	0	1	1	0	2	51	8	1	0	0	0	0	0	0	0	0	0	0	0	0	0	0	0	0	0	0	0	0	0	0	0	0	GCA_900090295	22
Bacteria	GCA_900091425	RS_GCF_900091425.1	Chromosome	Micromonospora krabiensis	0	0	0	0	28	1	1	0	1	1	0	0	0	0	0	0	0	0	0	0	0	0	0	0	0	0	0	0	0	0	0	0	0	0	0	0	0	0	0	GCA_900091425	27
Bacteria	GCA_003999565	RS_GCF_003999565.1	Complete Genome	Xanthomonas phaseoli pv. phaseoli	0	0	0	0	28	0	0	0	0	0	0	0	0	0	0	0	0	0	0	0	0	0	0	0	0	0	0	0	0	0	0	0	0	0	0	0	0	0	0	GCA_003999565	#N/A
Bacteria	GCA_004114915	RS_GCF_004114915.1	Complete Genome	Bradyrhizobium guangxiense	0	0	0	0	28	0	0	0	0	0	0	0	0	0	0	0	0	0	0	0	0	0	0	0	0	0	0	0	0	0	0	0	0	0	0	0	0	0	0	GCA_004114915	#N/A
Bacteria	GCA_000153125	RS_GCF_000153125.2	Chromosome	Congregibacter litoralis KT71	0	0	0	0	28	1	1	0	0	0	0	0	0	0	0	0	0	0	0	0	0	0	0	0	0	0	0	0	0	0	0	0	0	0	0	0	0	0	0	GCA_000153125	21
Bacteria	GCA_001294575	RS_GCF_001294575.1	Complete Genome	Pseudomonas versuta	0	0	0	0	28	0	0	0	1	1	0	0	0	0	0	0	0	0	0	0	0	0	0	0	0	0	0	0	0	0	0	0	0	0	0	0	0	0	0	GCA_001294575	9
Bacteria	GCA_000973125	RS_GCF_000973125.1	Complete Genome	Xenorhabdus bovienii	0	0	6	1	28	0	0	0	0	0	0	0	0	0	0	0	0	0	0	0	0	0	0	0	0	0	0	0	0	0	0	0	0	0	0	0	0	0	0	GCA_000973125	28
Bacteria	GCA_001908725	RS_GCF_001908725.1	Complete Genome	Xanthomonas vesicatoria ATCC 35937	0	0	0	0	28	0	0	0	0	0	1	0	0	0	0	0	0	0	0	0	0	0	0	0	0	0	0	0	0	0	0	0	0	0	0	0	0	0	0	GCA_001908725	22
Bacteria	GCA_003122365	RS_GCF_003122365.1	Complete Genome	Streptomyces spongiicola	4	144	8	1	28	1	1	0	1	0	0	2	133	8	1	0	0	0	0	0	0	0	0	0	0	0	0	0	0	0	0	0	0	0	0	0	0	0	0	GCA_003122365	#N/A
Bacteria	GCA_014189535	RS_GCF_014189535.1	Complete Genome	Rhizobium lusitanum	0	0	0	0	28	0	0	0	0	0	0	0	0	0	0	0	0	0	0	0	0	0	0	0	0	0	0	0	0	0	0	0	0	0	0	0	0	0	0	GCA_014189535	#N/A
Bacteria	GCA_000307105	RS_GCF_000307105.1	Complete Genome	Desulfobacula toluolica Tol2	3	80	12	2	28	1	1	1	1	0	0	1	8	7	1	0	0	0	0	0	0	0	0	0	0	0	0	0	0	0	0	0	0	0	0	1	68	5	1	GCA_000307105	30
Bacteria	GCA_900141755	RS_GCF_900141755.1	Chromosome	Bradyrhizobium lablabi	0	0	0	0	28	0	0	0	0	0	0	0	0	0	0	0	0	0	0	0	0	0	0	0	0	0	0	0	0	0	0	0	0	0	0	0	0	0	0	GCA_900141755	16
Bacteria	GCA_001685415	RS_GCF_001685415.1	Complete Genome	Serinicoccus hydrothermalis	0	0	0	0	28	0	0	0	0	0	0	0	0	0	0	0	0	0	0	0	0	0	0	0	0	0	0	0	0	0	0	0	0	0	0	0	0	0	0	GCA_001685415	9
Bacteria	GCA_001761465	RS_GCF_001761465.1	Complete Genome	Flavobacterium gilvum	0	0	0	0	28	1	0	0	0	0	0	0	0	0	0	0	0	0	0	0	0	0	0	0	0	0	0	0	0	0	0	0	0	0	0	0	0	0	0	GCA_001761465	8
Bacteria	GCA_002356515	RS_GCF_002356515.1	Chromosome	Mesorhizobium loti	0	0	0	0	28	0	0	0	1	1	1	0	0	0	0	0	0	0	0	0	0	0	0	0	0	0	0	0	0	0	0	0	0	0	0	0	0	0	0	GCA_002356515	23
Bacteria	GCA_900105835	RS_GCF_900105835.1	Chromosome	Pseudomonas fragi	0	0	0	0	28	1	0	0	0	0	0	0	0	0	0	0	0	0	0	0	0	0	0	0	0	0	0	0	0	0	0	0	0	0	0	0	0	0	0	GCA_900105835	6
Bacteria	GCA_001931535	RS_GCF_001931535.1	Complete Genome	Minicystis rosea	3	50	3	1	28	0	0	0	1	1	1	0	0	0	0	0	0	0	0	0	0	0	0	0	0	0	0	0	0	0	0	0	0	0	0	0	0	0	0	GCA_001931535	22
Bacteria	GCA_003963535	RS_GCF_003963535.1	Complete Genome	Streptomyces cyaneochromogenes	0	0	0	0	28	0	0	0	0	0	0	0	0	0	0	0	0	0	0	0	0	0	0	0	0	0	0	0	0	0	0	0	0	0	0	0	0	0	0	GCA_003963535	#N/A
Bacteria	GCA_900091445	RS_GCF_900091445.1	Chromosome	Micromonospora echinofusca	0	0	0	0	28	0	0	0	0	0	0	0	0	0	0	0	0	0	0	0	0	0	0	0	0	0	0	0	0	0	0	0	0	0	0	0	0	0	0	GCA_900091445	27
Bacteria	GCA_013170705	RS_GCF_013170705.1	Complete Genome	Mesorhizobium loti	0	0	0	0	28	0	0	0	1	1	1	0	0	0	0	0	0	0	0	0	0	0	0	0	0	0	0	0	0	0	0	0	0	0	0	0	0	0	0	GCA_013170705	#N/A
Bacteria	GCA_014489535	RS_GCF_014489535.1	Complete Genome	Diaphorobacter aerolatus	1	61	3	1	28	0	0	0	0	0	0	0	0	0	0	1	61	3	1	0	0	0	0	0	0	0	0	0	0	0	0	0	0	0	0	0	0	0	0	GCA_014489535	#N/A
Bacteria	GCA_900090305	RS_GCF_900090305.1	Chromosome	Micromonospora siamensis	0	0	0	0	28	0	0	0	1	1	0	0	0	0	0	0	0	0	0	0	0	0	0	0	0	0	0	0	0	0	0	0	0	0	0	0	0	0	0	GCA_900090305	26
Bacteria	GCA_900106065	RS_GCF_900106065.1	Chromosome	Pseudomonas mandelii	0	0	0	0	28	1	0	0	1	1	1	0	0	0	0	0	0	0	0	0	0	0	0	0	0	0	0	0	0	0	0	0	0	0	0	0	0	0	0	GCA_900106065	24
Bacteria	GCA_002266435	RS_GCF_002266435.2	Complete Genome	Bradyrhizobium amphicarpaeae	0	0	0	0	28	0	0	0	0	0	0	0	0	0	0	0	0	0	0	0	0	0	0	0	0	0	0	0	0	0	0	0	0	0	0	0	0	0	0	GCA_002266435	9
Bacteria	GCA_009646115	RS_GCF_009646115.1	Complete Genome	Pantoea eucalypti	0	0	0	0	28	0	0	0	0	0	1	0	0	0	0	0	0	0	0	0	0	0	0	0	0	0	0	0	0	0	0	0	0	0	0	0	0	0	0	GCA_009646115	#N/A
Bacteria	GCA_014084045	RS_GCF_014084045.1	Chromosome	Microbacterium esteraromaticum	0	0	0	0	28	0	0	0	0	0	0	0	0	0	0	0	0	0	0	0	0	0	0	0	0	0	0	0	0	0	0	0	0	0	0	0	0	0	0	GCA_014084045	#N/A
Bacteria	GCA_900129505	RS_GCF_900129505.1	Chromosome	Bradyrhizobium erythrophlei	0	0	0	0	28	0	0	0	0	0	0	0	0	0	0	0	0	0	0	0	0	0	0	0	0	0	0	0	0	0	0	0	0	0	0	0	0	0	0	GCA_900129505	20
Bacteria	GCA_000238315	RS_GCF_000238315.3	Chromosome	Pseudoalteromonas piscicida	0	0	0	0	28	0	0	0	0	0	0	0	0	0	0	0	0	0	0	0	0	0	0	0	0	0	0	0	0	0	0	0	0	0	0	0	0	0	0	GCA_000238315	19
Bacteria	GCA_900105735	RS_GCF_900105735.1	Chromosome	Pseudomonas yamanorum	0	0	0	0	28	0	0	0	1	1	0	0	0	0	0	0	0	0	0	0	0	0	0	0	0	0	0	0	0	0	0	0	0	0	0	0	0	0	0	GCA_900105735	14
Bacteria	GCA_002214185	GB_GCA_002214185.1	Chromosome	Streptomyces capitiformicae	0	0	0	0	28	0	0	0	0	0	0	0	0	0	0	0	0	0	0	0	0	0	0	0	0	0	0	0	0	0	0	0	0	0	0	0	0	0	0	GCA_002214185	48
Bacteria	GCA_001305575	RS_GCF_001305575.3	Complete Genome	Beggiatoa leptomitoformis	1	8	0	0	28	1	0	0	0	0	0	0	0	0	0	0	0	0	0	0	0	0	0	0	0	0	0	0	0	0	0	0	0	0	0	0	0	0	0	GCA_001305575	49
Bacteria	GCA_002531755	RS_GCF_002531755.2	Complete Genome	Rhizobium acidisoli	0	0	0	0	28	0	0	0	1	1	1	0	0	0	0	0	0	0	0	0	0	0	0	0	0	0	0	0	0	0	0	0	0	0	0	0	0	0	0	GCA_002531755	14
Bacteria	GCA_004114975	RS_GCF_004114975.1	Complete Genome	Bradyrhizobium guangdongense	0	0	0	0	28	0	0	0	0	0	0	0	0	0	0	0	0	0	0	0	0	0	0	0	0	0	0	0	0	0	0	0	0	0	0	0	0	0	0	GCA_004114975	#N/A
Bacteria	GCA_014216315	RS_GCF_014216315.1	Complete Genome	Streptomyces finlayi	0	0	0	0	28	0	0	0	1	1	0	0	0	0	0	0	0	0	0	0	0	0	0	0	0	0	0	0	0	0	0	0	0	0	0	0	0	0	0	GCA_014216315	#N/A
Bacteria	GCA_001580365	RS_GCF_001580365.1	Chromosome	Kocuria turfanensis	0	0	0	0	28	0	0	0	0	0	0	0	0	0	0	0	0	0	0	0	0	0	0	0	0	0	0	0	0	0	0	0	0	0	0	0	0	0	0	GCA_001580365	13
Bacteria	GCA_003867075	RS_GCF_003867075.1	Chromosome	Tenacibaculum mesophilum	0	0	0	0	28	0	0	0	0	0	0	0	0	0	0	0	0	0	0	0	0	0	0	0	0	0	0	0	0	0	0	0	0	0	0	0	0	0	0	GCA_003867075	#N/A
Bacteria	GCA_003367705	RS_GCF_003367705.1	Complete Genome	Microbacterium foliorum	0	0	0	0	28	0	0	0	0	0	1	0	0	0	0	0	0	0	0	0	0	0	0	0	0	0	0	0	0	0	0	0	0	0	0	0	0	0	0	GCA_003367705	#N/A
Bacteria	GCA_900091455	RS_GCF_900091455.1	Chromosome	Micromonospora coriariae	0	0	0	0	28	0	0	0	0	0	1	0	0	0	0	0	0	0	0	0	0	0	0	0	0	0	0	0	0	0	0	0	0	0	0	0	0	0	0	GCA_900091455	27
Bacteria	GCA_000231385	RS_GCF_000231385.2	Complete Genome	Desulfosporosinus meridiei DSM 13257	0	0	0	0	28	1	0	0	0	0	0	0	0	0	0	0	0	0	0	0	0	0	0	0	0	0	0	0	0	0	0	0	0	0	0	0	0	0	0	GCA_000231385	10
Bacteria	GCA_000968175	RS_GCF_000968175.1	Complete Genome	Xenorhabdus poinarii G6	4	41	8	1	28	0	0	0	0	0	0	0	0	0	0	0	0	0	0	0	0	0	0	0	0	0	0	0	0	0	0	0	0	0	0	0	0	0	0	GCA_000968175	28
Bacteria	GCA_000023125	RS_GCF_000023125.1	Complete Genome	Dyadobacter fermentans DSM 18053	0	0	0	0	28	0	0	0	1	1	1	0	0	0	0	0	0	0	0	0	0	0	0	0	0	0	0	0	0	0	0	0	0	0	0	0	0	0	0	GCA_000023125	11
Bacteria	GCA_002024885	RS_GCF_002024885.1	Chromosome	Microbacterium foliorum	0	0	0	0	28	0	0	0	0	0	1	0	0	0	0	0	0	0	0	0	0	0	0	0	0	0	0	0	0	0	0	0	0	0	0	0	0	0	0	GCA_002024885	10
Bacteria	GCA_004683965	RS_GCF_004683965.1	Complete Genome	Nocardioides seonyuensis	0	0	0	0	28	0	0	0	0	0	0	0	0	0	0	0	0	0	0	0	0	0	0	0	0	0	0	0	0	0	0	0	0	0	0	0	0	0	0	GCA_004683965	#N/A
Bacteria	GCA_900142985	RS_GCF_900142985.1	Chromosome	Bradyrhizobium erythrophlei	0	0	0	0	28	0	0	0	0	0	0	0	0	0	0	0	0	0	0	0	0	0	0	0	0	0	0	0	0	0	0	0	0	0	0	0	0	0	0	GCA_900142985	14
Bacteria	GCA_002009175	RS_GCF_002009175.1	Complete Genome	Streptomyces niveus	5	145	12	2	28	0	0	0	1	1	1	3	123	12	2	0	0	0	0	0	0	0	0	0	0	0	0	0	0	0	0	0	0	0	0	0	0	0	0	GCA_002009175	32
Bacteria	GCA_000819565	RS_GCF_000819565.1	Complete Genome	Celeribacter indicus	0	0	0	0	28	1	1	1	0	0	0	0	0	0	0	0	0	0	0	0	0	0	0	0	0	0	0	0	0	0	0	0	0	0	0	0	0	0	0	GCA_000819565	45
Bacteria	GCA_002082585	RS_GCF_002082585.1	Complete Genome	Kitasatospora albolonga	11	147	7	1	28	0	0	0	0	0	0	2	22	7	1	0	0	0	0	0	0	0	0	0	0	0	0	0	0	0	0	0	0	0	0	0	0	0	0	GCA_002082585	25
Bacteria	GCA_900100885	RS_GCF_900100885.1	Chromosome	Microbacterium pygmaeum	0	0	0	0	28	0	0	0	1	1	0	0	0	0	0	0	0	0	0	0	0	0	0	0	0	0	0	0	0	0	0	0	0	0	0	0	0	0	0	GCA_900100885	8
Bacteria	GCA_000284295	RS_GCF_000284295.1	Complete Genome	Actinoplanes missouriensis 431	0	0	0	0	28	0	0	0	1	1	0	0	0	0	0	0	0	0	0	0	0	0	0	0	0	0	0	0	0	0	0	0	0	0	0	0	0	0	0	GCA_000284295	26
Bacteria	GCA_003268675	RS_GCF_003268675.1	Complete Genome	Streptomyces bacillaris	1	4	0	0	28	0	0	0	1	1	0	0	0	0	0	0	0	0	0	0	0	0	0	0	0	0	0	0	0	0	0	0	0	0	0	0	0	0	0	GCA_003268675	#N/A
Bacteria	GCA_000007145	RS_GCF_000007145.1	Complete Genome	Xanthomonas campestris pv. campestris str. ATCC 33913	0	0	0	0	28	0	0	0	0	0	1	0	0	0	0	0	0	0	0	0	0	0	0	0	0	0	0	0	0	0	0	0	0	0	0	0	0	0	0	GCA_000007145	27
Bacteria	GCA_001660485	RS_GCF_001660485.1	Complete Genome	Agromyces aureus	0	0	0	0	28	0	0	0	1	1	1	0	0	0	0	0	0	0	0	0	0	0	0	0	0	0	0	0	0	0	0	0	0	0	0	0	0	0	0	GCA_001660485	13
Bacteria	GCA_900091515	RS_GCF_900091515.1	Chromosome	Micromonospora purpureochromogenes	0	0	0	0	28	0	0	0	1	1	0	0	0	0	0	0	0	0	0	0	0	0	0	0	0	0	0	0	0	0	0	0	0	0	0	0	0	0	0	GCA_900091515	22
Bacteria	GCA_002407185	RS_GCF_002407185.1	Complete Genome	Brachybacterium vulturis	1	79	7	1	28	0	0	0	0	0	0	1	79	7	1	0	0	0	0	0	0	0	0	0	0	0	0	0	0	0	0	0	0	0	0	0	0	0	0	GCA_002407185	9
Bacteria	GCA_000058485	RS_GCF_000058485.1	Complete Genome	Frankia alni ACN14a	5	152	8	1	28	0	0	0	0	0	1	1	25	8	1	0	0	0	0	0	0	0	0	0	0	0	0	0	0	0	0	0	0	0	0	0	0	0	0	GCA_000058485	64
Bacteria	GCA_001548015	RS_GCF_001548015.1	Complete Genome	Methylobacterium aquaticum	2	12	5	1	28	1	0	0	0	0	1	1	5	5	1	0	0	0	0	0	0	0	0	0	0	0	0	0	0	0	0	0	0	0	0	0	0	0	0	GCA_001548015	28
Bacteria	GCA_000802245	RS_GCF_000802245.2	Complete Genome	Streptomyces pluripotens	0	0	0	0	28	1	0	0	1	1	0	0	0	0	0	0	0	0	0	0	0	0	0	0	0	0	0	0	0	0	0	0	0	0	0	0	0	0	0	GCA_000802245	29
Bacteria	GCA_006385575	RS_GCF_006385575.1	Complete Genome	Microbacterium foliorum	0	0	0	0	28	0	0	0	0	0	1	0	0	0	0	0	0	0	0	0	0	0	0	0	0	0	0	0	0	0	0	0	0	0	0	0	0	0	0	GCA_006385575	#N/A
Bacteria	GCA_900102035	RS_GCF_900102035.1	Chromosome	Pseudomonas extremaustralis	0	0	0	0	28	1	0	0	0	0	0	0	0	0	0	0	0	0	0	0	0	0	0	0	0	0	0	0	0	0	0	0	0	0	0	0	0	0	0	GCA_900102035	22
Bacteria	GCA_000300005	RS_GCF_000300005.1	Complete Genome	Alcanivorax dieselolei B5	1	63	6	1	28	1	1	1	0	0	0	1	63	6	1	0	0	0	0	0	0	0	0	0	0	0	0	0	0	0	0	0	0	0	0	0	0	0	0	GCA_000300005	18
Bacteria	GCA_000220705	RS_GCF_000220705.2	Complete Genome	Streptomyces xinghaiensis S187	3	91	8	1	28	1	1	1	0	0	0	2	78	8	1	0	0	0	0	0	0	0	0	0	0	0	0	0	0	0	0	0	0	0	0	0	0	0	0	GCA_000220705	25
Bacteria	GCA_004295485	RS_GCF_004295485.1	Complete Genome	Janibacter limosus	0	0	0	0	28	0	0	0	1	0	0	0	0	0	0	0	0	0	0	0	0	0	0	0	0	0	0	0	0	0	0	0	0	0	0	0	0	0	0	GCA_004295485	#N/A
Bacteria	GCA_006094695	RS_GCF_006094695.1	Complete Genome	Kocuria rosea	0	0	0	0	28	0	0	0	0	0	0	0	0	0	0	0	0	0	0	0	0	0	0	0	0	0	0	0	0	0	0	0	0	0	0	0	0	0	0	GCA_006094695	#N/A
Bacteria	GCA_002764115	RS_GCF_002764115.1	Complete Genome	Phyllobacterium zundukense	0	0	0	0	28	0	0	0	0	0	1	0	0	0	0	0	0	0	0	0	0	0	0	0	0	0	0	0	0	0	0	0	0	0	0	0	0	0	0	GCA_002764115	13
Bacteria	GCA_004358445	RS_GCF_004358445.1	Complete Genome	Parashewanella tropica	1	4	3	1	28	0	0	0	0	0	0	1	4	3	1	0	0	0	0	0	0	0	0	0	0	0	0	0	0	0	0	0	0	0	0	0	0	0	0	GCA_004358445	#N/A
Bacteria	GCA_000024965	RS_GCF_000024965.1	Complete Genome	Xylanimonas cellulosilytica DSM 15894	1	32	4	1	28	0	0	0	0	0	1	0	0	0	0	0	0	0	0	0	0	0	0	0	0	0	0	0	0	0	0	0	0	0	0	0	0	0	0	GCA_000024965	12
Bacteria	GCA_000166135	RS_GCF_000166135.1	Complete Genome	Frankia inefficax	1	4	0	0	28	0	0	0	0	0	1	0	0	0	0	0	0	0	0	0	0	0	0	0	0	0	0	0	0	0	0	0	0	0	0	0	0	0	0	GCA_000166135	44
Bacteria	GCA_000758705	RS_GCF_000758705.1	Complete Genome	Paenibacillus graminis	0	0	0	0	28	0	0	0	0	0	1	0	0	0	0	0	0	0	0	0	0	0	0	0	0	0	0	0	0	0	0	0	0	0	0	0	0	0	0	GCA_000758705	11
Bacteria	GCA_900475285	RS_GCF_900475285.1	Complete Genome	Pseudomonas taetrolens	0	0	0	0	28	0	0	0	0	0	0	0	0	0	0	0	0	0	0	0	0	0	0	0	0	0	0	0	0	0	0	0	0	0	0	0	0	0	0	GCA_900475285	#N/A
Bacteria	GCA_013177435	RS_GCF_013177435.1	Complete Genome	Xylella taiwanensis	0	0	4	1	28	0	0	0	0	0	1	0	0	0	0	0	0	0	0	0	0	0	0	0	0	0	0	0	0	0	0	0	0	0	0	0	0	0	0	GCA_013177435	#N/A
Bacteria	GCA_014489575	RS_GCF_014489575.1	Complete Genome	Tessaracoccus defluvii	6	210	15	2	28	0	0	0	0	0	0	1	111	8	1	0	0	0	0	1	6	7	1	0	0	0	0	0	0	0	0	0	0	0	0	0	0	0	0	GCA_014489575	#N/A
Bacteria	GCA_001506165	RS_GCF_001506165.1	Complete Genome	Pantoea vagans	0	0	0	0	28	0	0	0	0	0	1	0	0	0	0	0	0	0	0	0	0	0	0	0	0	0	0	0	0	0	0	0	0	0	0	0	0	0	0	GCA_001506165	22
Bacteria	GCA_001886715	RS_GCF_001886715.1	Complete Genome	Nocardia mangyaensis	2	56	8	1	28	0	0	0	0	0	0	1	25	8	1	0	0	0	0	0	0	0	0	0	0	0	0	0	0	0	0	0	0	0	0	0	0	0	0	GCA_001886715	28
Bacteria	GCA_004526345	RS_GCF_004526345.1	Complete Genome	Ornithinimicrobium flavum	0	0	0	0	28	0	0	0	0	0	1	0	0	0	0	0	0	0	0	0	0	0	0	0	0	0	0	0	0	0	0	0	0	0	0	0	0	0	0	GCA_004526345	#N/A
Bacteria	GCA_003325375	RS_GCF_003325375.1	Complete Genome	Streptomyces globosus	5	84	15	2	28	0	0	0	0	0	0	4	70	15	2	0	0	0	0	0	0	0	0	0	0	0	0	0	0	0	0	0	0	0	0	0	0	0	0	GCA_003325375	#N/A
Bacteria	GCA_003626895	RS_GCF_003626895.1	Chromosome	Nocardia yunnanensis	0	0	3	1	28	0	0	0	1	1	0	0	0	0	0	0	0	0	0	0	0	0	0	0	0	0	0	0	0	0	0	0	0	0	0	0	0	0	0	GCA_003626895	#N/A
Bacteria	GCA_000261045	RS_GCF_000261045.2	Complete Genome	Serratia inhibens PRI-2C	2	39	6	1	28	1	0	0	1	1	1	2	39	6	1	0	0	0	0	0	0	0	0	0	0	0	0	0	0	0	0	0	0	0	0	0	0	0	0	GCA_000261045	20
Bacteria	GCA_003344965	RS_GCF_003344965.1	Complete Genome	Streptomyces paludis	6	50	3	1	28	0	0	0	0	0	0	0	0	0	0	0	0	0	0	0	0	0	0	0	0	0	0	0	0	0	0	0	0	0	0	0	0	0	0	GCA_003344965	#N/A
Bacteria	GCA_001010285	RS_GCF_001010285.1	Complete Genome	Photorhabdus thracensis	3	63	10	2	28	0	0	0	0	0	0	1	14	4	1	0	0	0	0	0	0	0	0	0	0	0	0	0	0	0	0	0	0	0	0	0	0	0	0	GCA_001010285	26
Bacteria	GCA_004792415	RS_GCF_004792415.1	Complete Genome	Pantoea vagans	2	28	0	0	28	0	0	0	0	0	1	0	0	0	0	0	0	0	0	0	0	0	0	0	0	0	0	0	0	0	0	0	0	0	0	0	0	0	0	GCA_004792415	#N/A
Bacteria	GCA_001302585	RS_GCF_001302585.1	Complete Genome	Kibdelosporangium phytohabitans	5	36	6	1	28	0	0	0	0	0	1	2	15	6	1	0	0	0	0	0	0	0	0	0	0	0	0	0	0	0	0	0	0	0	0	0	0	0	0	GCA_001302585	40
Bacteria	GCA_009799805	RS_GCF_009799805.1	Complete Genome	Myroides phaeus	1	95	7	1	28	0	0	0	0	0	0	1	95	7	1	0	0	0	0	0	0	0	0	0	0	0	0	0	0	0	0	0	0	0	0	0	0	0	0	GCA_009799805	#N/A
Bacteria	GCA_001742145	RS_GCF_001742145.1	Complete Genome	Pectobacterium parmentieri	4	91	14	2	28	0	0	0	0	0	1	2	44	14	2	0	0	0	0	0	0	0	0	0	0	0	0	0	0	0	0	0	0	0	0	0	0	0	0	GCA_001742145	24
Bacteria	GCA_000732925	RS_GCF_000732925.1	Complete Genome	Amycolatopsis japonica	0	0	0	0	28	0	0	0	0	0	0	0	0	0	0	0	0	0	0	0	0	0	0	0	0	0	0	0	0	0	0	0	0	0	0	0	0	0	0	GCA_000732925	23
Bacteria	GCA_900231165	RS_GCF_900231165.1	Complete Genome	Hartmannibacter diazotrophicus	1	32	0	0	28	0	0	0	0	0	0	0	0	0	0	0	0	0	0	0	0	0	0	0	0	0	0	0	0	0	0	0	0	0	0	0	0	0	0	GCA_900231165	18
Bacteria	GCA_003711105	RS_GCF_003711105.1	Complete Genome	Actinoplanes teichomyceticus ATCC 31121	2	96	7	1	28	0	0	0	1	1	0	1	45	7	1	0	0	0	0	0	0	0	0	0	0	0	0	0	0	0	0	0	0	0	0	0	0	0	0	GCA_003711105	#N/A
Bacteria	GCA_000577275	RS_GCF_000577275.2	Chromosome	Rhizobium favelukesii	0	0	0	0	28	0	0	0	1	1	1	0	0	0	0	0	0	0	0	0	0	0	0	0	0	0	0	0	0	0	0	0	0	0	0	0	0	0	0	GCA_000577275	11
Bacteria	GCA_900095885	RS_GCF_900095885.1	Complete Genome	Dickeya aquatica	4	126	12	2	28	1	0	0	0	0	0	2	51	12	2	0	0	0	0	0	0	0	0	0	0	0	0	0	0	0	0	0	0	0	0	0	0	0	0	GCA_900095885	#N/A
Bacteria	GCA_002770595	RS_GCF_002770595.1	Complete Genome	Chryseobacterium camelliae	0	0	0	0	28	0	0	0	0	0	0	0	0	0	0	0	0	0	0	0	0	0	0	0	0	0	0	0	0	0	0	0	0	0	0	0	0	0	0	GCA_002770595	20
Bacteria	GCA_900105535	RS_GCF_900105535.1	Chromosome	Pseudarthrobacter equi	0	0	0	0	28	0	0	0	0	0	0	0	0	0	0	0	0	0	0	0	0	0	0	0	0	0	0	0	0	0	0	0	0	0	0	0	0	0	0	GCA_900105535	11
Bacteria	GCA_001997295	RS_GCF_001997295.1	Complete Genome	Tessaracoccus flavus	0	0	0	0	28	0	0	0	0	0	0	0	0	0	0	0	0	0	0	0	0	0	0	0	0	0	0	0	0	0	0	0	0	0	0	0	0	0	0	GCA_001997295	13
Bacteria	GCA_900105485	RS_GCF_900105485.1	Chromosome	Pseudomonas granadensis	0	0	0	0	28	0	0	0	1	1	0	0	0	0	0	0	0	0	0	0	0	0	0	0	0	0	0	0	0	0	0	0	0	0	0	0	0	0	0	GCA_900105485	14
Bacteria	GCA_900090285	RS_GCF_900090285.1	Chromosome	Micromonospora inositola	0	0	0	0	28	0	0	0	1	1	0	0	0	0	0	0	0	0	0	0	0	0	0	0	0	0	0	0	0	0	0	0	0	0	0	0	0	0	0	GCA_900090285	19
Bacteria	GCA_001267925	RS_GCF_001267925.1	Complete Genome	Herbaspirillum hiltneri N3	0	0	0	0	28	0	0	0	0	0	1	0	0	0	0	0	0	0	0	0	0	0	0	0	0	0	0	0	0	0	0	0	0	0	0	0	0	0	0	GCA_001267925	14
Bacteria	GCA_002950945	RS_GCF_002950945.1	Complete Genome	Sorangium cellulosum	2	25	0	0	28	1	0	0	1	1	1	0	0	0	0	0	0	0	0	0	0	0	0	0	0	0	0	0	0	0	0	0	0	0	0	0	0	0	0	GCA_002950945	37
Bacteria	GCA_003096075	RS_GCF_003096075.1	Complete Genome	Dietzia lutea	0	0	0	0	28	0	0	0	1	1	0	0	0	0	0	0	0	0	0	0	0	0	0	0	0	0	0	0	0	0	0	0	0	0	0	0	0	0	0	GCA_003096075	#N/A
Bacteria	GCA_000019965	RS_GCF_000019965.1	Complete Genome	Opitutus terrae PB90-1	0	0	0	0	28	0	0	0	1	1	0	0	0	0	0	0	0	0	0	0	0	0	0	0	0	0	0	0	0	0	0	0	0	0	0	0	0	0	0	GCA_000019965	16
Bacteria	GCA_000023105	RS_GCF_000023105.1	Complete Genome	Beutenbergia cavernae DSM 12333	0	0	0	0	28	0	0	0	1	1	0	0	0	0	0	0	0	0	0	0	0	0	0	0	0	0	0	0	0	0	0	0	0	0	0	0	0	0	0	GCA_000023105	16
Bacteria	GCA_000177635	RS_GCF_000177635.2	Complete Genome	Desulfurispirillum indicum S5	2	92	15	2	28	1	0	1	0	0	0	1	38	6	1	0	0	0	0	1	54	9	1	0	0	0	0	0	0	0	0	0	0	0	0	0	0	0	0	GCA_000177635	13
Bacteria	GCA_000190635	RS_GCF_000190635.1	Complete Genome	Syntrophobotulus glycolicus DSM 8271	2	70	20	3	28	0	0	0	0	0	0	2	70	15	2	0	0	0	0	0	0	0	0	0	0	0	0	0	0	0	0	0	0	0	0	0	0	0	0	GCA_000190635	22
Bacteria	GCA_000306785	RS_GCF_000306785.1	Complete Genome	Modestobacter marinus	0	0	0	0	28	1	1	1	0	0	0	0	0	0	0	0	0	0	0	0	0	0	0	0	0	0	0	0	0	0	0	0	0	0	0	0	0	0	0	GCA_000306785	14
Bacteria	GCA_000758685	RS_GCF_000758685.1	Complete Genome	Paenibacillus stellifer	4	98	7	1	28	0	0	0	0	0	0	2	56	7	1	0	0	0	0	0	0	0	0	0	0	0	0	0	0	0	0	0	0	0	0	0	0	0	0	GCA_000758685	15
Bacteria	GCA_000758725	RS_GCF_000758725.1	Complete Genome	Paenibacillus odorifer	0	0	0	0	28	0	0	0	0	0	1	0	0	0	0	0	0	0	0	0	0	0	0	0	0	0	0	0	0	0	0	0	0	0	0	0	0	0	0	GCA_000758725	10
Bacteria	GCA_000968195	RS_GCF_000968195.1	Complete Genome	Xenorhabdus doucetiae	2	141	8	1	28	0	0	0	0	0	0	0	0	0	0	0	0	0	0	0	0	0	0	0	0	0	0	0	0	0	0	0	0	0	0	0	0	0	0	GCA_000968195	17
Bacteria	GCA_001007935	RS_GCF_001007935.1	Complete Genome	Nitrosomonas communis	2	16	7	1	28	0	0	0	1	1	0	0	0	0	0	0	0	0	0	0	0	0	0	0	0	0	0	0	0	0	0	0	0	0	0	0	0	0	0	GCA_001007935	22
Bacteria	GCA_001186335	RS_GCF_001186335.1	Complete Genome	Pseudomonas trivialis	0	0	0	0	28	0	0	0	0	0	1	0	0	0	0	0	0	0	0	0	0	0	0	0	0	0	0	0	0	0	0	0	0	0	0	0	0	0	0	GCA_001186335	11
Bacteria	GCA_001442785	RS_GCF_001442785.1	Complete Genome	Lysobacter capsici	0	0	0	0	28	0	0	0	1	1	1	0	0	0	0	0	0	0	0	0	0	0	0	0	0	0	0	0	0	0	0	0	0	0	0	0	0	0	0	GCA_001442785	17
Bacteria	GCA_001482365	RS_GCF_001482365.1	Complete Genome	Kocuria flava	0	0	0	0	28	0	0	0	0	0	0	0	0	0	0	0	0	0	0	0	0	0	0	0	0	0	0	0	0	0	0	0	0	0	0	0	0	0	0	GCA_001482365	10
Bacteria	GCA_003710105	RS_GCF_003710105.1	Complete Genome	Georgenia faecalis	0	0	0	0	28	0	0	0	0	0	0	0	0	0	0	0	0	0	0	0	0	0	0	0	0	0	0	0	0	0	0	0	0	0	0	0	0	0	0	GCA_003710105	#N/A
Bacteria	GCA_000024865	RS_GCF_000024865.1	Complete Genome	Streptosporangium roseum DSM 43021	0	0	0	0	28	0	0	0	1	1	1	0	0	0	0	0	0	0	0	0	0	0	0	0	0	0	0	0	0	0	0	0	0	0	0	0	0	0	0	GCA_000024865	30
Bacteria	GCA_011764545	RS_GCF_011764545.1	Complete Genome	Phytohabitans flavus	1	7	0	0	28	0	0	0	0	0	1	0	0	0	0	0	0	0	0	0	0	0	0	0	0	0	0	0	0	0	0	0	0	0	0	0	0	0	0	GCA_011764545	#N/A
Bacteria	GCA_012427845	RS_GCF_012427845.1	Complete Genome	Pectobacterium punjabense	2	72	8	1	28	0	0	0	0	0	1	1	45	8	1	0	0	0	0	0	0	0	0	0	0	0	0	0	0	0	0	0	0	0	0	0	0	0	0	GCA_012427845	#N/A
Bacteria	GCA_002216795	RS_GCF_002216795.1	Complete Genome	Brachybacterium avium	0	0	0	0	28	0	0	0	0	0	0	0	0	0	0	0	0	0	0	0	0	0	0	0	0	0	0	0	0	0	0	0	0	0	0	0	0	0	0	GCA_002216795	8
Bacteria	GCA_004777465	RS_GCF_004777465.1	Complete Genome	Nocardioides daphniae	0	0	0	0	28	0	0	0	0	0	0	0	0	0	0	0	0	0	0	0	0	0	0	0	0	0	0	0	0	0	0	0	0	0	0	0	0	0	0	GCA_004777465	#N/A
Bacteria	GCA_007856155	RS_GCF_007856155.1	Complete Genome	Streptomyces qinzhouensis	5	56	18	3	28	0	0	0	0	0	0	2	20	15	2	0	0	0	0	0	0	0	0	0	0	0	0	0	0	0	0	0	0	0	0	0	0	0	0	GCA_007856155	#N/A
Bacteria	GCA_001693515	RS_GCF_001693515.2	Complete Genome	Bradyrhizobium paxllaeri	0	0	0	0	28	0	0	0	0	0	1	0	0	0	0	0	0	0	0	0	0	0	0	0	0	0	0	0	0	0	0	0	0	0	0	0	0	0	0	GCA_001693515	14
Bacteria	GCA_900089605	RS_GCF_900089605.1	Chromosome	Micromonospora narathiwatensis	0	0	0	0	28	0	0	0	1	1	0	0	0	0	0	0	0	0	0	0	0	0	0	0	0	0	0	0	0	0	0	0	0	0	0	0	0	0	0	GCA_900089605	25
Bacteria	GCA_004798685	RS_GCF_004798685.1	Complete Genome	Cellulomonas shaoxiangyii	0	0	0	0	28	0	0	0	0	0	0	0	0	0	0	0	0	0	0	0	0	0	0	0	0	0	0	0	0	0	0	0	0	0	0	0	0	0	0	GCA_004798685	#N/A
Bacteria	GCA_014395975	RS_GCF_014395975.1	Complete Genome	Diaphorobacter ruginosibacter	1	41	6	1	28	0	0	0	0	0	1	1	41	6	1	0	0	0	0	0	0	0	0	0	0	0	0	0	0	0	0	0	0	0	0	0	0	0	0	GCA_014395975	#N/A
Bacteria	GCA_000024785	RS_GCF_000024785.1	Complete Genome	Gordonia bronchialis DSM 43247	0	0	0	0	28	0	0	0	0	0	0	0	0	0	0	0	0	0	0	0	0	0	0	0	0	0	0	0	0	0	0	0	0	0	0	0	0	0	0	GCA_000024785	28
Bacteria	GCA_000215105	RS_GCF_000215105.1	Complete Genome	Isoptericola variabilis 225	0	0	0	0	28	0	0	0	0	0	0	0	0	0	0	0	0	0	0	0	0	0	0	0	0	0	0	0	0	0	0	0	0	0	0	0	0	0	0	GCA_000215105	14
Bacteria	GCA_002504165	RS_GCF_002504165.1	Complete Genome	Pacificitalea manganoxidans	0	0	7	1	28	0	0	0	0	0	0	0	0	0	0	0	0	0	0	0	0	0	0	0	0	0	0	0	0	0	0	0	0	0	0	0	0	0	0	GCA_002504165	11
Bacteria	GCA_010977555	RS_GCF_010977555.1	Complete Genome	Caulobacter rhizosphaerae	0	0	0	0	28	0	0	0	1	1	1	0	0	0	0	0	0	0	0	0	0	0	0	0	0	0	0	0	0	0	0	0	0	0	0	0	0	0	0	GCA_010977555	#N/A
Bacteria	GCA_001865575	RS_GCF_001865575.1	Complete Genome	Paraburkholderia sprentiae WSM5005	0	0	0	0	28	0	0	0	0	0	1	0	0	0	0	0	0	0	0	0	0	0	0	0	0	0	0	0	0	0	0	0	0	0	0	0	0	0	0	GCA_001865575	19
Bacteria	GCA_009756665	RS_GCF_009756665.1	Complete Genome	Permianibacter aggregans	1	33	3	1	28	0	0	0	0	0	0	0	0	0	0	1	33	3	1	0	0	0	0	0	0	0	0	0	0	0	0	0	0	0	0	0	0	0	0	GCA_009756665	#N/A
Bacteria	GCA_001017655	RS_GCF_001017655.1	Complete Genome	Kiritimatiella glycovorans	3	67	10	2	28	1	0	0	0	0	0	1	39	7	1	1	16	3	1	0	0	0	0	0	0	0	0	0	0	0	0	0	0	0	0	0	0	0	0	GCA_001017655	13
Bacteria	GCA_001275345	RS_GCF_001275345.1	Complete Genome	Kocuria palustris	0	0	0	0	28	0	0	0	1	1	1	0	0	0	0	0	0	0	0	0	0	0	0	0	0	0	0	0	0	0	0	0	0	0	0	0	0	0	0	GCA_001275345	7
Bacteria	GCA_001456115	RS_GCF_001456115.1	Complete Genome	Sphingobium baderi	1	18	0	0	28	0	0	0	1	1	0	0	0	0	0	0	0	0	0	0	0	0	0	0	0	0	0	0	0	0	0	0	0	0	0	0	0	0	0	GCA_001456115	26
Bacteria	GCA_000264945	RS_GCF_000264945.2	Complete Genome	Sphingobium indicum B90A	0	0	0	0	28	0	0	0	1	1	1	0	0	0	0	0	0	0	0	0	0	0	0	0	0	0	0	0	0	0	0	0	0	0	0	0	0	0	0	GCA_000264945	23
Bacteria	GCA_001547935	RS_GCF_001547935.1	Complete Genome	Vibrio tritonius	0	0	0	0	28	1	1	0	0	0	0	0	0	0	0	0	0	0	0	0	0	0	0	0	0	0	0	0	0	0	0	0	0	0	0	0	0	0	0	GCA_001547935	19
Bacteria	GCA_001998865	RS_GCF_001998865.1	Complete Genome	Tessaracoccus flavescens	2	151	7	1	28	0	0	0	1	0	0	1	127	7	1	0	0	0	0	0	0	0	0	0	0	0	0	0	0	0	0	0	0	0	0	0	0	0	0	GCA_001998865	17
Bacteria	GCA_000759475	RS_GCF_000759475.1	Complete Genome	Pantoea rwandensis	0	0	0	0	28	0	0	0	0	0	1	0	0	0	0	0	0	0	0	0	0	0	0	0	0	0	0	0	0	0	0	0	0	0	0	0	0	0	0	GCA_000759475	14
Bacteria	GCA_013200995	RS_GCF_013200995.1	Complete Genome	Arthrobacter citreus	0	0	0	0	28	0	0	0	0	0	0	0	0	0	0	0	0	0	0	0	0	0	0	0	0	0	0	0	0	0	0	0	0	0	0	0	0	0	0	GCA_013200995	#N/A
Bacteria	GCA_000803645	RS_GCF_000803645.1	Complete Genome	Sphingopyxis fribergensis	0	0	0	0	28	0	0	0	1	1	0	0	0	0	0	0	0	0	0	0	0	0	0	0	0	0	0	0	0	0	0	0	0	0	0	0	0	0	0	GCA_000803645	19
Bacteria	GCA_002024505	RS_GCF_002024505.1	Chromosome	Plantibacter flavus	0	0	0	0	28	0	0	0	0	0	1	0	0	0	0	0	0	0	0	0	0	0	0	0	0	0	0	0	0	0	0	0	0	0	0	0	0	0	0	GCA_002024505	13
Bacteria	GCA_004135735	RS_GCF_004135735.1	Complete Genome	Sorangium cellulosum	7	158	17	3	28	1	0	0	1	1	1	0	0	0	0	0	0	0	0	0	0	0	0	0	0	0	0	0	0	0	0	0	0	0	0	0	0	0	0	GCA_004135735	#N/A
Bacteria	GCA_002025645	RS_GCF_002025645.1	Complete Genome	Curtobacterium pusillum	0	0	0	0	28	0	0	0	0	0	0	0	0	0	0	0	0	0	0	0	0	0	0	0	0	0	0	0	0	0	0	0	0	0	0	0	0	0	0	GCA_002025645	9
Bacteria	GCA_000470775	RS_GCF_000470775.1	Complete Genome	Leifsonia xyli subsp. cynodontis DSM 46306	0	0	0	0	28	0	0	0	0	0	0	0	0	0	0	0	0	0	0	0	0	0	0	0	0	0	0	0	0	0	0	0	0	0	0	0	0	0	0	GCA_000470775	11
Bacteria	GCA_000972785	RS_GCF_000972785.3	Complete Genome	Pandoraea oxalativorans	0	0	0	0	28	0	0	0	1	1	1	0	0	0	0	0	0	0	0	0	0	0	0	0	0	0	0	0	0	0	0	0	0	0	0	0	0	0	0	GCA_000972785	21
Bacteria	GCA_001028665	RS_GCF_001028665.1	Complete Genome	Burkholderia pyrrocinia	0	0	0	0	28	0	0	0	1	1	0	0	0	0	0	0	0	0	0	0	0	0	0	0	0	0	0	0	0	0	0	0	0	0	0	0	0	0	0	GCA_001028665	21
Bacteria	GCA_000981585	RS_GCF_000981585.1	Complete Genome	Paenibacillus riograndensis SBR5	6	137	13	2	28	0	0	0	0	0	0	1	35	6	1	0	0	0	0	2	62	7	1	0	0	0	0	0	0	0	0	0	0	0	0	0	0	0	0	GCA_000981585	12
Bacteria	GCA_001659785	RS_GCF_001659785.1	Complete Genome	Dietzia timorensis	0	0	0	0	28	0	0	0	1	1	0	0	0	0	0	0	0	0	0	0	0	0	0	0	0	0	0	0	0	0	0	0	0	0	0	0	0	0	0	GCA_001659785	11
Bacteria	GCA_001854325	RS_GCF_001854325.1	Complete Genome	Cupriavidus malaysiensis	0	0	0	0	28	1	0	1	0	0	0	0	0	0	0	0	0	0	0	0	0	0	0	0	0	0	0	0	0	0	0	0	0	0	0	0	0	0	0	GCA_001854325	24
Bacteria	GCA_013211575	RS_GCF_013211575.1	Chromosome	Actinomadura verrucosospora	0	0	0	0	28	0	0	0	1	1	0	0	0	0	0	0	0	0	0	0	0	0	0	0	0	0	0	0	0	0	0	0	0	0	0	0	0	0	0	GCA_013211575	#N/A
Bacteria	GCA_008122265	RS_GCF_008122265.1	Complete Genome	Marinobacter fonticola	1	27	8	1	28	0	0	0	0	0	0	1	27	8	1	0	0	0	0	0	0	0	0	0	0	0	0	0	0	0	0	0	0	0	0	0	0	0	0	GCA_008122265	#N/A
Bacteria	GCA_011046975	RS_GCF_011046975.1	Complete Genome	Microbacterium amylolyticum	0	0	0	0	28	0	0	0	1	1	0	0	0	0	0	0	0	0	0	0	0	0	0	0	0	0	0	0	0	0	0	0	0	0	0	0	0	0	0	GCA_011046975	#N/A
Bacteria	GCA_003568865	RS_GCF_003568865.1	Complete Genome	Rubrobacter indicoceani	1	69	7	1	28	1	1	1	0	0	0	1	69	7	1	0	0	0	0	0	0	0	0	0	0	0	0	0	0	0	0	0	0	0	0	0	0	0	0	GCA_003568865	#N/A
Bacteria	GCA_004803715	RS_GCF_004803715.2	Complete Genome	Luteimonas yindakuii	0	0	0	0	28	0	0	0	0	0	0	0	0	0	0	0	0	0	0	0	0	0	0	0	0	0	0	0	0	0	0	0	0	0	0	0	0	0	0	GCA_004803715	#N/A
Bacteria	GCA_000520015	RS_GCF_000520015.2	Complete Genome	Chania multitudinisentens RB-25	3	39	6	1	28	0	0	0	1	1	0	1	15	6	1	0	0	0	0	0	0	0	0	0	0	0	0	0	0	0	0	0	0	0	0	0	0	0	0	GCA_000520015	26
Bacteria	GCA_001644705	RS_GCF_001644705.1	Complete Genome	Dickeya solani IPO 2222	0	0	0	0	28	0	0	0	0	0	1	0	0	0	0	0	0	0	0	0	0	0	0	0	0	0	0	0	0	0	0	0	0	0	0	0	0	0	0	GCA_001644705	25
Bacteria	GCA_000758665	RS_GCF_000758665.1	Complete Genome	Paenibacillus borealis	3	93	7	1	28	0	0	0	1	0	1	2	84	7	1	0	0	0	0	0	0	0	0	0	0	0	0	0	0	0	0	0	0	0	0	0	0	0	0	GCA_000758665	10
Bacteria	GCA_001652465	RS_GCF_001652465.1	Complete Genome	Microbacterium chocolatum	0	0	0	0	28	0	0	0	0	0	0	0	0	0	0	0	0	0	0	0	0	0	0	0	0	0	0	0	0	0	0	0	0	0	0	0	0	0	0	GCA_001652465	15
Bacteria	GCA_014217805	RS_GCF_014217805.1	Complete Genome	Adhaeribacter swui	0	0	0	0	28	0	0	0	1	0	0	0	0	0	0	0	0	0	0	0	0	0	0	0	0	0	0	0	0	0	0	0	0	0	0	0	0	0	0	GCA_014217805	#N/A
Bacteria	GCA_013488225	RS_GCF_013488225.1	Complete Genome	Ensifer mexicanus	0	0	0	0	28	0	0	0	0	0	1	0	0	0	0	0	0	0	0	0	0	0	0	0	0	0	0	0	0	0	0	0	0	0	0	0	0	0	0	GCA_013488225	#N/A
Bacteria	GCA_002812485	RS_GCF_002812485.1	Complete Genome	Dickeya fangzhongdai	5	74	14	2	28	0	0	0	0	0	1	3	51	14	2	0	0	0	0	0	0	0	0	0	0	0	0	0	0	0	0	0	0	0	0	0	0	0	0	GCA_002812485	20
Bacteria	GCA_002005405	RS_GCF_002005405.1	Complete Genome	Jeotgalibaca dankookensis	0	0	0	0	28	0	0	0	0	0	0	0	0	0	0	0	0	0	0	0	0	0	0	0	0	0	0	0	0	0	0	0	0	0	0	0	0	0	0	GCA_002005405	23
Bacteria	GCA_004208635	RS_GCF_004208635.1	Complete Genome	Leucobacter triazinivorans	0	0	0	0	28	0	0	0	0	0	0	0	0	0	0	0	0	0	0	0	0	0	0	0	0	0	0	0	0	0	0	0	0	0	0	0	0	0	0	GCA_004208635	#N/A
Bacteria	GCA_002240225	RS_GCF_002240225.1	Chromosome	Paenibacillus physcomitrellae	3	37	7	1	28	0	0	0	0	0	1	1	18	7	1	0	0	0	0	0	0	0	0	0	0	0	0	0	0	0	0	0	0	0	0	0	0	0	0	GCA_002240225	11
Bacteria	GCA_000024885	RS_GCF_000024885.1	Complete Genome	Sulfurospirillum deleyianum DSM 6946	1	109	0	0	28	1	0	0	1	0	0	0	0	0	0	0	0	0	0	0	0	0	0	0	0	0	0	0	0	0	0	0	0	0	0	0	0	0	0	GCA_000024885	14
Bacteria	GCA_002043005	RS_GCF_002043005.1	Complete Genome	Martelella mediterranea DSM 17316	0	0	0	0	28	1	0	0	0	0	0	0	0	0	0	0	0	0	0	0	0	0	0	0	0	0	0	0	0	0	0	0	0	0	0	0	0	0	0	GCA_002043005	20
Bacteria	GCA_000013345	RS_GCF_000013345.1	Complete Genome	Frankia casuarinae	3	73	15	2	28	0	0	0	0	0	1	2	58	15	2	0	0	0	0	0	0	0	0	0	0	0	0	0	0	0	0	0	0	0	0	0	0	0	0	GCA_000013345	39
Bacteria	GCA_000739085	RS_GCF_000739085.1	Complete Genome	Amycolatopsis methanolica 239	0	0	0	0	28	0	0	0	0	0	0	0	0	0	0	0	0	0	0	0	0	0	0	0	0	0	0	0	0	0	0	0	0	0	0	0	0	0	0	GCA_000739085	14
Bacteria	GCA_004564075	RS_GCF_004564075.1	Complete Genome	Microbacterium sediminis	0	0	0	0	28	1	1	1	0	0	0	0	0	0	0	0	0	0	0	0	0	0	0	0	0	0	0	0	0	0	0	0	0	0	0	0	0	0	0	GCA_004564075	#N/A
Bacteria	GCA_003100395	RS_GCF_003100395.1	Complete Genome	Aquabacterium olei	0	0	0	0	28	0	0	0	1	1	0	0	0	0	0	0	0	0	0	0	0	0	0	0	0	0	0	0	0	0	0	0	0	0	0	0	0	0	0	GCA_003100395	#N/A
Bacteria	GCA_900101785	RS_GCF_900101785.1	Chromosome	Auraticoccus monumenti	0	0	0	0	28	0	0	0	1	0	0	0	0	0	0	0	0	0	0	0	0	0	0	0	0	0	0	0	0	0	0	0	0	0	0	0	0	0	0	GCA_900101785	8
Bacteria	GCA_001940525	RS_GCF_001940525.2	Complete Genome	Thioclava nitratireducens	0	0	0	0	28	1	1	0	0	0	0	0	0	0	0	0	0	0	0	0	0	0	0	0	0	0	0	0	0	0	0	0	0	0	0	0	0	0	0	GCA_001940525	13
Bacteria	GCA_011801145	RS_GCF_011801145.1	Complete Genome	Nocardia arthritidis	0	0	0	0	28	0	0	0	0	0	0	0	0	0	0	0	0	0	0	0	0	0	0	0	0	0	0	0	0	0	0	0	0	0	0	0	0	0	0	GCA_011801145	#N/A
Bacteria	GCA_001643015	RS_GCF_001643015.1	Complete Genome	Corynebacterium crudilactis	1	16	0	0	28	0	0	0	0	0	0	0	0	0	0	0	0	0	0	0	0	0	0	0	0	0	0	0	0	0	0	0	0	0	0	0	0	0	0	GCA_001643015	18
Bacteria	GCA_002023665	RS_GCF_002023665.2	Complete Genome	Elizabethkingia anophelis R26	0	0	0	0	28	0	0	0	0	0	1	0	0	0	0	0	0	0	0	0	0	0	0	0	0	0	0	0	0	0	0	0	0	0	0	0	0	0	0	GCA_002023665	13
Bacteria	GCA_002097715	RS_GCF_002097715.1	Complete Genome	Paraburkholderia acidophila	0	0	0	0	28	0	0	0	0	0	0	0	0	0	0	0	0	0	0	0	0	0	0	0	0	0	0	0	0	0	0	0	0	0	0	0	0	0	0	GCA_002097715	15
Bacteria	GCA_013282805	RS_GCF_013282805.1	Complete Genome	Microbacterium hominis	0	0	0	0	28	0	0	0	0	0	0	0	0	0	0	0	0	0	0	0	0	0	0	0	0	0	0	0	0	0	0	0	0	0	0	0	0	0	0	GCA_013282805	#N/A
Bacteria	GCA_002162335	RS_GCF_002162335.1	Complete Genome	Cellulosimicrobium cellulans	0	0	0	0	28	0	0	0	1	1	1	0	0	0	0	0	0	0	0	0	0	0	0	0	0	0	0	0	0	0	0	0	0	0	0	0	0	0	0	GCA_002162335	7
Bacteria	GCA_009363115	RS_GCF_009363115.1	Complete Genome	Paenibacillus brasilensis	10	155	14	2	28	0	0	0	0	0	1	4	53	14	2	0	0	0	0	0	0	0	0	0	0	0	0	0	0	0	0	0	0	0	0	0	0	0	0	GCA_009363115	#N/A
Bacteria	GCA_000934605	RS_GCF_000934605.2	Complete Genome	Pandoraea vervacti	0	0	0	0	28	0	0	0	1	1	0	0	0	0	0	0	0	0	0	0	0	0	0	0	0	0	0	0	0	0	0	0	0	0	0	0	0	0	0	GCA_000934605	16
Bacteria	GCA_003030465	RS_GCF_003030465.1	Complete Genome	Thauera aromatica K172	1	33	7	1	28	0	0	0	0	0	0	1	33	7	1	0	0	0	0	0	0	0	0	0	0	0	0	0	0	0	0	0	0	0	0	0	0	0	0	GCA_003030465	#N/A
Bacteria	GCA_002741055	RS_GCF_002741055.1	Complete Genome	Paenibacillus ihbetae	0	0	0	0	28	0	0	0	0	0	0	0	0	0	0	0	0	0	0	0	0	0	0	0	0	0	0	0	0	0	0	0	0	0	0	0	0	0	0	GCA_002741055	5
Bacteria	GCA_000597885	RS_GCF_000597885.1	Complete Genome	Flammeovirgaceae bacterium 311	0	0	0	0	28	0	0	0	0	0	0	0	0	0	0	0	0	0	0	0	0	0	0	0	0	0	0	0	0	0	0	0	0	0	0	0	0	0	0	GCA_000597885	17
Bacteria	GCA_000010285	RS_GCF_000010285.1	Complete Genome	Kocuria rhizophila DC2201	0	0	0	0	28	0	0	0	1	1	1	0	0	0	0	0	0	0	0	0	0	0	0	0	0	0	0	0	0	0	0	0	0	0	0	0	0	0	0	GCA_000010285	14
Bacteria	GCA_010731735	RS_GCF_010731735.1	Complete Genome	Mycolicibacterium sediminis	0	0	0	0	28	0	0	0	0	0	0	0	0	0	0	0	0	0	0	0	0	0	0	0	0	0	0	0	0	0	0	0	0	0	0	0	0	0	0	GCA_010731735	#N/A
Bacteria	GCA_001029105	RS_GCF_001029105.3	Complete Genome	Pandoraea faecigallinarum	0	0	0	0	28	0	0	0	0	0	0	0	0	0	0	0	0	0	0	0	0	0	0	0	0	0	0	0	0	0	0	0	0	0	0	0	0	0	0	GCA_001029105	22
Bacteria	GCA_004214815	RS_GCF_004214815.1	Complete Genome	Aliarcobacter thereius LMG 24486	3	59	10	2	28	0	0	0	0	0	0	0	0	0	0	1	28	3	1	1	4	7	1	0	0	0	0	0	0	0	0	0	0	0	0	0	0	0	0	GCA_004214815	#N/A
Bacteria	GCA_900177405	RS_GCF_900177405.1	Chromosome	Allosphingosinicella indica	0	0	0	0	28	0	0	0	0	0	0	0	0	0	0	0	0	0	0	0	0	0	0	0	0	0	0	0	0	0	0	0	0	0	0	0	0	0	0	GCA_900177405	7
Bacteria	GCA_000418325	RS_GCF_000418325.1	Complete Genome	Sorangium cellulosum So0157-2	3	109	5	1	28	1	0	0	1	1	1	0	0	0	0	0	0	0	0	0	0	0	0	0	0	0	0	0	0	0	0	0	0	0	0	0	0	0	0	GCA_000418325	39
Bacteria	GCA_000161455	RS_GCF_000161455.1	Chromosome	Bacillus pseudomycoides DSM 12442	1	19	7	1	28	0	0	0	1	1	0	1	19	7	1	0	0	0	0	0	0	0	0	0	0	0	0	0	0	0	0	0	0	0	0	0	0	0	0	GCA_000161455	12
Bacteria	GCA_009735645	RS_GCF_009735645.1	Chromosome	Microbacterium oryzae	0	0	0	0	28	0	0	0	1	1	1	0	0	0	0	0	0	0	0	0	0	0	0	0	0	0	0	0	0	0	0	0	0	0	0	0	0	0	0	GCA_009735645	#N/A
Bacteria	GCA_006739055	GB_GCA_006739055.1	Complete Genome	Stella vacuolata	1	65	8	1	28	0	0	0	0	0	0	1	65	8	1	0	0	0	0	0	0	0	0	0	0	0	0	0	0	0	0	0	0	0	0	0	0	0	0	GCA_006739055	#N/A
Bacteria	GCA_008065095	RS_GCF_008065095.1	Complete Genome	Gemmata obscuriglobus	3	295	10	2	28	1	0	0	0	0	0	1	102	6	1	0	0	0	0	0	0	0	0	0	0	0	0	0	0	0	0	0	0	0	0	0	0	0	0	GCA_008065095	#N/A
Bacteria	GCA_005484965	RS_GCF_005484965.1	Complete Genome	Brenneria nigrifluens DSM 30175 = ATCC 13028	0	0	0	0	28	0	0	0	0	0	1	0	0	0	0	0	0	0	0	0	0	0	0	0	0	0	0	0	0	0	0	0	0	0	0	0	0	0	0	GCA_005484965	#N/A
Bacteria	GCA_007066085	RS_GCF_007066085.1	Chromosome	Paenibacillus thiaminolyticus	5	119	7	1	28	0	0	0	0	0	0	1	35	7	1	0	0	0	0	0	0	0	0	0	0	0	0	0	0	0	0	0	0	0	0	0	0	0	0	GCA_007066085	#N/A
Bacteria	GCA_000008385	RS_GCF_000008385.1	Complete Genome	Wolbachia endosymbiont strain TRS of Brugia malayi	0	0	0	0	28	0	0	0	0	0	0	0	0	0	0	0	0	0	0	0	0	0	0	0	0	0	0	0	0	0	0	0	0	0	0	0	0	0	0	GCA_000008385	5
Bacteria	GCA_900105315	RS_GCF_900105315.1	Chromosome	Brevibacterium siliguriense	0	0	0	0	28	1	0	0	0	0	0	0	0	0	0	0	0	0	0	0	0	0	0	0	0	0	0	0	0	0	0	0	0	0	0	0	0	0	0	GCA_900105315	7
Bacteria	GCA_000828055	RS_GCF_000828055.2	Complete Genome	Klebsiella variicola	0	0	0	0	28	0	0	0	1	1	1	0	0	0	0	0	0	0	0	0	0	0	0	0	0	0	0	0	0	0	0	0	0	0	0	0	0	0	0	GCA_000828055	17
Bacteria	GCA_000341345	RS_GCF_000341345.1	Complete Genome	Corynebacterium halotolerans YIM 70093 = DSM 44683	0	0	0	0	28	0	0	0	1	1	0	0	0	0	0	0	0	0	0	0	0	0	0	0	0	0	0	0	0	0	0	0	0	0	0	0	0	0	0	GCA_000341345	15
Bacteria	GCA_009688965	RS_GCF_009688965.1	Complete Genome	Desulfosarcina widdelii	0	0	0	0	28	1	1	1	0	0	0	0	0	0	0	0	0	0	0	0	0	0	0	0	0	0	0	0	0	0	0	0	0	0	0	0	0	0	0	GCA_009688965	#N/A
Bacteria	GCA_000550805	RS_GCF_000550805.1	Complete Genome	Corynebacterium vitaeruminis DSM 20294	3	253	8	1	28	0	0	0	0	0	0	1	195	8	1	0	0	0	0	0	0	0	0	0	0	0	0	0	0	0	0	0	0	0	0	0	0	0	0	GCA_000550805	21
Bacteria	GCA_012223425	RS_GCF_012223425.1	Chromosome	Mycobacterium frederiksbergense	0	0	0	0	28	0	0	0	0	0	0	0	0	0	0	0	0	0	0	0	0	0	0	0	0	0	0	0	0	0	0	0	0	0	0	0	0	0	0	GCA_012223425	#N/A
Bacteria	GCA_000418365	RS_GCF_000418365.1	Complete Genome	Corynebacterium terpenotabidum Y-11	2	92	7	1	28	0	0	0	1	1	0	1	28	7	1	0	0	0	0	0	0	0	0	0	0	0	0	0	0	0	0	0	0	0	0	0	0	0	0	GCA_000418365	14
Bacteria	GCA_004421105	RS_GCF_004421105.1	Complete Genome	Nitrosococcus wardiae	1	10	8	1	28	0	0	0	0	0	0	1	10	8	1	0	0	0	0	0	0	0	0	0	0	0	0	0	0	0	0	0	0	0	0	0	0	0	0	GCA_004421105	#N/A
Bacteria	GCA_004117055	RS_GCF_004117055.1	Complete Genome	Brevibacillus agri	4	183	10	2	28	1	0	0	0	0	0	1	71	7	1	0	0	0	0	0	0	0	0	0	0	0	0	1	34	3	1	0	0	0	0	0	0	0	0	GCA_004117055	#N/A
Bacteria	GCA_002078765	RS_GCF_002078765.2	Complete Genome	Lactococcus cremoris	0	0	0	0	28	0	0	0	0	0	0	0	0	0	0	0	0	0	0	0	0	0	0	0	0	0	0	0	0	0	0	0	0	0	0	0	0	0	0	GCA_002078765	14
Bacteria	GCA_900292015	RS_GCF_900292015.1	Complete Genome	Mycobacterium basiliense	0	0	0	0	28	0	0	0	0	0	0	0	0	0	0	0	0	0	0	0	0	0	0	0	0	0	0	0	0	0	0	0	0	0	0	0	0	0	0	GCA_900292015	#N/A
Bacteria	GCA_000299355	RS_GCF_000299355.1	Complete Genome	Gottschalkia acidurici 9a	3	47	8	1	28	0	0	0	0	0	0	1	33	8	1	0	0	0	0	0	0	0	0	0	0	0	0	0	0	0	0	0	0	0	0	0	0	0	0	GCA_000299355	12
Bacteria	GCA_000980835	RS_GCF_000980835.1	Complete Genome	Corynebacterium kutscheri	2	17	8	1	28	0	0	0	0	0	0	1	3	8	1	0	0	0	0	0	0	0	0	0	0	0	0	0	0	0	0	0	0	0	0	0	0	0	0	GCA_000980835	10
Bacteria	GCA_009498215	RS_GCF_009498215.1	Complete Genome	Rhizobium grahamii	0	0	0	0	28	0	0	0	0	0	0	0	0	0	0	0	0	0	0	0	0	0	0	0	0	0	0	0	0	0	0	0	0	0	0	0	0	0	0	GCA_009498215	#N/A
Bacteria	GCA_000218875	RS_GCF_000218875.1	Complete Genome	Zymomonas mobilis subsp. pomaceae ATCC 29192	3	44	15	3	28	0	0	0	0	0	1	2	27	12	2	0	0	0	0	0	0	0	0	0	0	0	0	0	0	0	0	0	0	0	0	0	0	0	0	GCA_000218875	9
Bacteria	GCA_003008615	RS_GCF_003008615.1	Complete Genome	Pseudomonas mendocina	2	13	6	1	28	1	0	0	1	1	0	2	7	6	1	0	0	0	0	0	0	0	0	0	0	0	0	0	0	0	0	0	0	0	0	0	0	0	0	GCA_003008615	#N/A
Bacteria	GCA_900636545	RS_GCF_900636545.1	Complete Genome	Pseudomonas mendocina	0	0	0	0	28	1	0	0	1	1	0	0	0	0	0	0	0	0	0	0	0	0	0	0	0	0	0	0	0	0	0	0	0	0	0	0	0	0	0	GCA_900636545	#N/A
Bacteria	GCA_900234795	RS_GCF_900234795.1	Complete Genome	Methylorubrum extorquens	0	0	0	0	28	0	0	0	1	1	1	0	0	0	0	0	0	0	0	0	0	0	0	0	0	0	0	0	0	0	0	0	0	0	0	0	0	0	0	GCA_900234795	12
Bacteria	GCA_002240395	GB_GCA_002240395.1	Complete Genome	Xanthomonas citri pv. mangiferaeindicae	0	0	0	0	28	0	0	0	0	0	0	0	0	0	0	0	0	0	0	0	0	0	0	0	0	0	0	0	0	0	0	0	0	0	0	0	0	0	0	GCA_002240395	#N/A
Bacteria	GCA_000026185	RS_GCF_000026185.1	Complete Genome	Erwinia tasmaniensis Et1/99	2	41	6	1	29	0	0	0	0	0	1	1	24	6	1	0	0	0	0	0	0	0	0	0	0	0	0	0	0	0	0	0	0	0	0	0	0	0	0	GCA_000026185	21
Bacteria	GCA_000026985	RS_GCF_000026985.1	Chromosome	Erwinia pyrifoliae DSM 12163	4	41	14	2	29	0	0	0	0	0	1	4	31	14	2	0	0	0	0	0	0	0	0	0	0	0	0	0	0	0	0	0	0	0	0	0	0	0	0	GCA_000026985	31
Bacteria	GCA_011395035	GB_GCA_011395035.1	Chromosome	Pantoea cypripedii	0	0	0	0	29	0	0	0	0	0	1	0	0	0	0	0	0	0	0	0	0	0	0	0	0	0	0	0	0	0	0	0	0	0	0	0	0	0	0	GCA_011395035	#N/A
Bacteria	GCA_001747425	RS_GCF_001747425.1	Complete Genome	Actinoalloteichus hymeniacidonis	10	70	15	3	29	1	1	0	0	0	0	1	1	4	1	0	0	0	0	0	0	0	0	0	0	0	0	0	0	0	0	0	0	0	0	0	0	0	0	GCA_001747425	21
Bacteria	GCA_002902965	RS_GCF_002902965.1	Complete Genome	Paraburkholderia hospita	0	0	0	0	29	1	0	0	1	1	0	0	0	0	0	0	0	0	0	0	0	0	0	0	0	0	0	0	0	0	0	0	0	0	0	0	0	0	0	GCA_002902965	25
Bacteria	GCA_000023605	RS_GCF_000023605.1	Complete Genome	Pectobacterium carotovorum subsp. carotovorum PC1	1	5	4	1	29	0	0	0	0	0	1	0	0	0	0	0	0	0	0	1	2	4	1	0	0	0	0	0	0	0	0	0	0	0	0	0	0	0	0	GCA_000023605	30
Bacteria	GCA_000020045	RS_GCF_000020045.1	Complete Genome	Paraburkholderia phymatum STM815	0	0	0	0	29	0	0	0	0	0	1	0	0	0	0	0	0	0	0	0	0	0	0	0	0	0	0	0	0	0	0	0	0	0	0	0	0	0	0	GCA_000020045	20
Bacteria	GCA_001263175	RS_GCF_001263175.1	Complete Genome	Vulgatibacter incomptus	0	0	0	0	29	0	0	0	1	1	0	0	0	0	0	0	0	0	0	0	0	0	0	0	0	0	0	0	0	0	0	0	0	0	0	0	0	0	0	GCA_001263175	20
Bacteria	GCA_000590925	RS_GCF_000590925.1	Complete Genome	Roseibacterium elongatum DSM 19469	0	0	0	0	29	0	0	0	1	0	0	0	0	0	0	0	0	0	0	0	0	0	0	0	0	0	0	0	0	0	0	0	0	0	0	0	0	0	0	GCA_000590925	20
Bacteria	GCA_000406105	RS_GCF_000406105.1	Chromosome	Dickeya chrysanthemi NCPPB 402	4	74	12	2	29	0	0	0	0	0	1	3	64	12	2	0	0	0	0	0	0	0	0	0	0	0	0	0	0	0	0	0	0	0	0	0	0	0	0	GCA_000406105	34
Bacteria	GCA_000834865	RS_GCF_000834865.1	Complete Genome	Yersinia kristensenii	2	71	6	1	29	0	0	0	0	0	0	2	71	6	1	0	0	0	0	0	0	0	0	0	0	0	0	0	0	0	0	0	0	0	0	0	0	0	0	GCA_000834865	29
Bacteria	GCA_008704425	RS_GCF_008704425.1	Complete Genome	Streptomyces fradiae ATCC 10745 = DSM 40063	0	0	0	0	29	0	0	0	1	1	1	0	0	0	0	0	0	0	0	0	0	0	0	0	0	0	0	0	0	0	0	0	0	0	0	0	0	0	0	GCA_008704425	#N/A
Bacteria	GCA_000017405	RS_GCF_000017405.1	Complete Genome	Brucella anthropi ATCC 49188	0	0	0	0	29	0	0	0	0	0	0	0	0	0	0	0	0	0	0	0	0	0	0	0	0	0	0	0	0	0	0	0	0	0	0	0	0	0	0	GCA_000017405	12
Bacteria	GCA_001586165	RS_GCF_001586165.1	Complete Genome	Obesumbacterium proteus	0	0	0	0	29	0	0	0	0	0	0	0	0	0	0	0	0	0	0	0	0	0	0	0	0	0	0	0	0	0	0	0	0	0	0	0	0	0	0	GCA_001586165	32
Bacteria	GCA_002105755	RS_GCF_002105755.1	Complete Genome	Mycobacterium colombiense CECT 3035	0	0	0	0	29	0	0	0	0	0	0	0	0	0	0	0	0	0	0	0	0	0	0	0	0	0	0	0	0	0	0	0	0	0	0	0	0	0	0	GCA_002105755	12
Bacteria	GCA_000013365	RS_GCF_000013365.1	Complete Genome	Rhodopseudomonas palustris HaA2	0	0	0	0	29	1	0	0	1	1	0	0	0	0	0	0	0	0	0	0	0	0	0	0	0	0	0	0	0	0	0	0	0	0	0	0	0	0	0	GCA_000013365	15
Bacteria	GCA_013415845	RS_GCF_013415845.1	Complete Genome	Rhodopseudomonas palustris	0	0	0	0	29	1	0	0	1	1	0	0	0	0	0	0	0	0	0	0	0	0	0	0	0	0	0	0	0	0	0	0	0	0	0	0	0	0	0	GCA_013415845	#N/A
Bacteria	GCA_003031265	RS_GCF_003031265.1	Complete Genome	Rhodopseudomonas palustris	0	0	0	0	29	1	0	0	1	1	0	0	0	0	0	0	0	0	0	0	0	0	0	0	0	0	0	0	0	0	0	0	0	0	0	0	0	0	0	GCA_003031265	#N/A
Bacteria	GCA_002211745	GB_GCA_002211745.1	Complete Genome	Kluyvera genomosp. 3	0	0	0	0	29	0	0	0	0	0	0	0	0	0	0	0	0	0	0	0	0	0	0	0	0	0	0	0	0	0	0	0	0	0	0	0	0	0	0	GCA_002211745	13
Bacteria	GCA_002752655	RS_GCF_002752655.1	Complete Genome	Methylosinus trichosporium OB3b	2	56	9	2	29	0	0	0	0	0	0	1	33	6	1	1	23	3	1	0	0	0	0	0	0	0	0	0	0	0	0	0	0	0	0	0	0	0	0	GCA_002752655	28
Bacteria	GCA_002902945	RS_GCF_002902945.1	Complete Genome	Paraburkholderia caribensis	0	0	0	0	29	0	0	0	1	1	0	0	0	0	0	0	0	0	0	0	0	0	0	0	0	0	0	0	0	0	0	0	0	0	0	0	0	0	0	GCA_002902945	15
Bacteria	GCA_013307205	RS_GCF_013307205.1	Chromosome	Polynucleobacter asymbioticus	0	0	3	1	29	1	0	0	0	0	0	0	0	0	0	0	0	0	0	0	0	0	0	0	0	0	0	0	0	0	0	0	0	0	0	0	0	0	0	GCA_013307205	#N/A
Bacteria	GCA_000016345	RS_GCF_000016345.1	Complete Genome	Polynucleobacter asymbioticus QLW-P1DMWA-1	0	0	0	0	29	1	0	0	0	0	0	0	0	0	0	0	0	0	0	0	0	0	0	0	0	0	0	0	0	0	0	0	0	0	0	0	0	0	0	GCA_000016345	7
Bacteria	GCA_900250115	RS_GCF_900250115.1	Chromosome	Cupriavidus taiwanensis	0	0	0	0	29	0	0	0	0	0	1	0	0	0	0	0	0	0	0	0	0	0	0	0	0	0	0	0	0	0	0	0	0	0	0	0	0	0	0	GCA_900250115	#N/A
Bacteria	GCA_000069785	RS_GCF_000069785.1	Chromosome	Cupriavidus taiwanensis LMG 19424	0	0	0	0	29	0	0	0	0	0	1	0	0	0	0	0	0	0	0	0	0	0	0	0	0	0	0	0	0	0	0	0	0	0	0	0	0	0	0	GCA_000069785	21
Bacteria	GCA_900249755	RS_GCF_900249755.1	Chromosome	Cupriavidus taiwanensis	0	0	0	0	29	0	0	0	0	0	1	0	0	0	0	0	0	0	0	0	0	0	0	0	0	0	0	0	0	0	0	0	0	0	0	0	0	0	0	GCA_900249755	#N/A
Bacteria	GCA_900250075	RS_GCF_900250075.1	Chromosome	Cupriavidus taiwanensis	0	0	0	0	29	0	0	0	0	0	1	0	0	0	0	0	0	0	0	0	0	0	0	0	0	0	0	0	0	0	0	0	0	0	0	0	0	0	0	GCA_900250075	#N/A
Bacteria	GCA_002243685	GB_GCA_002243685.1	Complete Genome	Bacillus thuringiensis	0	0	0	0	29	0	0	0	1	1	1	0	0	0	0	0	0	0	0	0	0	0	0	0	0	0	0	0	0	0	0	0	0	0	0	0	0	0	0	GCA_002243685	#N/A
Bacteria	GCA_001455345	RS_GCF_001455345.1	Complete Genome	Bacillus thuringiensis	0	0	0	0	29	0	0	0	1	1	1	0	0	0	0	0	0	0	0	0	0	0	0	0	0	0	0	0	0	0	0	0	0	0	0	0	0	0	0	GCA_001455345	15
Bacteria	GCA_001595725	RS_GCF_001595725.1	Complete Genome	Bacillus thuringiensis	0	0	10	2	29	0	0	0	1	1	1	2	13	7	1	0	0	0	0	0	0	0	0	0	0	0	0	0	0	0	0	0	0	0	0	0	0	0	0	GCA_001595725	10
Bacteria	GCA_901472495	RS_GCF_901472495.1	Complete Genome	Yersinia enterocolitica subsp. enterocolitica	0	0	0	0	29	0	0	0	0	0	0	0	0	0	0	0	0	0	0	0	0	0	0	0	0	0	0	0	0	0	0	0	0	0	0	0	0	0	0	GCA_901472495	#N/A
Bacteria	GCA_000018105	RS_GCF_000018105.1	Complete Genome	Acaryochloris marina MBIC11017	0	0	0	0	29	0	0	0	0	0	0	0	0	0	0	0	0	0	0	0	0	0	0	0	0	0	0	0	0	0	0	0	0	0	0	0	0	0	0	GCA_000018105	37
Bacteria	GCA_012837155	GB_GCA_012837155.1	Chromosome	Flavobacterium sp.	2	39	3	1	29	0	0	0	0	0	0	0	0	0	0	1	35	3	1	0	0	0	0	0	0	0	0	0	0	0	0	0	0	0	0	0	0	0	0	GCA_012837155	#N/A
Bacteria	GCA_005144905	RS_GCF_005144905.1	Complete Genome	Vibrio cyclitrophicus	0	0	0	0	29	1	1	0	1	0	0	0	0	0	0	0	0	0	0	0	0	0	0	0	0	0	0	0	0	0	0	0	0	0	0	0	0	0	0	GCA_005144905	#N/A
Bacteria	GCA_003008595	RS_GCF_003008595.1	Complete Genome	Simplicispira suum	0	0	0	0	29	0	0	0	1	0	0	0	0	0	0	0	0	0	0	0	0	0	0	0	0	0	0	0	0	0	0	0	0	0	0	0	0	0	0	GCA_003008595	#N/A
Bacteria	GCA_008329945	RS_GCF_008329945.1	Complete Genome	Thiospirochaeta perfilievii	2	41	4	1	29	1	0	0	0	0	0	0	0	0	0	1	32	4	1	0	0	0	0	0	0	0	0	0	0	0	0	0	0	0	0	0	0	0	0	GCA_008329945	#N/A
Bacteria	GCA_013402795	RS_GCF_013402795.1	Complete Genome	Costertonia aggregata	0	0	0	0	29	0	0	0	0	0	0	0	0	0	0	0	0	0	0	0	0	0	0	0	0	0	0	0	0	0	0	0	0	0	0	0	0	0	0	GCA_013402795	#N/A
Bacteria	GCA_013391845	RS_GCF_013391845.1	Complete Genome	Pseudoalteromonas shioyasakiensis	0	0	0	0	29	0	0	0	0	0	0	0	0	0	0	0	0	0	0	0	0	0	0	0	0	0	0	0	0	0	0	0	0	0	0	0	0	0	0	GCA_013391845	#N/A
Bacteria	GCA_902813185	RS_GCF_902813185.1	Complete Genome	Denitratisoma oestradiolicum	1	100	8	1	29	0	0	0	0	0	0	1	100	8	1	0	0	0	0	0	0	0	0	0	0	0	0	0	0	0	0	0	0	0	0	0	0	0	0	GCA_902813185	#N/A
Bacteria	GCA_002218045	RS_GCF_002218045.2	Complete Genome	Vibrio rumoiensis	0	0	0	0	29	0	0	0	0	0	0	0	0	0	0	0	0	0	0	0	0	0	0	0	0	0	0	0	0	0	0	0	0	0	0	0	0	0	0	GCA_002218045	26
Bacteria	GCA_000196115	RS_GCF_000196115.1	Complete Genome	Rhodopirellula baltica SH 1	0	0	0	0	29	1	1	1	1	0	0	0	0	0	0	0	0	0	0	0	0	0	0	0	0	0	0	0	0	0	0	0	0	0	0	0	0	0	0	GCA_000196115	25
Bacteria	GCA_000196615	RS_GCF_000196615.1	Complete Genome	Erwinia billingiae Eb661	0	0	0	0	29	0	0	0	0	0	1	0	0	0	0	0	0	0	0	0	0	0	0	0	0	0	0	0	0	0	0	0	0	0	0	0	0	0	0	GCA_000196615	18
Bacteria	GCA_000023245	RS_GCF_000023245.1	Complete Genome	Actinosynnema mirum DSM 43827	0	0	0	0	29	0	0	0	0	0	1	0	0	0	0	0	0	0	0	0	0	0	0	0	0	0	0	0	0	0	0	0	0	0	0	0	0	0	0	GCA_000023245	21
Bacteria	GCA_000364445	RS_GCF_000364445.2	Complete Genome	Methylobacterium mesophilicum SR1.6/6	0	0	0	0	29	0	0	0	0	0	1	0	0	0	0	0	0	0	0	0	0	0	0	0	0	0	0	0	0	0	0	0	0	0	0	0	0	0	0	GCA_000364445	8
Bacteria	GCA_003555545	RS_GCF_003555545.1	Complete Genome	Paraflavitalea soli	0	0	0	0	29	0	0	0	0	0	0	0	0	0	0	0	0	0	0	0	0	0	0	0	0	0	0	0	0	0	0	0	0	0	0	0	0	0	0	GCA_003555545	#N/A
Bacteria	GCA_002117125	RS_GCF_002117125.1	Chromosome	Nonlabens spongiae	1	79	3	1	29	1	1	0	0	0	0	0	0	0	0	1	79	3	1	0	0	0	0	0	0	0	0	0	0	0	0	0	0	0	0	0	0	0	0	GCA_002117125	29
Bacteria	GCA_900104745	RS_GCF_900104745.1	Chromosome	Actinopolymorpha singaporensis	0	0	0	0	29	0	0	0	1	1	0	0	0	0	0	0	0	0	0	0	0	0	0	0	0	0	0	0	0	0	0	0	0	0	0	0	0	0	0	GCA_900104745	11
Bacteria	GCA_003013695	RS_GCF_003013695.1	Complete Genome	Pulveribacter suum	0	0	0	0	29	0	0	0	0	0	0	0	0	0	0	0	0	0	0	0	0	0	0	0	0	0	0	0	0	0	0	0	0	0	0	0	0	0	0	GCA_003013695	#N/A
Bacteria	GCA_002355595	RS_GCF_002355595.1	Complete Genome	Filimonas lacunae	0	0	0	0	29	1	0	0	0	0	0	0	0	0	0	0	0	0	0	0	0	0	0	0	0	0	0	0	0	0	0	0	0	0	0	0	0	0	0	GCA_002355595	8
Bacteria	GCA_003173715	RS_GCF_003173715.1	Complete Genome	Methylobacterium durans	0	0	0	0	29	0	0	0	0	0	0	0	0	0	0	0	0	0	0	0	0	0	0	0	0	0	0	0	0	0	0	0	0	0	0	0	0	0	0	GCA_003173715	#N/A
Bacteria	GCA_001629705	RS_GCF_001629705.1	Complete Genome	Fictibacillus phosphorivorans	0	0	0	0	29	0	0	0	0	0	0	0	0	0	0	0	0	0	0	0	0	0	0	0	0	0	0	0	0	0	0	0	0	0	0	0	0	0	0	GCA_001629705	12
Bacteria	GCA_013260645	RS_GCF_013260645.1	Complete Genome	Erythrobacter mangrovi	0	0	0	0	29	0	0	0	0	0	0	0	0	0	0	0	0	0	0	0	0	0	0	0	0	0	0	0	0	0	0	0	0	0	0	0	0	0	0	GCA_013260645	#N/A
Bacteria	GCA_006385595	RS_GCF_006385595.1	Complete Genome	Luteibacter pinisoli	0	0	0	0	29	0	0	0	0	0	0	0	0	0	0	0	0	0	0	0	0	0	0	0	0	0	0	0	0	0	0	0	0	0	0	0	0	0	0	GCA_006385595	#N/A
Bacteria	GCA_013364255	RS_GCF_013364255.1	Chromosome	Streptomyces seoulensis	0	0	0	0	29	0	0	0	1	1	0	0	0	0	0	0	0	0	0	0	0	0	0	0	0	0	0	0	0	0	0	0	0	0	0	0	0	0	0	GCA_013364255	#N/A
Bacteria	GCA_000317895	RS_GCF_000317895.1	Complete Genome	Bdellovibrio bacteriovorus str. Tiberius	0	0	0	0	29	0	0	0	1	1	0	0	0	0	0	0	0	0	0	0	0	0	0	0	0	0	0	0	0	0	0	0	0	0	0	0	0	0	0	GCA_000317895	5
Bacteria	GCA_900105125	RS_GCF_900105125.1	Chromosome	Bradyrhizobium canariense	0	0	0	0	29	0	0	0	0	0	1	0	0	0	0	0	0	0	0	0	0	0	0	0	0	0	0	0	0	0	0	0	0	0	0	0	0	0	0	GCA_900105125	14
Bacteria	GCA_000196175	RS_GCF_000196175.1	Complete Genome	Bdellovibrio bacteriovorus HD100	0	0	0	0	29	0	0	0	1	1	0	0	0	0	0	0	0	0	0	0	0	0	0	0	0	0	0	0	0	0	0	0	0	0	0	0	0	0	0	GCA_000196175	8
Bacteria	GCA_003096095	RS_GCF_003096095.1	Complete Genome	Dietzia psychralcaliphila	0	0	0	0	29	1	0	0	0	0	0	0	0	0	0	0	0	0	0	0	0	0	0	0	0	0	0	0	0	0	0	0	0	0	0	0	0	0	0	GCA_003096095	#N/A
Bacteria	GCA_014189455	RS_GCF_014189455.1	Complete Genome	Mesorhizobium huakuii	0	0	0	0	29	0	0	0	0	0	1	0	0	0	0	0	0	0	0	0	0	0	0	0	0	0	0	0	0	0	0	0	0	0	0	0	0	0	0	GCA_014189455	#N/A
Bacteria	GCA_002208115	RS_GCF_002208115.1	Complete Genome	Bdellovibrio bacteriovorus	0	0	0	0	29	0	0	0	1	1	0	0	0	0	0	0	0	0	0	0	0	0	0	0	0	0	0	0	0	0	0	0	0	0	0	0	0	0	0	GCA_002208115	5
Bacteria	GCA_003343245	RS_GCF_003343245.1	Complete Genome	Photorhabdus laumondii subsp. laumondii	4	62	11	2	29	0	0	0	0	0	0	1	23	5	1	0	0	0	0	0	0	0	0	0	0	0	0	0	0	0	0	0	0	0	0	0	0	0	0	GCA_003343245	#N/A
Bacteria	GCA_003173015	RS_GCF_003173015.1	Complete Genome	Deinococcus irradiatisoli	0	0	0	0	29	0	0	0	1	1	0	0	0	0	0	0	0	0	0	0	0	0	0	0	0	0	0	0	0	0	0	0	0	0	0	0	0	0	0	GCA_003173015	#N/A
Bacteria	GCA_900637545	RS_GCF_900637545.1	Complete Genome	Aeromonas encheleia	0	0	0	0	29	1	0	0	1	1	0	0	0	0	0	0	0	0	0	0	0	0	0	0	0	0	0	0	0	0	0	0	0	0	0	0	0	0	0	GCA_900637545	#N/A
Bacteria	GCA_000024345	RS_GCF_000024345.1	Complete Genome	Kribbella flavida DSM 17836	0	0	0	0	29	0	0	0	1	1	0	0	0	0	0	0	0	0	0	0	0	0	0	0	0	0	0	0	0	0	0	0	0	0	0	0	0	0	0	GCA_000024345	19
Bacteria	GCA_004358325	RS_GCF_004358325.1	Complete Genome	Weissella cryptocerci	1	12	4	1	29	0	0	0	0	0	0	0	0	0	0	1	12	4	1	0	0	0	0	0	0	0	0	0	0	0	0	0	0	0	0	0	0	0	0	GCA_004358325	#N/A
Bacteria	GCA_001047675	RS_GCF_001047675.1	Complete Genome	Yersinia aleksiciae	0	0	0	0	29	0	0	0	0	0	0	0	0	0	0	0	0	0	0	0	0	0	0	0	0	0	0	0	0	0	0	0	0	0	0	0	0	0	0	GCA_001047675	26
Bacteria	GCA_013282745	RS_GCF_013282745.1	Chromosome	Yersinia bercovieri ATCC 43970	0	0	0	0	29	0	0	0	0	0	0	0	0	0	0	0	0	0	0	0	0	0	0	0	0	0	0	0	0	0	0	0	0	0	0	0	0	0	0	GCA_013282745	#N/A
Bacteria	GCA_003967075	RS_GCF_003967075.1	Complete Genome	Sphingobium amiense	1	43	7	1	29	1	0	1	0	0	0	1	43	7	1	0	0	0	0	0	0	0	0	0	0	0	0	0	0	0	0	0	0	0	0	0	0	0	0	GCA_003967075	#N/A
Bacteria	GCA_014217625	RS_GCF_014217625.1	Complete Genome	Leifsonia shinshuensis	0	0	0	0	29	0	0	0	1	1	0	0	0	0	0	0	0	0	0	0	0	0	0	0	0	0	0	0	0	0	0	0	0	0	0	0	0	0	0	GCA_014217625	#N/A
Bacteria	GCA_001442535	RS_GCF_001442535.1	Complete Genome	Lysobacter antibioticus	0	0	0	0	29	0	0	0	1	1	0	0	0	0	0	0	0	0	0	0	0	0	0	0	0	0	0	0	0	0	0	0	0	0	0	0	0	0	0	GCA_001442535	10
Bacteria	GCA_003627755	RS_GCF_003627755.1	Complete Genome	Rhizobium jaguaris	0	0	0	0	29	0	0	0	0	0	1	0	0	0	0	0	0	0	0	0	0	0	0	0	0	0	0	0	0	0	0	0	0	0	0	0	0	0	0	GCA_003627755	#N/A
Bacteria	GCA_004011095	RS_GCF_004011095.1	Complete Genome	Rathayibacter rathayi	0	0	0	0	29	0	0	0	0	0	1	0	0	0	0	0	0	0	0	0	0	0	0	0	0	0	0	0	0	0	0	0	0	0	0	0	0	0	0	GCA_004011095	#N/A
Bacteria	GCA_000412695	RS_GCF_000412695.1	Complete Genome	Pseudomonas resinovorans NBRC 106553	0	0	0	0	29	0	0	0	1	1	0	0	0	0	0	0	0	0	0	0	0	0	0	0	0	0	0	0	0	0	0	0	0	0	0	0	0	0	0	GCA_000412695	17
Bacteria	GCA_000223375	RS_GCF_000223375.1	Complete Genome	Ketogulonicigenium vulgare WSH-001	1	10	7	1	29	0	0	0	0	0	0	1	10	7	1	0	0	0	0	0	0	0	0	0	0	0	0	0	0	0	0	0	0	0	0	0	0	0	0	GCA_000223375	19
Bacteria	GCA_007833795	RS_GCF_007833795.1	Complete Genome	Pantoea dispersa	0	0	0	0	29	0	0	0	1	1	0	0	0	0	0	0	0	0	0	0	0	0	0	0	0	0	0	0	0	0	0	0	0	0	0	0	0	0	0	GCA_007833795	#N/A
Bacteria	GCA_013282725	RS_GCF_013282725.1	Complete Genome	Yersinia mollaretii ATCC 43969	0	0	0	0	29	0	0	0	1	1	0	0	0	0	0	0	0	0	0	0	0	0	0	0	0	0	0	0	0	0	0	0	0	0	0	0	0	0	0	GCA_013282725	#N/A
Bacteria	GCA_000204155	RS_GCF_000204155.1	Complete Genome	Micromonospora maris AB-18-032	2	82	8	1	29	0	0	0	0	0	0	1	41	8	1	0	0	0	0	0	0	0	0	0	0	0	0	0	0	0	0	0	0	0	0	0	0	0	0	GCA_000204155	32
Bacteria	GCA_009938205	RS_GCF_009938205.1	Complete Genome	Vibrio panuliri	0	0	0	0	29	0	0	0	0	0	0	0	0	0	0	0	0	0	0	0	0	0	0	0	0	0	0	0	0	0	0	0	0	0	0	0	0	0	0	GCA_009938205	#N/A
Bacteria	GCA_001307295	RS_GCF_001307295.1	Complete Genome	Sphingopyxis macrogoltabida	0	0	1	1	29	1	0	0	1	1	0	0	0	0	0	0	0	0	0	0	0	0	0	0	0	0	0	0	0	0	0	0	0	0	0	0	0	0	0	GCA_001307295	29
Bacteria	GCA_001594225	GB_GCA_001594225.2	Complete Genome	Pseudomonas glycinae	0	0	0	0	29	0	0	0	0	0	0	0	0	0	0	0	0	0	0	0	0	0	0	0	0	0	0	0	0	0	0	0	0	0	0	0	0	0	0	GCA_001594225	10
Bacteria	GCA_004209755	RS_GCF_004209755.1	Chromosome	Massilia lutea	0	0	0	0	29	0	0	0	1	1	0	0	0	0	0	0	0	0	0	0	0	0	0	0	0	0	0	0	0	0	0	0	0	0	0	0	0	0	0	GCA_004209755	#N/A
Bacteria	GCA_001611675	RS_GCF_001611675.1	Complete Genome	Pontibacter akesuensis	0	0	0	0	29	0	0	0	1	1	0	0	0	0	0	0	0	0	0	0	0	0	0	0	0	0	0	0	0	0	0	0	0	0	0	0	0	0	0	GCA_001611675	22
Bacteria	GCA_002117445	RS_GCF_002117445.1	Complete Genome	Ketogulonicigenium robustum	0	0	0	0	29	0	0	0	0	0	0	0	0	0	0	0	0	0	0	0	0	0	0	0	0	0	0	0	0	0	0	0	0	0	0	0	0	0	0	GCA_002117445	10
Bacteria	GCA_003008535	RS_GCF_003008535.1	Complete Genome	Ottowia oryzae	1	127	6	1	29	0	0	0	0	0	0	1	127	6	1	0	0	0	0	0	0	0	0	0	0	0	0	0	0	0	0	0	0	0	0	0	0	0	0	GCA_003008535	#N/A
Bacteria	GCA_004322755	RS_GCF_004322755.1	Complete Genome	Massilia albidiflava	0	0	0	0	29	0	0	0	1	1	0	0	0	0	0	0	0	0	0	0	0	0	0	0	0	0	0	0	0	0	0	0	0	0	0	0	0	0	0	GCA_004322755	#N/A
Bacteria	GCA_001314325	RS_GCF_001314325.1	Complete Genome	Sphingopyxis macrogoltabida	0	0	0	0	29	1	0	0	1	1	0	0	0	0	0	0	0	0	0	0	0	0	0	0	0	0	0	0	0	0	0	0	0	0	0	0	0	0	0	GCA_001314325	20
Bacteria	GCA_000348725	RS_GCF_000348725.1	Complete Genome	Bdellovibrio exovorus JSS	1	72	3	1	29	0	0	0	0	0	0	0	0	0	0	1	72	3	1	0	0	0	0	0	0	0	0	0	0	0	0	0	0	0	0	0	0	0	0	GCA_000348725	7
Bacteria	GCA_000512205	RS_GCF_000512205.2	Complete Genome	Sphingomonas sanxanigenens DSM 19645 = NX02	1	17	0	0	29	0	0	0	1	1	1	0	0	0	0	0	0	0	0	0	0	0	0	0	0	0	0	0	0	0	0	0	0	0	0	0	0	0	0	GCA_000512205	24
Bacteria	GCA_002080435	RS_GCF_002080435.1	Complete Genome	Sphingobium herbicidovorans	0	0	0	0	29	0	0	0	1	1	0	0	0	0	0	0	0	0	0	0	0	0	0	0	0	0	0	0	0	0	0	0	0	0	0	0	0	0	0	GCA_002080435	16
Bacteria	GCA_004421005	RS_GCF_004421005.1	Complete Genome	Massilia plicata	0	0	0	0	29	0	0	0	1	1	0	0	0	0	0	0	0	0	0	0	0	0	0	0	0	0	0	0	0	0	0	0	0	0	0	0	0	0	0	GCA_004421005	#N/A
Bacteria	GCA_000013885	RS_GCF_000013885.1	Complete Genome	Nitrobacter hamburgensis X14	1	4	1	1	29	0	0	0	0	0	0	0	0	0	0	0	0	0	0	0	0	0	0	0	0	0	0	0	0	0	0	0	0	0	0	0	0	0	0	GCA_000013885	17
Bacteria	GCA_000236705	RS_GCF_000236705.1	Complete Genome	Owenweeksia hongkongensis DSM 17368	0	0	0	0	29	1	1	0	0	0	0	0	0	0	0	0	0	0	0	0	0	0	0	0	0	0	0	0	0	0	0	0	0	0	0	0	0	0	0	GCA_000236705	21
Bacteria	GCA_000266885	RS_GCF_000266885.1	Complete Genome	Turneriella parva DSM 21527	0	0	0	0	29	0	0	0	0	0	0	0	0	0	0	0	0	0	0	0	0	0	0	0	0	0	0	0	0	0	0	0	0	0	0	0	0	0	0	GCA_000266885	25
Bacteria	GCA_000987835	RS_GCF_000987835.1	Complete Genome	Sulfurovum lithotrophicum	1	24	3	1	29	1	1	1	0	0	0	0	0	0	0	1	24	3	1	0	0	0	0	0	0	0	0	0	0	0	0	0	0	0	0	0	0	0	0	GCA_000987835	9
Bacteria	GCA_001189295	RS_GCF_001189295.1	Complete Genome	Chondromyces crocatus	8	177	14	3	29	0	0	0	1	1	0	1	50	6	1	0	0	0	0	0	0	0	0	0	0	0	0	0	0	0	0	0	0	0	0	0	0	0	0	GCA_001189295	24
Bacteria	GCA_001579945	RS_GCF_001579945.1	Complete Genome	Steroidobacter denitrificans	1	32	7	1	29	0	0	0	0	0	0	1	32	7	1	0	0	0	0	0	0	0	0	0	0	0	0	0	0	0	0	0	0	0	0	0	0	0	0	GCA_001579945	17
Bacteria	GCA_008330945	RS_GCF_008330945.1	Complete Genome	Labrys sp. KNU-23	0	0	0	0	29	0	0	0	0	0	1	0	0	0	0	0	0	0	0	0	0	0	0	0	0	0	0	0	0	0	0	0	0	0	0	0	0	0	0	GCA_008330945	#N/A
Bacteria	GCA_000009045	RS_GCF_000009045.1	Complete Genome	Bacillus subtilis subsp. subtilis str. 168	0	0	0	0	29	0	0	0	1	1	1	0	0	0	0	0	0	0	0	0	0	0	0	0	0	0	0	0	0	0	0	0	0	0	0	0	0	0	0	GCA_000009045	20
Bacteria	GCA_000012725	RS_GCF_000012725.1	Complete Genome	Nitrobacter winogradskyi Nb-255	1	17	7	1	29	0	0	0	0	0	0	0	0	0	0	0	0	0	0	0	0	0	0	0	0	0	0	0	0	0	0	0	0	0	0	0	0	0	0	GCA_000012725	29
Bacteria	GCA_003330765	RS_GCF_003330765.1	Complete Genome	Burkholderia pyrrocinia	0	0	0	0	29	0	0	0	1	1	0	0	0	0	0	0	0	0	0	0	0	0	0	0	0	0	0	0	0	0	0	0	0	0	0	0	0	0	0	GCA_003330765	#N/A
Bacteria	GCA_000264765	RS_GCF_000264765.2	Complete Genome	Edwardsiella anguillarum ET080813	2	28	8	1	29	0	0	0	0	0	0	1	14	8	1	0	0	0	0	0	0	0	0	0	0	0	0	0	0	0	0	0	0	0	0	0	0	0	0	GCA_000264765	20
Bacteria	GCA_004116955	RS_GCF_004116955.1	Complete Genome	Bacillus vallismortis	0	0	0	0	29	0	0	0	1	0	1	0	0	0	0	0	0	0	0	0	0	0	0	0	0	0	0	0	0	0	0	0	0	0	0	0	0	0	0	GCA_004116955	#N/A
Bacteria	GCA_005484945	RS_GCF_005484945.1	Complete Genome	Brenneria rubrifaciens	0	0	0	0	29	0	0	0	0	0	1	0	0	0	0	0	0	0	0	0	0	0	0	0	0	0	0	0	0	0	0	0	0	0	0	0	0	0	0	GCA_005484945	#N/A
Bacteria	GCA_003932715	RS_GCF_003932715.1	Complete Genome	Streptomyces tsukubensis	8	148	16	2	29	0	0	0	1	1	0	2	75	16	2	0	0	0	0	0	0	0	0	0	0	0	0	0	0	0	0	0	0	0	0	0	0	0	0	GCA_003932715	#N/A
Bacteria	GCA_011046555	RS_GCF_011046555.1	Complete Genome	Sphingobacterium lactis	0	0	0	0	29	0	0	0	0	0	0	0	0	0	0	0	0	0	0	0	0	0	0	0	0	0	0	0	0	0	0	0	0	0	0	0	0	0	0	GCA_011046555	#N/A
Bacteria	GCA_011046245	RS_GCF_011046245.1	Complete Genome	Rhizobium pseudoryzae	0	0	0	0	29	0	0	0	0	0	0	0	0	0	0	0	0	0	0	0	0	0	0	0	0	0	0	0	0	0	0	0	0	0	0	0	0	0	0	GCA_011046245	#N/A
Bacteria	GCA_008727715	RS_GCF_008727715.1	Complete Genome	Mesorhizobium terrae	0	0	0	0	29	0	0	0	0	0	0	0	0	0	0	0	0	0	0	0	0	0	0	0	0	0	0	0	0	0	0	0	0	0	0	0	0	0	0	GCA_008727715	#N/A
Bacteria	GCA_003722335	RS_GCF_003722335.1	Complete Genome	Caulobacter flavus	0	0	0	0	29	0	0	0	1	1	1	0	0	0	0	0	0	0	0	0	0	0	0	0	0	0	0	0	0	0	0	0	0	0	0	0	0	0	0	GCA_003722335	#N/A
Bacteria	GCA_000230975	RS_GCF_000230975.2	Complete Genome	Hyphomicrobium denitrificans 1NES1	0	0	0	0	29	0	0	0	0	0	0	0	0	0	0	0	0	0	0	0	0	0	0	0	0	0	0	0	0	0	0	0	0	0	0	0	0	0	0	GCA_000230975	15
Bacteria	GCA_009363155	RS_GCF_009363155.1	Complete Genome	Azotobacter salinestris	0	0	4	1	29	0	0	0	1	1	0	0	0	0	0	0	0	0	0	0	0	0	0	0	0	0	0	0	0	0	0	0	0	0	0	0	0	0	0	GCA_009363155	#N/A
Bacteria	GCA_000265505	RS_GCF_000265505.1	Complete Genome	Bernardetia litoralis DSM 6794	3	50	6	1	29	1	1	0	0	0	0	0	0	0	0	0	0	0	0	0	0	0	0	0	0	0	0	0	0	0	0	0	0	0	0	0	0	0	0	GCA_000265505	49
Bacteria	GCA_000016765	RS_GCF_000016765.1	Complete Genome	Sphingomonas wittichii RW1	0	0	0	0	29	0	0	0	0	0	0	0	0	0	0	0	0	0	0	0	0	0	0	0	0	0	0	0	0	0	0	0	0	0	0	0	0	0	0	GCA_000016765	13
Bacteria	GCA_001547525	RS_GCF_001547525.1	Chromosome	Burkholderia anthina	0	0	0	0	29	0	0	0	1	1	1	0	0	0	0	0	0	0	0	0	0	0	0	0	0	0	0	0	0	0	0	0	0	0	0	0	0	0	0	GCA_001547525	19
Bacteria	GCA_000092225	RS_GCF_000092225.1	Complete Genome	Tsukamurella paurometabola DSM 20162	0	0	0	0	29	0	0	0	0	0	0	0	0	0	0	0	0	0	0	0	0	0	0	0	0	0	0	0	0	0	0	0	0	0	0	0	0	0	0	GCA_000092225	8
Bacteria	GCA_014489495	RS_GCF_014489495.1	Complete Genome	Sphingomonas daechungensis	0	0	0	0	29	1	0	1	0	0	0	0	0	0	0	0	0	0	0	0	0	0	0	0	0	0	0	0	0	0	0	0	0	0	0	0	0	0	0	GCA_014489495	#N/A
Bacteria	GCA_001465545	RS_GCF_001465545.3	Complete Genome	Pandoraea norimbergensis	0	0	0	0	29	1	0	1	1	1	1	0	0	0	0	0	0	0	0	0	0	0	0	0	0	0	0	0	0	0	0	0	0	0	0	0	0	0	0	GCA_001465545	15
Bacteria	GCA_006757745	RS_GCF_006757745.1	Complete Genome	Acinetobacter radioresistens DSM 6976 = NBRC 102413 = CIP 103788	1	59	5	1	29	0	0	0	0	0	1	1	59	5	1	0	0	0	0	0	0	0	0	0	0	0	0	0	0	0	0	0	0	0	0	0	0	0	0	GCA_006757745	#N/A
Bacteria	GCA_014236795	RS_GCF_014236795.1	Complete Genome	Xanthomonas theicola	3	72	13	2	29	0	0	0	0	0	1	1	16	7	1	0	0	0	0	0	0	0	0	0	0	0	0	0	0	0	0	0	0	0	0	0	0	0	0	GCA_014236795	#N/A
Bacteria	GCA_009662475	RS_GCF_009662475.1	Complete Genome	Acidithiobacillus thiooxidans ATCC 19377	0	0	0	0	29	1	0	0	1	0	0	0	0	0	0	0	0	0	0	0	0	0	0	0	0	0	0	0	0	0	0	0	0	0	0	0	0	0	0	GCA_009662475	#N/A
Bacteria	GCA_003966655	RS_GCF_003966655.1	Complete Genome	Acidithiobacillus ferridurans	0	0	0	0	29	0	0	0	1	0	0	0	0	0	0	0	0	0	0	0	0	0	0	0	0	0	0	0	0	0	0	0	0	0	0	0	0	0	0	GCA_003966655	#N/A
Bacteria	GCA_900631615	RS_GCF_900631615.1	Complete Genome	Tsukamurella paurometabola	0	0	0	0	29	0	0	0	0	0	0	0	0	0	0	0	0	0	0	0	0	0	0	0	0	0	0	0	0	0	0	0	0	0	0	0	0	0	0	GCA_900631615	#N/A
Bacteria	GCA_001663175	RS_GCF_001663175.1	Complete Genome	Erythrobacter neustonensis	0	0	0	0	29	1	0	0	0	0	0	0	0	0	0	0	0	0	0	0	0	0	0	0	0	0	0	0	0	0	0	0	0	0	0	0	0	0	0	GCA_001663175	12
Bacteria	GCA_000960975	RS_GCF_000960975.1	Complete Genome	Martelella endophytica	0	0	0	0	29	0	0	0	0	0	1	0	0	0	0	0	0	0	0	0	0	0	0	0	0	0	0	0	0	0	0	0	0	0	0	0	0	0	0	GCA_000960975	9
Bacteria	GCA_006738645	RS_GCF_006738645.1	Complete Genome	Stella humosa	0	0	0	0	29	0	0	0	1	1	0	0	0	0	0	0	0	0	0	0	0	0	0	0	0	0	0	0	0	0	0	0	0	0	0	0	0	0	0	GCA_006738645	#N/A
Bacteria	GCA_003008515	RS_GCF_003008515.1	Complete Genome	Phreatobacter cathodiphilus	0	0	0	0	29	0	0	0	0	0	0	0	0	0	0	0	0	0	0	0	0	0	0	0	0	0	0	0	0	0	0	0	0	0	0	0	0	0	0	GCA_003008515	#N/A
Bacteria	GCA_000008305	RS_GCF_000008305.1	Complete Genome	Mesoplasma florum L1	0	0	0	0	29	0	0	0	0	0	0	0	0	0	0	0	0	0	0	0	0	0	0	0	0	0	0	0	0	0	0	0	0	0	0	0	0	0	0	GCA_000008305	3
Bacteria	GCA_900635955	RS_GCF_900635955.1	Complete Genome	Cedecea lapagei	1	19	6	1	29	0	0	0	0	0	0	2	21	6	1	0	0	0	0	0	0	0	0	0	0	0	0	0	0	0	0	0	0	0	0	0	0	0	0	GCA_900635955	#N/A
Bacteria	GCA_000280495	RS_GCF_000280495.2	Complete Genome	Kosakonia radicincitans DSM 16656	0	0	0	0	29	0	0	0	0	0	1	0	0	0	0	0	0	0	0	0	0	0	0	0	0	0	0	0	0	0	0	0	0	0	0	0	0	0	0	GCA_000280495	27
Bacteria	GCA_002263495	RS_GCF_002263495.1	Complete Genome	Nocardiopsis gilva YIM 90087	0	0	6	1	29	0	0	0	1	1	0	0	0	0	0	0	0	0	0	0	0	0	0	0	0	0	0	0	0	0	0	0	0	0	0	0	0	0	0	GCA_002263495	26
Bacteria	GCA_003233655	RS_GCF_003233655.1	Complete Genome	Azospirillum ramasamyi	2	107	7	1	29	0	0	0	0	0	0	1	94	7	1	0	0	0	0	0	0	0	0	0	0	0	0	0	0	0	0	0	0	0	0	0	0	0	0	GCA_003233655	#N/A
Bacteria	GCA_001941485	RS_GCF_001941485.1	Complete Genome	Corynebacterium frankenforstense DSM 45800	2	114	6	1	29	0	0	0	0	0	0	1	80	6	1	0	0	0	0	0	0	0	0	0	0	0	0	0	0	0	0	0	0	0	0	0	0	0	0	GCA_001941485	11
Bacteria	GCA_001697225	RS_GCF_001697225.1	Complete Genome	Immundisolibacter cernigliae	1	26	8	1	29	0	0	0	1	1	0	1	26	8	1	0	0	0	0	0	0	0	0	0	0	0	0	0	0	0	0	0	0	0	0	0	0	0	0	GCA_001697225	30
Bacteria	GCA_003627075	RS_GCF_003627075.1	Complete Genome	Protaetiibacter intestinalis	0	0	0	0	29	0	0	0	0	0	0	0	0	0	0	0	0	0	0	0	0	0	0	0	0	0	0	0	0	0	0	0	0	0	0	0	0	0	0	GCA_003627075	#N/A
Bacteria	GCA_010727945	RS_GCF_010727945.1	Complete Genome	Mycobacterium cookii	0	0	0	0	29	0	0	0	0	0	1	0	0	0	0	0	0	0	0	0	0	0	0	0	0	0	0	0	0	0	0	0	0	0	0	0	0	0	0	GCA_010727945	#N/A
Bacteria	GCA_010731675	RS_GCF_010731675.1	Complete Genome	Mycobacterium marseillense	0	0	0	0	29	0	0	0	0	0	0	0	0	0	0	0	0	0	0	0	0	0	0	0	0	0	0	0	0	0	0	0	0	0	0	0	0	0	0	GCA_010731675	#N/A
Bacteria	GCA_005080685	RS_GCF_005080685.1	Complete Genome	Pseudomonas putida	0	0	0	0	29	1	1	1	1	1	1	0	0	0	0	0	0	0	0	0	0	0	0	0	0	0	0	0	0	0	0	0	0	0	0	0	0	0	0	GCA_005080685	#N/A
Bacteria	GCA_003228315	RS_GCF_003228315.1	Complete Genome	Pseudomonas putida	0	0	0	0	29	1	1	1	1	1	1	0	0	0	0	0	0	0	0	0	0	0	0	0	0	0	0	0	0	0	0	0	0	0	0	0	0	0	0	GCA_003228315	#N/A
Bacteria	GCA_000498395	RS_GCF_000498395.2	Complete Genome	Pseudomonas putida S13.1.2	0	0	0	0	29	1	1	1	1	1	1	0	0	0	0	0	0	0	0	0	0	0	0	0	0	0	0	0	0	0	0	0	0	0	0	0	0	0	0	GCA_000498395	12
Bacteria	GCA_002356095	RS_GCF_002356095.1	Complete Genome	Pseudomonas putida	1	8	5	1	29	1	1	1	1	1	1	0	0	0	0	0	0	0	0	0	0	0	0	1	8	5	1	0	0	0	0	0	0	0	0	0	0	0	0	GCA_002356095	37
Bacteria	GCA_002741075	RS_GCF_002741075.1	Complete Genome	Pseudomonas putida	0	0	0	0	29	1	1	1	1	1	1	0	0	0	0	0	0	0	0	0	0	0	0	0	0	0	0	0	0	0	0	0	0	0	0	0	0	0	0	GCA_002741075	19
Bacteria	GCA_009883635	RS_GCF_009883635.2	Complete Genome	Pseudomonas putida	0	0	0	0	29	1	1	1	1	1	1	0	0	0	0	0	0	0	0	0	0	0	0	0	0	0	0	0	0	0	0	0	0	0	0	0	0	0	0	GCA_009883635	#N/A
Bacteria	GCA_000412675	RS_GCF_000412675.1	Complete Genome	Pseudomonas putida NBRC 14164	0	0	0	0	29	1	1	1	1	1	1	0	0	0	0	0	0	0	0	0	0	0	0	0	0	0	0	0	0	0	0	0	0	0	0	0	0	0	0	GCA_000412675	11
Bacteria	GCA_002025705	RS_GCF_002025705.1	Complete Genome	Pseudomonas putida	0	0	0	0	29	1	1	1	1	1	1	0	0	0	0	0	0	0	0	0	0	0	0	0	0	0	0	0	0	0	0	0	0	0	0	0	0	0	0	GCA_002025705	15
Bacteria	GCA_002736125	RS_GCF_002736125.1	Complete Genome	Pseudomonas putida	0	0	0	0	29	1	1	1	1	1	1	0	0	0	0	0	0	0	0	0	0	0	0	0	0	0	0	0	0	0	0	0	0	0	0	0	0	0	0	GCA_002736125	15
Bacteria	GCA_001636055	RS_GCF_001636055.1	Complete Genome	Pseudomonas putida	0	0	0	0	29	1	1	1	1	1	1	0	0	0	0	0	0	0	0	0	0	0	0	0	0	0	0	0	0	0	0	0	0	0	0	0	0	0	0	GCA_001636055	8
Bacteria	GCA_003671955	RS_GCF_003671955.1	Complete Genome	Pseudomonas putida	0	0	0	0	29	1	1	1	1	1	1	0	0	0	0	0	0	0	0	0	0	0	0	0	0	0	0	0	0	0	0	0	0	0	0	0	0	0	0	GCA_003671955	#N/A
Bacteria	GCA_000007985	RS_GCF_000007985.2	Complete Genome	Geobacter sulfurreducens PCA	2	179	14	2	29	0	0	0	1	0	0	2	179	14	2	0	0	0	0	0	0	0	0	0	0	0	0	0	0	0	0	0	0	0	0	0	0	0	0	GCA_000007985	9
Bacteria	GCA_000010805	RS_GCF_000010805.1	Complete Genome	Rhodococcus opacus B4	0	0	8	2	29	1	0	1	1	1	0	0	0	0	0	0	0	0	0	0	0	0	0	0	0	0	0	0	0	0	0	0	0	0	0	0	0	0	0	GCA_000010805	16
Bacteria	GCA_900475325	GB_GCA_900475325.1	Complete Genome	Paucimonas lemoignei	0	0	0	0	30	0	0	0	1	1	0	0	0	0	0	0	0	0	0	0	0	0	0	0	0	0	0	0	0	0	0	0	0	0	0	0	0	0	0	GCA_900475325	#N/A
Bacteria	GCA_000214095	RS_GCF_000214095.2	Complete Genome	Acidithiobacillus ferrivorans SS3	0	0	0	0	30	1	0	1	1	0	0	0	0	0	0	0	0	0	0	0	0	0	0	0	0	0	0	0	0	0	0	0	0	0	0	0	0	0	0	GCA_000214095	46
Bacteria	GCA_000014805	RS_GCF_000014805.1	Complete Genome	Aeromonas hydrophila subsp. hydrophila ATCC 7966	0	0	0	0	30	1	0	0	0	0	0	0	0	0	0	0	0	0	0	0	0	0	0	0	0	0	0	0	0	0	0	0	0	0	0	0	0	0	0	GCA_000014805	11
Bacteria	GCA_001518815	RS_GCF_001518815.1	Complete Genome	Pseudomonas oryzihabitans	0	0	0	0	30	0	0	0	0	0	1	0	0	0	0	0	0	0	0	0	0	0	0	0	0	0	0	0	0	0	0	0	0	0	0	0	0	0	0	GCA_001518815	9
Bacteria	GCA_000092285	RS_GCF_000092285.1	Complete Genome	Caulobacter segnis ATCC 21756	0	0	0	0	30	0	0	0	0	0	0	0	0	0	0	0	0	0	0	0	0	0	0	0	0	0	0	0	0	0	0	0	0	0	0	0	0	0	0	GCA_000092285	9
Bacteria	GCA_006739205	RS_GCF_006739205.1	Complete Genome	Streptococcus mutans	1	6	11	2	30	0	0	0	0	0	0	1	6	7	1	0	0	0	0	0	0	0	0	0	0	0	0	0	0	0	0	0	0	0	0	0	0	0	0	GCA_006739205	#N/A
Bacteria	GCA_000750535	RS_GCF_000750535.1	Complete Genome	Weissella ceti	0	0	0	0	30	0	0	0	0	0	0	0	0	0	0	0	0	0	0	0	0	0	0	0	0	0	0	0	0	0	0	0	0	0	0	0	0	0	0	GCA_000750535	6
Bacteria	GCA_001908375	RS_GCF_001908375.1	Complete Genome	Rhizobium etli 8C-3	0	0	0	0	30	0	0	0	0	0	1	0	0	0	0	0	0	0	0	0	0	0	0	0	0	0	0	0	0	0	0	0	0	0	0	0	0	0	0	GCA_001908375	19
Bacteria	GCA_003055625	RS_GCF_003055625.1	Complete Genome	Flavobacterium magnum	0	0	0	0	30	1	0	0	0	0	0	0	0	0	0	0	0	0	0	0	0	0	0	0	0	0	0	0	0	0	0	0	0	0	0	0	0	0	0	GCA_003055625	#N/A
Bacteria	GCA_000014225	RS_GCF_000014225.1	Complete Genome	Pseudoalteromonas atlantica T6c	0	0	0	0	30	1	1	0	0	0	0	0	0	0	0	0	0	0	0	0	0	0	0	0	0	0	0	0	0	0	0	0	0	0	0	0	0	0	0	GCA_000014225	13
Bacteria	GCA_002216855	RS_GCF_002216855.1	Complete Genome	Paraphotobacterium marinum	0	0	0	0	30	1	1	0	0	0	0	0	0	0	0	0	0	0	0	0	0	0	0	0	0	0	0	0	0	0	0	0	0	0	0	0	0	0	0	GCA_002216855	13
Bacteria	GCA_002221505	RS_GCF_002221505.1	Complete Genome	Pseudoalteromonas nigrifaciens	0	0	0	0	30	0	0	0	0	0	0	0	0	0	0	0	0	0	0	0	0	0	0	0	0	0	0	0	0	0	0	0	0	0	0	0	0	0	0	GCA_002221505	19
Bacteria	GCA_001606025	RS_GCF_001606025.1	Complete Genome	Psychrobacter alimentarius	0	0	0	0	30	0	0	0	0	0	0	0	0	0	0	0	0	0	0	0	0	0	0	0	0	0	0	0	0	0	0	0	0	0	0	0	0	0	0	GCA_001606025	22
Bacteria	GCA_003610015	RS_GCF_003610015.1	Complete Genome	Zymobacter palmae	3	69	6	1	30	0	0	0	0	0	1	2	47	6	1	0	0	0	0	0	0	0	0	0	0	0	0	0	0	0	0	0	0	0	0	0	0	0	0	GCA_003610015	#N/A
Bacteria	GCA_003096035	RS_GCF_003096035.1	Complete Genome	Flavobacterium album	0	0	0	0	30	1	0	0	0	0	0	0	0	0	0	0	0	0	0	0	0	0	0	0	0	0	0	0	0	0	0	0	0	0	0	0	0	0	0	GCA_003096035	#N/A
Bacteria	GCA_000214355	RS_GCF_000214355.1	Complete Genome	Treponema azotonutricium ZAS-9	1	18	8	1	30	0	0	0	0	0	1	0	0	0	0	0	0	0	0	2	20	8	1	0	0	0	0	0	0	0	0	0	0	0	0	0	0	0	0	GCA_000214355	18
Bacteria	GCA_000576555	RS_GCF_000576555.1	Complete Genome	Hymenobacter swuensis DY53	0	0	0	0	30	0	0	0	0	0	0	0	0	0	0	0	0	0	0	0	0	0	0	0	0	0	0	0	0	0	0	0	0	0	0	0	0	0	0	GCA_000576555	15
Bacteria	GCA_900119795	RS_GCF_900119795.1	Complete Genome	Tenacibaculum maritimum NCIMB 2154	1	24	3	1	30	0	0	0	0	0	0	0	0	0	0	1	24	3	1	0	0	0	0	0	0	0	0	0	0	0	0	0	0	0	0	0	0	0	0	GCA_900119795	19
Bacteria	GCA_002218025	RS_GCF_002218025.2	Complete Genome	Vibrio casei	0	0	3	1	30	0	0	0	0	0	0	0	0	0	0	0	0	0	0	0	0	0	0	0	0	0	0	0	0	0	0	0	0	0	0	0	0	0	0	GCA_002218025	20
Bacteria	GCA_001482385	RS_GCF_001482385.1	Complete Genome	Pseudoalteromonas rubra	2	40	7	1	30	1	1	0	0	0	0	2	40	7	1	0	0	0	0	0	0	0	0	0	0	0	0	0	0	0	0	0	0	0	0	0	0	0	0	GCA_001482385	14
Bacteria	GCA_002310835	RS_GCF_002310835.1	Complete Genome	Pseudoalteromonas tetraodonis	0	0	0	0	30	0	0	0	0	0	0	0	0	0	0	0	0	0	0	0	0	0	0	0	0	0	0	0	0	0	0	0	0	0	0	0	0	0	0	GCA_002310835	22
Bacteria	GCA_003015185	RS_GCF_003015185.1	Complete Genome	Ahniella affigens	6	112	8	1	30	0	0	0	1	1	0	0	0	0	0	0	0	0	0	1	34	8	1	0	0	0	0	0	0	0	0	0	0	0	0	0	0	0	0	GCA_003015185	#N/A
Bacteria	GCA_000341395	RS_GCF_000341395.1	Complete Genome	Desulfocapsa sulfexigens DSM 10523	1	8	7	1	30	1	0	1	1	0	0	1	8	7	1	0	0	0	0	0	0	0	0	0	0	0	0	0	0	0	0	0	0	0	0	0	0	0	0	GCA_000341395	10
Bacteria	GCA_000238275	RS_GCF_000238275.2	Chromosome	Pseudoalteromonas undina	0	0	0	0	30	1	1	0	0	0	0	0	0	0	0	0	0	0	0	0	0	0	0	0	0	0	0	0	0	0	0	0	0	0	0	0	0	0	0	GCA_000238275	8
Bacteria	GCA_001644565	RS_GCF_001644565.1	Complete Genome	Deinococcus puniceus	0	0	0	0	30	0	0	0	0	0	0	0	0	0	0	0	0	0	0	0	0	0	0	0	0	0	0	0	0	0	0	0	0	0	0	0	0	0	0	GCA_001644565	6
Bacteria	GCA_004786015	RS_GCF_004786015.1	Complete Genome	Hydrogenovibrio crunogenus	1	21	3	1	30	1	0	0	1	0	0	0	0	0	0	1	21	3	1	0	0	0	0	0	0	0	0	0	0	0	0	0	0	0	0	0	0	0	0	GCA_004786015	#N/A
Bacteria	GCA_007971025	RS_GCF_007971025.1	Complete Genome	Mucilaginibacter ginsenosidivorans	0	0	0	0	30	0	0	0	0	0	0	0	0	0	0	0	0	0	0	0	0	0	0	0	0	0	0	0	0	0	0	0	0	0	0	0	0	0	0	GCA_007971025	#N/A
Bacteria	GCA_900239935	RS_GCF_900239935.1	Chromosome	Pseudoalteromonas carrageenovora IAM 12662	0	0	0	0	30	1	1	0	0	0	0	0	0	0	0	0	0	0	0	0	0	0	0	0	0	0	0	0	0	0	0	0	0	0	0	0	0	0	0	GCA_900239935	14
Bacteria	GCA_006974105	RS_GCF_006974105.1	Complete Genome	Rhodoferax sediminis	0	0	0	0	30	0	0	0	0	0	0	0	0	0	0	0	0	0	0	0	0	0	0	0	0	0	0	0	0	0	0	0	0	0	0	0	0	0	0	GCA_006974105	#N/A
Bacteria	GCA_000940805	RS_GCF_000940805.1	Complete Genome	Gynuella sunshinyii YC6258	4	102	12	2	30	0	0	0	1	0	1	1	38	6	1	0	0	0	0	0	0	0	0	0	0	0	0	0	0	0	0	0	0	0	0	0	0	0	0	GCA_000940805	18
Bacteria	GCA_000227745	RS_GCF_000227745.2	Complete Genome	Thiocystis violascens DSM 198	4	78	16	2	30	1	0	0	0	0	0	2	63	16	2	0	0	0	0	0	0	0	0	0	0	0	0	0	0	0	0	0	0	0	0	0	0	0	0	GCA_000227745	40
Bacteria	GCA_004295665	RS_GCF_004295665.1	Complete Genome	Litorilituus sediminis	0	0	0	0	30	0	0	0	0	0	0	0	0	0	0	0	0	0	0	0	0	0	0	0	0	0	0	0	0	0	0	0	0	0	0	0	0	0	0	GCA_004295665	#N/A
Bacteria	GCA_002269385	RS_GCF_002269385.1	Complete Genome	Maribacter cobaltidurans	0	0	0	0	30	1	1	1	0	0	0	0	0	0	0	0	0	0	0	0	0	0	0	0	0	0	0	0	0	0	0	0	0	0	0	0	0	0	0	GCA_002269385	18
Bacteria	GCA_000941055	RS_GCF_000941055.1	Complete Genome	Siansivirga zeaxanthinifaciens CC-SAMT-1	0	0	0	0	30	0	0	0	0	0	0	0	0	0	0	0	0	0	0	0	0	0	0	0	0	0	0	0	0	0	0	0	0	0	0	0	0	0	0	GCA_000941055	13
Bacteria	GCA_000020465	RS_GCF_000020465.1	Complete Genome	Chlorobium limicola DSM 245	3	163	18	2	30	1	0	0	0	0	0	1	123	8	1	0	0	0	0	3	41	10	1	0	0	0	0	0	0	0	0	0	0	0	0	0	0	0	0	GCA_000020465	17
Bacteria	GCA_000025485	RS_GCF_000025485.1	Complete Genome	Allochromatium vinosum DSM 180	3	110	17	3	30	1	1	0	1	0	0	1	91	8	1	0	0	0	0	1	9	6	1	0	0	0	0	0	0	0	0	0	0	0	0	1	10	3	1	GCA_000025485	24
Bacteria	GCA_000025705	RS_GCF_000025705.1	Complete Genome	Sideroxydans lithotrophicus ES-1	0	0	0	0	30	0	0	0	0	0	0	0	0	0	0	0	0	0	0	0	0	0	0	0	0	0	0	0	0	0	0	0	0	0	0	0	0	0	0	GCA_000025705	16
Bacteria	GCA_000183425	RS_GCF_000183425.1	Complete Genome	Marivirga tractuosa DSM 4126	0	0	0	0	30	0	0	0	1	0	0	0	0	0	0	0	0	0	0	0	0	0	0	0	0	0	0	0	0	0	0	0	0	0	0	0	0	0	0	GCA_000183425	28
Bacteria	GCA_903772925	RS_GCF_903772925.1	Chromosome	Alteromonas macleodii	0	0	0	0	30	1	1	0	0	0	0	0	0	0	0	0	0	0	0	0	0	0	0	0	0	0	0	0	0	0	0	0	0	0	0	0	0	0	0	GCA_903772925	#N/A
Bacteria	GCA_003122385	RS_GCF_003122385.1	Complete Genome	Flavobacterium crocinum	0	0	0	0	30	1	0	0	0	0	0	0	0	0	0	0	0	0	0	0	0	0	0	0	0	0	0	0	0	0	0	0	0	0	0	0	0	0	0	GCA_003122385	#N/A
Bacteria	GCA_001857965	RS_GCF_001857965.1	Complete Genome	Flavobacterium commune	0	0	0	0	30	1	0	0	0	0	0	0	0	0	0	0	0	0	0	0	0	0	0	0	0	0	0	0	0	0	0	0	0	0	0	0	0	0	0	GCA_001857965	7
Bacteria	GCA_003966915	RS_GCF_003966915.1	Complete Genome	Mycoavidus cysteinexigens	0	0	0	0	30	0	0	0	1	1	0	0	0	0	0	0	0	0	0	0	0	0	0	0	0	0	0	0	0	0	0	0	0	0	0	0	0	0	0	GCA_003966915	#N/A
Bacteria	GCA_000015725	RS_GCF_000015725.1	Complete Genome	Methylibium petroleiphilum PM1	0	0	0	0	30	0	0	0	0	0	0	0	0	0	0	0	0	0	0	0	0	0	0	0	0	0	0	0	0	0	0	0	0	0	0	0	0	0	0	GCA_000015725	27
Bacteria	GCA_004851605	RS_GCF_004851605.1	Complete Genome	Hydrocarboniclastica marina	1	70	8	1	30	0	0	0	0	0	0	1	70	8	1	0	0	0	0	0	0	0	0	0	0	0	0	0	0	0	0	0	0	0	0	0	0	0	0	GCA_004851605	#N/A
Bacteria	GCA_002221525	RS_GCF_002221525.1	Complete Genome	Pseudoalteromonas espejiana DSM 9414	0	0	0	0	30	1	1	0	0	0	0	0	0	0	0	0	0	0	0	0	0	0	0	0	0	0	0	0	0	0	0	0	0	0	0	0	0	0	0	GCA_002221525	18
Bacteria	GCA_900105255	RS_GCF_900105255.1	Chromosome	Pseudomonas sabulinigri	0	0	0	0	30	0	0	0	1	0	0	0	0	0	0	0	0	0	0	0	0	0	0	0	0	0	0	0	0	0	0	0	0	0	0	0	0	0	0	GCA_900105255	10
Bacteria	GCA_900167475	RS_GCF_900167475.1	Chromosome	Aeromicrobium choanae	0	0	0	0	30	0	0	0	0	0	0	0	0	0	0	0	0	0	0	0	0	0	0	0	0	0	0	0	0	0	0	0	0	0	0	0	0	0	0	GCA_900167475	8
Bacteria	GCA_001007995	RS_GCF_001007995.1	Complete Genome	Deinococcus soli (ex Cha et al. 2016)	0	0	0	0	30	0	0	0	0	0	0	0	0	0	0	0	0	0	0	0	0	0	0	0	0	0	0	0	0	0	0	0	0	0	0	0	0	0	0	GCA_001007995	6
Bacteria	GCA_003114835	RS_GCF_003114835.1	Complete Genome	Leptospira kobayashii	0	0	0	0	30	0	0	0	0	0	0	0	0	0	0	0	0	0	0	0	0	0	0	0	0	0	0	0	0	0	0	0	0	0	0	0	0	0	0	GCA_003114835	#N/A
Bacteria	GCA_001687545	RS_GCF_001687545.1	Complete Genome	Paraurantiacibacter namhicola	0	0	0	0	30	0	0	0	0	0	0	0	0	0	0	0	0	0	0	0	0	0	0	0	0	0	0	0	0	0	0	0	0	0	0	0	0	0	0	GCA_001687545	13
Bacteria	GCA_009755665	RS_GCF_009755665.1	Complete Genome	Variovorax paradoxus	0	0	0	0	30	1	0	0	1	1	0	0	0	0	0	0	0	0	0	0	0	0	0	0	0	0	0	0	0	0	0	0	0	0	0	0	0	0	0	GCA_009755665	#N/A
Bacteria	GCA_003431825	RS_GCF_003431825.1	Complete Genome	Blastomonas fulva	0	0	0	0	30	0	0	0	0	0	0	0	0	0	0	0	0	0	0	0	0	0	0	0	0	0	0	0	0	0	0	0	0	0	0	0	0	0	0	GCA_003431825	#N/A
Bacteria	GCA_001420915	RS_GCF_001420915.1	Complete Genome	Agarivorans gilvus	0	0	0	0	30	0	0	0	0	0	1	0	0	0	0	0	0	0	0	0	0	0	0	0	0	0	0	0	0	0	0	0	0	0	0	0	0	0	0	GCA_001420915	23
Bacteria	GCA_009498455	RS_GCF_009498455.1	Complete Genome	Variovorax paradoxus	0	0	0	0	30	1	0	0	1	1	0	0	0	0	0	0	0	0	0	0	0	0	0	0	0	0	0	0	0	0	0	0	0	0	0	0	0	0	0	GCA_009498455	#N/A
Bacteria	GCA_008704795	RS_GCF_008704795.1	Complete Genome	Streptomyces spectabilis	3	26	4	1	30	0	0	0	0	0	0	0	0	0	0	0	0	0	0	0	0	0	0	0	0	0	0	0	0	0	0	0	0	0	0	0	0	0	0	GCA_008704795	#N/A
Bacteria	GCA_900176595	RS_GCF_900176595.1	Chromosome	Aquiflexum balticum DSM 16537	4	168	13	2	30	1	0	0	0	0	0	1	47	7	1	0	0	0	0	0	0	0	0	0	0	0	0	0	0	0	0	0	0	0	0	1	104	6	1	GCA_900176595	39
Bacteria	GCA_003860585	RS_GCF_003860585.1	Complete Genome	Kaistella carnis	0	0	0	0	30	0	0	0	0	0	0	0	0	0	0	0	0	0	0	0	0	0	0	0	0	0	0	0	0	0	0	0	0	0	0	0	0	0	0	GCA_003860585	#N/A
Bacteria	GCA_002803845	RS_GCF_002803845.1	Complete Genome	Streptomyces lavendulae subsp. lavendulae	5	56	8	2	30	0	0	0	1	1	0	0	0	0	0	0	0	0	0	0	0	0	0	0	0	0	0	0	0	0	0	0	0	0	0	0	0	0	0	GCA_002803845	22
Bacteria	GCA_006970865	RS_GCF_006970865.1	Complete Genome	Rhodoferax sediminis	0	0	0	0	30	0	0	0	0	0	0	0	0	0	0	0	0	0	0	0	0	0	0	0	0	0	0	0	0	0	0	0	0	0	0	0	0	0	0	GCA_006970865	#N/A
Bacteria	GCA_000214375	RS_GCF_000214375.1	Complete Genome	Treponema primitia ZAS-2	1	5	4	1	30	0	0	0	0	0	0	0	0	0	0	0	0	0	0	1	5	4	1	0	0	0	0	0	0	0	0	0	0	0	0	0	0	0	0	GCA_000214375	32
Bacteria	GCA_000008365	RS_GCF_000008365.1	Complete Genome	Mycoplasma mobile 163K	1	62	0	0	30	0	0	0	0	0	0	0	0	0	0	0	0	0	0	0	0	0	0	0	0	0	0	0	0	0	0	0	0	0	0	0	0	0	0	GCA_000008365	11
Bacteria	GCA_000020145	RS_GCF_000020145.1	Complete Genome	Elusimicrobium minutum Pei191	1	13	3	1	30	0	0	0	0	0	0	0	0	0	0	1	13	3	1	0	0	0	0	0	0	0	0	0	0	0	0	0	0	0	0	0	0	0	0	GCA_000020145	9
Bacteria	GCA_000092245	RS_GCF_000092245.1	Complete Genome	Arcobacter nitrofigilis DSM 7299	1	16	7	1	30	0	0	0	1	0	1	1	16	7	1	0	0	0	0	0	0	0	0	0	0	0	0	0	0	0	0	0	0	0	0	0	0	0	0	GCA_000092245	10
Bacteria	GCA_000230555	RS_GCF_000230555.1	Complete Genome	Pelagibacterium halotolerans B2	0	0	0	0	30	1	1	0	0	0	0	0	0	0	0	0	0	0	0	0	0	0	0	0	0	0	0	0	0	0	0	0	0	0	0	0	0	0	0	GCA_000230555	10
Bacteria	GCA_000252445	RS_GCF_000252445.1	Complete Genome	Deinococcus gobiensis I-0	4	168	8	2	30	0	0	0	1	0	0	1	52	7	1	0	0	0	0	0	0	0	0	0	0	0	0	0	0	0	0	0	0	0	0	1	96	1	1	GCA_000252445	18
Bacteria	GCA_000341895	RS_GCF_000341895.1	Chromosome	Pseudodesulfovibrio piezophilus C1TLV30	0	0	0	0	30	1	1	1	0	0	0	0	0	0	0	0	0	0	0	0	0	0	0	0	0	0	0	0	0	0	0	0	0	0	0	0	0	0	0	GCA_000341895	16
Bacteria	GCA_001028625	RS_GCF_001028625.1	Complete Genome	Pelagerythrobacter marensis	0	0	0	0	30	1	1	0	0	0	0	0	0	0	0	0	0	0	0	0	0	0	0	0	0	0	0	0	0	0	0	0	0	0	0	0	0	0	0	GCA_001028625	11
Bacteria	GCA_001267885	RS_GCF_001267885.1	Complete Genome	Streptomyces ambofaciens ATCC 23877	2	24	8	1	30	0	0	0	1	1	0	2	24	8	1	0	0	0	0	0	0	0	0	0	0	0	0	0	0	0	0	0	0	0	0	0	0	0	0	GCA_001267885	39
Bacteria	GCA_901538265	RS_GCF_901538265.1	Complete Genome	Gemmata massiliana	5	226	7	2	30	1	0	0	0	0	0	2	113	7	2	0	0	0	0	0	0	0	0	0	0	0	0	0	0	0	0	0	0	0	0	0	0	0	0	GCA_901538265	#N/A
Bacteria	GCA_013466985	RS_GCF_013466985.1	Complete Genome	Nocardioides ungokensis	0	0	0	0	30	0	0	0	0	0	0	0	0	0	0	0	0	0	0	0	0	0	0	0	0	0	0	0	0	0	0	0	0	0	0	0	0	0	0	GCA_013466985	#N/A
Bacteria	GCA_000463015	RS_GCF_000463015.1	Complete Genome	Variovorax paradoxus B4	0	0	0	0	30	1	0	0	1	1	0	0	0	0	0	0	0	0	0	0	0	0	0	0	0	0	0	0	0	0	0	0	0	0	0	0	0	0	0	GCA_000463015	14
Bacteria	GCA_900177425	GB_GCA_900177425.1	Chromosome	Paenibacillus uliginis N3/975	0	0	0	0	30	0	0	0	1	1	0	0	0	0	0	0	0	0	0	0	0	0	0	0	0	0	0	0	0	0	0	0	0	0	0	0	0	0	0	GCA_900177425	13
Bacteria	GCA_900289045	RS_GCF_900289045.1	Complete Genome	Micropruina glycogenica	0	0	0	0	30	0	0	0	0	0	0	0	0	0	0	0	0	0	0	0	0	0	0	0	0	0	0	0	0	0	0	0	0	0	0	0	0	0	0	GCA_900289045	28
Bacteria	GCA_003940805	RS_GCF_003940805.1	Complete Genome	Tabrizicola piscis	0	0	0	0	30	0	0	0	0	0	0	0	0	0	0	0	0	0	0	0	0	0	0	0	0	0	0	0	0	0	0	0	0	0	0	0	0	0	0	GCA_003940805	#N/A
Bacteria	GCA_001988955	RS_GCF_001988955.1	Complete Genome	Spirosoma montaniterrae	2	54	6	1	30	0	0	0	0	0	0	1	43	6	1	0	0	0	0	0	0	0	0	0	0	0	0	0	0	0	0	0	0	0	0	0	0	0	0	GCA_001988955	21
Bacteria	GCA_002305855	RS_GCF_002305855.1	Complete Genome	Melittangium boletus DSM 14713	0	0	0	0	30	0	0	0	1	1	1	0	0	0	0	0	0	0	0	0	0	0	0	0	0	0	0	0	0	0	0	0	0	0	0	0	0	0	0	GCA_002305855	13
Bacteria	GCA_000184745	RS_GCF_000184745.1	Complete Genome	Variovorax paradoxus EPS	0	0	0	0	30	1	0	0	1	1	0	0	0	0	0	0	0	0	0	0	0	0	0	0	0	0	0	0	0	0	0	0	0	0	0	0	0	0	0	GCA_000184745	18
Bacteria	GCA_003006155	RS_GCF_003006155.1	Complete Genome	Salinicola tamaricis	0	0	0	0	30	0	0	0	1	1	1	0	0	0	0	0	0	0	0	0	0	0	0	0	0	0	0	0	0	0	0	0	0	0	0	0	0	0	0	GCA_003006155	#N/A
Bacteria	GCA_002224365	RS_GCF_002224365.1	Complete Genome	Virgibacillus necropolis	0	0	0	0	30	0	0	0	0	0	0	0	0	0	0	0	0	0	0	0	0	0	0	0	0	0	0	0	0	0	0	0	0	0	0	0	0	0	0	GCA_002224365	15
Bacteria	GCA_003955715	RS_GCF_003955715.1	Complete Genome	Streptomyces aquilus	0	0	0	0	30	0	0	0	0	0	0	0	0	0	0	0	0	0	0	0	0	0	0	0	0	0	0	0	0	0	0	0	0	0	0	0	0	0	0	GCA_003955715	#N/A
Bacteria	GCA_007993735	RS_GCF_007993735.1	Chromosome	Arenimonas daejeonensis	0	0	0	0	30	0	0	0	0	0	0	0	0	0	0	0	0	0	0	0	0	0	0	0	0	0	0	0	0	0	0	0	0	0	0	0	0	0	0	GCA_007993735	#N/A
Bacteria	GCA_014396385	RS_GCF_014396385.1	Complete Genome	Leucobacter denitrificans	0	0	0	0	30	0	0	0	0	0	0	0	0	0	0	0	0	0	0	0	0	0	0	0	0	0	0	0	0	0	0	0	0	0	0	0	0	0	0	GCA_014396385	#N/A
Bacteria	GCA_002208135	RS_GCF_002208135.1	Complete Genome	Pseudoalteromonas piscicida	0	0	0	0	30	0	0	0	0	0	0	0	0	0	0	0	0	0	0	0	0	0	0	0	0	0	0	0	0	0	0	0	0	0	0	0	0	0	0	GCA_002208135	13
Bacteria	GCA_900105655	RS_GCF_900105655.1	Chromosome	Pseudomonas salegens	0	0	0	0	30	0	0	0	0	0	0	0	0	0	0	0	0	0	0	0	0	0	0	0	0	0	0	0	0	0	0	0	0	0	0	0	0	0	0	GCA_900105655	13
Bacteria	GCA_000260985	RS_GCF_000260985.4	Complete Genome	Methylophaga nitratireducenticrescens	1	105	3	1	30	1	1	0	0	0	0	1	105	3	1	0	0	0	0	0	0	0	0	0	0	0	0	0	0	0	0	0	0	0	0	0	0	0	0	GCA_000260985	19
Bacteria	GCA_001735805	RS_GCF_001735805.1	Complete Genome	Streptomyces fodineus	0	0	5	1	30	0	0	0	0	0	0	0	0	0	0	0	0	0	0	0	0	0	0	0	0	0	0	0	0	0	0	0	0	0	0	0	0	0	0	GCA_001735805	28
Bacteria	GCA_001951155	RS_GCF_001951155.1	Complete Genome	Gramella flava JLT2011	0	0	0	0	30	0	0	0	0	0	0	0	0	0	0	0	0	0	0	0	0	0	0	0	0	0	0	0	0	0	0	0	0	0	0	0	0	0	0	GCA_001951155	16
Bacteria	GCA_007971225	RS_GCF_007971225.1	Complete Genome	Panacibacter ginsenosidivorans	1	128	0	0	30	0	0	0	1	1	1	0	0	0	0	0	0	0	0	0	0	0	0	0	0	0	0	0	0	0	0	0	0	0	0	0	0	0	0	GCA_007971225	#N/A
Bacteria	GCA_001874645	RS_GCF_001874645.1	Complete Genome	Pseudomonas frederiksbergensis	0	0	0	0	30	0	0	0	1	1	0	0	0	0	0	0	0	0	0	0	0	0	0	0	0	0	0	0	0	0	0	0	0	0	0	0	0	0	0	GCA_001874645	19
Bacteria	GCA_004300825	RS_GCF_004300825.1	Complete Genome	Egicoccus halophilus	0	0	0	0	30	0	0	0	1	1	0	0	0	0	0	0	0	0	0	0	0	0	0	0	0	0	0	0	0	0	0	0	0	0	0	0	0	0	0	GCA_004300825	#N/A
Bacteria	GCA_000252955	RS_GCF_000252955.1	Chromosome	Xenorhabdus nematophila ATCC 19061	3	57	8	1	30	0	0	0	0	0	0	1	14	8	1	0	0	0	0	0	0	0	0	0	0	0	0	0	0	0	0	0	0	0	0	0	0	0	0	GCA_000252955	29
Bacteria	GCA_001013905	RS_GCF_001013905.1	Complete Genome	Streptomyces leeuwenhoekii	2	19	7	1	30	0	0	0	1	1	0	2	19	7	1	0	0	0	0	0	0	0	0	0	0	0	0	0	0	0	0	0	0	0	0	0	0	0	0	GCA_001013905	37
Bacteria	GCA_013177675	RS_GCF_013177675.1	Complete Genome	Pseudoarcobacter acticola	0	0	0	0	30	0	0	0	0	0	0	0	0	0	0	0	0	0	0	0	0	0	0	0	0	0	0	0	0	0	0	0	0	0	0	0	0	0	0	GCA_013177675	#N/A
Bacteria	GCA_000013005	RS_GCF_000013005.1	Complete Genome	Erythrobacter litoralis HTCC2594	0	0	0	0	30	1	1	0	0	0	0	0	0	0	0	0	0	0	0	0	0	0	0	0	0	0	0	0	0	0	0	0	0	0	0	0	0	0	0	GCA_000013005	11
Bacteria	GCA_002005445	RS_GCF_002005445.1	Complete Genome	Acetobacter aceti	0	0	0	0	30	0	0	0	0	0	0	0	0	0	0	0	0	0	0	0	0	0	0	0	0	0	0	0	0	0	0	0	0	0	0	0	0	0	0	GCA_002005445	20
Bacteria	GCA_008704555	RS_GCF_008704555.1	Complete Genome	Streptomyces nitrosporeus	2	13	5	1	30	0	0	0	1	1	0	0	0	0	0	0	0	0	0	0	0	0	0	0	0	0	0	0	0	0	0	0	0	0	0	0	0	0	0	GCA_008704555	#N/A
Bacteria	GCA_002109325	RS_GCF_002109325.1	Complete Genome	Sporosarcina ureae	0	0	0	0	30	0	0	0	1	1	0	0	0	0	0	0	0	0	0	0	0	0	0	0	0	0	0	0	0	0	0	0	0	0	0	0	0	0	0	GCA_002109325	14
Bacteria	GCA_008704655	RS_GCF_008704655.1	Complete Genome	Streptomyces rimosus	0	0	0	0	30	0	0	0	1	1	0	0	0	0	0	0	0	0	0	0	0	0	0	0	0	0	0	0	0	0	0	0	0	0	0	0	0	0	0	GCA_008704655	#N/A
Bacteria	GCA_001653755	RS_GCF_001653755.1	Complete Genome	Dokdonia donghaensis DSW-1	0	0	0	0	30	1	1	0	0	0	0	0	0	0	0	0	0	0	0	0	0	0	0	0	0	0	0	0	0	0	0	0	0	0	0	0	0	0	0	GCA_001653755	16
Bacteria	GCA_900103875	RS_GCF_900103875.1	Chromosome	Pseudomonas arsenicoxydans	0	0	0	0	30	1	0	1	1	0	0	0	0	0	0	0	0	0	0	0	0	0	0	0	0	0	0	0	0	0	0	0	0	0	0	0	0	0	0	GCA_900103875	17
Bacteria	GCA_002557795	RS_GCF_002557795.1	Complete Genome	Chitinophaga caeni	2	28	3	1	30	0	0	0	0	0	0	0	0	0	0	1	9	3	1	0	0	0	0	0	0	0	0	0	0	0	0	0	0	0	0	0	0	0	0	GCA_002557795	7
Bacteria	GCA_003058325	RS_GCF_003058325.1	Chromosome	Methylobacterium currus	2	40	7	1	30	0	0	0	0	0	0	1	5	7	1	0	0	0	0	0	0	0	0	0	0	0	0	0	0	0	0	0	0	0	0	0	0	0	0	GCA_003058325	#N/A
Bacteria	GCA_001620265	RS_GCF_001620265.1	Complete Genome	Defluviimonas alba	3	175	14	2	30	0	0	0	0	0	0	2	127	14	2	0	0	0	0	0	0	0	0	0	0	0	0	0	0	0	0	0	0	0	0	0	0	0	0	GCA_001620265	30
Bacteria	GCA_013426735	RS_GCF_013426735.1	Complete Genome	Agrobacterium vitis	0	0	0	0	30	0	0	0	0	0	0	0	0	0	0	0	0	0	0	0	0	0	0	0	0	0	0	0	0	0	0	0	0	0	0	0	0	0	0	GCA_013426735	#N/A
Bacteria	GCA_008632955	RS_GCF_008632955.1	Complete Genome	Streptomyces tendae	0	0	0	0	30	0	0	0	1	1	0	0	0	0	0	0	0	0	0	0	0	0	0	0	0	0	0	0	0	0	0	0	0	0	0	0	0	0	0	GCA_008632955	#N/A
Bacteria	GCA_000730165	RS_GCF_000730165.1	Complete Genome	Nitrospirillum amazonense CBAmc	0	0	0	0	30	0	0	0	0	0	1	0	0	0	0	0	0	0	0	0	0	0	0	0	0	0	0	0	0	0	0	0	0	0	0	0	0	0	0	GCA_000730165	14
Bacteria	GCA_002216775	RS_GCF_002216775.1	Complete Genome	Virgibacillus phasianinus	0	0	0	0	30	0	0	0	0	0	0	0	0	0	0	0	0	0	0	0	0	0	0	0	0	0	0	0	0	0	0	0	0	0	0	0	0	0	0	GCA_002216775	17
Bacteria	GCA_003815915	RS_GCF_003815915.1	Complete Genome	Chryseobacterium indoltheticum	1	23	3	1	30	1	1	1	1	0	0	0	0	0	0	1	23	3	1	0	0	0	0	0	0	0	0	0	0	0	0	0	0	0	0	0	0	0	0	GCA_003815915	#N/A
Bacteria	GCA_900104965	RS_GCF_900104965.1	Chromosome	Marmoricola scoriae	0	0	0	0	30	0	0	0	1	0	0	0	0	0	0	0	0	0	0	0	0	0	0	0	0	0	0	0	0	0	0	0	0	0	0	0	0	0	0	GCA_900104965	12
Bacteria	GCA_000197735	RS_GCF_000197735.1	Complete Genome	Glutamicibacter arilaitensis Re117	0	0	0	0	30	0	0	0	0	0	0	0	0	0	0	0	0	0	0	0	0	0	0	0	0	0	0	0	0	0	0	0	0	0	0	0	0	0	0	GCA_000197735	29
Bacteria	GCA_000739375	RS_GCF_000739375.1	Complete Genome	Comamonas testosteroni TK102	0	0	0	0	30	1	0	1	1	1	0	0	0	0	0	0	0	0	0	0	0	0	0	0	0	0	0	0	0	0	0	0	0	0	0	0	0	0	0	GCA_000739375	17
Bacteria	GCA_003049825	GB_GCA_003049825.1	Complete Genome	Pseudomonas koreensis	0	0	0	0	30	0	0	0	1	1	0	0	0	0	0	0	0	0	0	0	0	0	0	0	0	0	0	0	0	0	0	0	0	0	0	0	0	0	0	GCA_003049825	#N/A
Bacteria	GCA_008727115	RS_GCF_008727115.1	Complete Genome	Comamonas testosteroni	0	0	0	0	30	1	0	1	1	1	0	0	0	0	0	0	0	0	0	0	0	0	0	0	0	0	0	0	0	0	0	0	0	0	0	0	0	0	0	GCA_008727115	#N/A
Bacteria	GCA_900637665	RS_GCF_900637665.1	Complete Genome	Chryseobacterium nakagawai	1	17	3	1	30	0	0	0	0	0	0	0	0	0	0	1	17	3	1	0	0	0	0	0	0	0	0	0	0	0	0	0	0	0	0	0	0	0	0	GCA_900637665	#N/A
Bacteria	GCA_000013665	RS_GCF_000013665.1	Complete Genome	Saccharophagus degradans 2-40	0	0	0	0	30	0	0	0	1	0	1	0	0	0	0	0	0	0	0	0	0	0	0	0	0	0	0	0	0	0	0	0	0	0	0	0	0	0	0	GCA_000013665	8
Bacteria	GCA_000014145	RS_GCF_000014145.1	Complete Genome	Cytophaga hutchinsonii ATCC 33406	0	0	0	0	30	0	0	0	0	0	0	0	0	0	0	0	0	0	0	0	0	0	0	0	0	0	0	0	0	0	0	0	0	0	0	0	0	0	0	GCA_000014145	11
Bacteria	GCA_000166275	RS_GCF_000166275.1	Chromosome	Algoriphagus machipongonensis	0	0	0	0	30	0	0	0	1	0	0	0	0	0	0	0	0	0	0	0	0	0	0	0	0	0	0	0	0	0	0	0	0	0	0	0	0	0	0	GCA_000166275	7
Bacteria	GCA_000196675	RS_GCF_000196675.1	Complete Genome	Pseudonocardia dioxanivorans CB1190	0	0	0	0	30	0	0	0	1	0	0	0	0	0	0	0	0	0	0	0	0	0	0	0	0	0	0	0	0	0	0	0	0	0	0	0	0	0	0	GCA_000196675	14
Bacteria	GCA_000230695	RS_GCF_000230695.2	Complete Genome	Rhodanobacter denitrificans	0	0	0	0	30	1	0	0	1	0	0	0	0	0	0	0	0	0	0	0	0	0	0	0	0	0	0	0	0	0	0	0	0	0	0	0	0	0	0	GCA_000230695	29
Bacteria	GCA_007970185	RS_GCF_007970185.1	Complete Genome	Pseudobacter ginsenosidimutans	1	46	7	1	30	0	0	0	0	0	0	1	46	7	1	0	0	0	0	0	0	0	0	0	0	0	0	0	0	0	0	0	0	0	0	0	0	0	0	GCA_007970185	#N/A
Bacteria	GCA_002795865	RS_GCF_002795865.1	Complete Genome	Qipengyuania seohaensis	0	0	0	0	30	1	1	0	1	0	0	0	0	0	0	0	0	0	0	0	0	0	0	0	0	0	0	0	0	0	0	0	0	0	0	0	0	0	0	GCA_002795865	14
Bacteria	GCA_000940995	RS_GCF_000940995.1	Complete Genome	Photobacterium gaetbulicola Gung47	0	0	0	0	30	0	0	0	1	0	0	0	0	0	0	0	0	0	0	0	0	0	0	0	0	0	0	0	0	0	0	0	0	0	0	0	0	0	0	GCA_000940995	23
Bacteria	GCA_000165485	RS_GCF_000165485.1	Complete Genome	Stigmatella aurantiaca DW4/3-1	0	0	0	0	30	1	0	0	1	1	1	0	0	0	0	0	0	0	0	0	0	0	0	0	0	0	0	0	0	0	0	0	0	0	0	0	0	0	0	GCA_000165485	11
Bacteria	GCA_001997345	RS_GCF_001997345.1	Complete Genome	Tessaracoccus aquimaris	1	92	7	1	30	1	0	0	0	0	0	1	92	7	1	0	0	0	0	0	0	0	0	0	0	0	0	0	0	0	0	0	0	0	0	0	0	0	0	GCA_001997345	22
Bacteria	GCA_003610995	RS_GCF_003610995.1	Complete Genome	Streptomyces griseus subsp. griseus	0	0	0	0	30	1	0	0	1	1	1	0	0	0	0	0	0	0	0	0	0	0	0	0	0	0	0	0	0	0	0	0	0	0	0	0	0	0	0	GCA_003610995	#N/A
Bacteria	GCA_002234535	RS_GCF_002234535.1	Complete Genome	Actinoalloteichus hoggarensis	27	281	47	8	30	0	0	0	1	1	0	8	86	30	4	0	0	0	0	1	4	4	1	0	0	0	0	0	0	0	0	0	0	0	0	0	0	0	0	GCA_002234535	24
Bacteria	GCA_000013625	RS_GCF_000013625.1	Complete Genome	Janthinobacterium sp. Marseille	0	0	0	0	30	0	0	0	0	0	0	0	0	0	0	0	0	0	0	0	0	0	0	0	0	0	0	0	0	0	0	0	0	0	0	0	0	0	0	GCA_000013625	22
Bacteria	GCA_002243645	RS_GCF_002243645.1	Complete Genome	Peribacillus simplex NBRC 15720 = DSM 1321	0	0	0	0	30	0	0	0	0	0	0	0	0	0	0	0	0	0	0	0	0	0	0	0	0	0	0	0	0	0	0	0	0	0	0	0	0	0	0	GCA_002243645	10
Bacteria	GCA_001677435	RS_GCF_001677435.1	Complete Genome	Woeseia oceani	0	0	0	0	30	1	1	1	0	0	0	0	0	0	0	0	0	0	0	0	0	0	0	0	0	0	0	0	0	0	0	0	0	0	0	0	0	0	0	GCA_001677435	14
Bacteria	GCA_011064825	RS_GCF_011064825.1	Complete Genome	Brevundimonas mediterranea	0	0	0	0	30	1	1	0	0	0	0	0	0	0	0	0	0	0	0	0	0	0	0	0	0	0	0	0	0	0	0	0	0	0	0	0	0	0	0	GCA_011064825	#N/A
Bacteria	GCA_001645685	RS_GCF_001645685.2	Complete Genome	Peribacillus muralis	0	0	0	0	30	0	0	0	0	0	0	0	0	0	0	0	0	0	0	0	0	0	0	0	0	0	0	0	0	0	0	0	0	0	0	0	0	0	0	GCA_001645685	8
Bacteria	GCA_003258605	RS_GCF_003258605.2	Complete Genome	Streptacidiphilus bronchialis	6	84	15	2	30	0	0	0	0	0	0	4	41	15	2	0	0	0	0	0	0	0	0	0	0	0	0	0	0	0	0	0	0	0	0	0	0	0	0	GCA_003258605	#N/A
Bacteria	GCA_003096195	RS_GCF_003096195.1	Chromosome	Ereboglobus luteus	0	0	0	0	30	0	0	0	0	0	0	0	0	0	0	0	0	0	0	0	0	0	0	0	0	0	0	0	0	0	0	0	0	0	0	0	0	0	0	GCA_003096195	#N/A
Bacteria	GCA_008843145	RS_GCF_008843145.1	Complete Genome	Skermanella pratensis	1	64	6	1	30	0	0	0	0	0	0	1	64	6	1	0	0	0	0	0	0	0	0	0	0	0	0	0	0	0	0	0	0	0	0	0	0	0	0	GCA_008843145	#N/A
Bacteria	GCA_003697185	RS_GCF_003697185.1	Chromosome	Methylobacterium brachiatum	0	0	0	0	30	1	0	0	0	0	0	0	0	0	0	0	0	0	0	0	0	0	0	0	0	0	0	0	0	0	0	0	0	0	0	0	0	0	0	GCA_003697185	#N/A
Bacteria	GCA_900105925	RS_GCF_900105925.1	Chromosome	Jiangella alkaliphila	0	0	0	0	30	0	0	0	1	1	0	0	0	0	0	0	0	0	0	0	0	0	0	0	0	0	0	0	0	0	0	0	0	0	0	0	0	0	0	GCA_900105925	13
Bacteria	GCA_000010725	RS_GCF_000010725.1	Complete Genome	Azospirillum sp. B510	5	155	10	2	30	0	0	0	0	0	0	1	70	5	1	0	0	0	0	2	8	5	1	0	0	0	0	0	0	0	0	0	0	0	0	0	0	0	0	GCA_000010725	34
Bacteria	GCA_000215705	RS_GCF_000215705.1	Complete Genome	Ramlibacter tataouinensis TTB310	1	69	7	1	30	0	0	0	1	1	0	1	69	7	1	0	0	0	0	0	0	0	0	0	0	0	0	0	0	0	0	0	0	0	0	0	0	0	0	GCA_000215705	19
Bacteria	GCA_002847445	RS_GCF_002847445.1	Complete Genome	Paracoccus zhejiangensis	0	0	0	0	30	0	0	0	0	0	0	0	0	0	0	0	0	0	0	0	0	0	0	0	0	0	0	0	0	0	0	0	0	0	0	0	0	0	0	GCA_002847445	24
Bacteria	GCA_006777025	RS_GCF_006777025.1	Complete Genome	Weissella hellenica	0	0	0	0	30	0	0	0	0	0	0	0	0	0	0	0	0	0	0	0	0	0	0	0	0	0	0	0	0	0	0	0	0	0	0	0	0	0	0	GCA_006777025	#N/A
Bacteria	GCA_001308265	RS_GCF_001308265.1	Complete Genome	Celeribacter marinus	0	0	0	0	30	1	1	0	1	0	0	0	0	0	0	0	0	0	0	0	0	0	0	0	0	0	0	0	0	0	0	0	0	0	0	0	0	0	0	GCA_001308265	9
Bacteria	GCA_003687485	RS_GCF_003687485.1	Complete Genome	Euzebyella marina	0	0	0	0	30	1	1	0	0	0	0	0	0	0	0	0	0	0	0	0	0	0	0	0	0	0	0	0	0	0	0	0	0	0	0	0	0	0	0	GCA_003687485	#N/A
Bacteria	GCA_000568815	RS_GCF_000568815.1	Complete Genome	Sulfurospirillum multivorans DSM 12446	1	146	7	1	30	0	0	0	0	0	0	1	146	7	1	0	0	0	0	0	0	0	0	0	0	0	0	0	0	0	0	0	0	0	0	0	0	0	0	GCA_000568815	22
Bacteria	GCA_002868735	RS_GCF_002868735.1	Complete Genome	Niveispirillum cyanobacteriorum	1	31	7	1	30	0	0	0	0	0	0	1	31	7	1	0	0	0	0	0	0	0	0	0	0	0	0	0	0	0	0	0	0	0	0	0	0	0	0	GCA_002868735	14
Bacteria	GCA_014076415	RS_GCF_014076415.1	Complete Genome	Comamonas testosteroni	0	0	0	0	30	1	0	1	1	1	0	0	0	0	0	0	0	0	0	0	0	0	0	0	0	0	0	0	0	0	0	0	0	0	0	0	0	0	0	GCA_014076415	#N/A
Bacteria	GCA_010587385	RS_GCF_010587385.1	Complete Genome	Vibrio astriarenae	0	0	0	0	30	1	1	0	0	0	0	0	0	0	0	0	0	0	0	0	0	0	0	0	0	0	0	0	0	0	0	0	0	0	0	0	0	0	0	GCA_010587385	#N/A
Bacteria	GCA_000183135	RS_GCF_000183135.1	Complete Genome	Paludibacter propionicigenes WB4	3	38	2	2	30	0	0	0	1	0	1	0	0	0	0	0	0	0	0	0	0	0	0	0	0	0	0	0	0	0	0	2	34	2	2	0	0	0	0	GCA_000183135	15
Bacteria	GCA_001889005	RS_GCF_001889005.1	Complete Genome	Gramella salexigens	0	0	0	0	30	1	1	0	0	0	0	0	0	0	0	0	0	0	0	0	0	0	0	0	0	0	0	0	0	0	0	0	0	0	0	0	0	0	0	GCA_001889005	10
Bacteria	GCA_004328645	RS_GCF_004328645.1	Chromosome	Hylemonella gracilis	0	0	0	0	30	1	0	0	0	0	0	0	0	0	0	0	0	0	0	0	0	0	0	0	0	0	0	0	0	0	0	0	0	0	0	0	0	0	0	GCA_004328645	#N/A
Bacteria	GCA_000024765	RS_GCF_000024765.1	Complete Genome	Halothiobacillus neapolitanus c2	1	31	7	1	30	1	0	0	0	0	0	1	31	7	1	0	0	0	0	0	0	0	0	0	0	0	0	0	0	0	0	0	0	0	0	0	0	0	0	GCA_000024765	15
Bacteria	GCA_000067165	RS_GCF_000067165.1	Complete Genome	Sorangium cellulosum So ce56	5	178	17	3	30	1	0	0	1	1	1	1	90	7	1	0	0	0	0	0	0	0	0	0	0	0	0	0	0	0	0	0	0	0	0	0	0	0	0	GCA_000067165	28
Bacteria	GCA_001310085	RS_GCF_001310085.1	Complete Genome	Rufibacter tibetensis	0	0	0	0	30	0	0	0	0	0	0	0	0	0	0	0	0	0	0	0	0	0	0	0	0	0	0	0	0	0	0	0	0	0	0	0	0	0	0	GCA_001310085	11
Bacteria	GCA_009363895	RS_GCF_009363895.1	Complete Genome	Sphingomonas ginsengisoli An et al. 2013	0	0	0	0	30	0	0	0	1	1	1	0	0	0	0	0	0	0	0	0	0	0	0	0	0	0	0	0	0	0	0	0	0	0	0	0	0	0	0	GCA_009363895	#N/A
Bacteria	GCA_002355275	RS_GCF_002355275.1	Complete Genome	Rhizorhabdus dicambivorans	0	0	0	0	30	0	0	0	0	0	0	0	0	0	0	0	0	0	0	0	0	0	0	0	0	0	0	0	0	0	0	0	0	0	0	0	0	0	0	GCA_002355275	28
Bacteria	GCA_003024155	RS_GCF_003024155.1	Complete Genome	Gramella fulva	1	58	3	1	30	0	0	0	0	0	0	0	0	0	0	1	58	3	1	0	0	0	0	0	0	0	0	0	0	0	0	0	0	0	0	0	0	0	0	GCA_003024155	#N/A
Bacteria	GCA_001723605	RS_GCF_001723605.1	Complete Genome	Sulfurospirillum halorespirans DSM 13726	0	0	0	0	30	0	0	0	1	1	0	0	0	0	0	0	0	0	0	0	0	0	0	0	0	0	0	0	0	0	0	0	0	0	0	0	0	0	0	GCA_001723605	13
Bacteria	GCA_003428805	GB_GCA_003428805.1	Complete Genome	Stenotrophomonas rhizophila	0	0	0	0	30	0	0	0	0	0	1	0	0	0	0	0	0	0	0	0	0	0	0	0	0	0	0	0	0	0	0	0	0	0	0	0	0	0	0	GCA_003428805	#N/A
Bacteria	GCA_008807415	RS_GCF_008807415.1	Complete Genome	Pseudomonas denitrificans (nom. rej.)	0	0	0	0	30	0	0	0	0	0	0	0	0	0	0	0	0	0	0	0	0	0	0	0	0	0	0	0	0	0	0	0	0	0	0	0	0	0	0	GCA_008807415	#N/A
Bacteria	GCA_014076495	RS_GCF_014076495.1	Complete Genome	Comamonas koreensis	0	0	0	0	30	1	0	1	1	0	0	0	0	0	0	0	0	0	0	0	0	0	0	0	0	0	0	0	0	0	0	0	0	0	0	0	0	0	0	GCA_014076495	#N/A
Bacteria	GCA_014076455	RS_GCF_014076455.1	Complete Genome	Pseudomonas migulae	0	0	0	0	30	1	0	0	0	0	0	0	0	0	0	0	0	0	0	0	0	0	0	0	0	0	0	0	0	0	0	0	0	0	0	0	0	0	0	GCA_014076455	#N/A
Bacteria	GCA_000012905	RS_GCF_000012905.2	Chromosome	Cereibacter sphaeroides 2.4.1	0	0	0	0	30	0	0	0	0	0	0	0	0	0	0	0	0	0	0	0	0	0	0	0	0	0	0	0	0	0	0	0	0	0	0	0	0	0	0	GCA_000012905	16
Bacteria	GCA_001891125	RS_GCF_001891125.1	Complete Genome	Leuconostoc suionicum	0	0	0	0	30	0	0	0	0	0	0	0	0	0	0	0	0	0	0	0	0	0	0	0	0	0	0	0	0	0	0	0	0	0	0	0	0	0	0	GCA_001891125	14
Bacteria	GCA_000021325	RS_GCF_000021325.1	Complete Genome	Gluconacetobacter diazotrophicus PA1 5	4	92	17	3	30	0	0	0	0	0	1	2	77	15	2	1	4	2	1	0	0	0	0	0	0	0	0	0	0	0	0	0	0	0	0	0	0	0	0	GCA_000021325	16
Bacteria	GCA_001700965	RS_GCF_001700965.1	Complete Genome	Stenotrophomonas nitritireducens	0	0	0	0	30	0	0	0	0	0	0	0	0	0	0	0	0	0	0	0	0	0	0	0	0	0	0	0	0	0	0	0	0	0	0	0	0	0	0	GCA_001700965	21
Bacteria	GCA_001605965	RS_GCF_001605965.1	Complete Genome	Pseudomonas koreensis	0	0	0	0	30	0	0	0	1	1	0	0	0	0	0	0	0	0	0	0	0	0	0	0	0	0	0	0	0	0	0	0	0	0	0	0	0	0	0	GCA_001605965	15
Bacteria	GCA_003719195	RS_GCF_003719195.1	Complete Genome	Herbaspirillum rubrisubalbicans	0	0	0	0	30	0	0	0	0	0	1	0	0	0	0	0	0	0	0	0	0	0	0	0	0	0	0	0	0	0	0	0	0	0	0	0	0	0	0	GCA_003719195	#N/A
Bacteria	GCA_000661955	RS_GCF_000661955.1	Chromosome	Stenotrophomonas rhizophila	0	0	0	0	30	0	0	0	0	0	1	0	0	0	0	0	0	0	0	0	0	0	0	0	0	0	0	0	0	0	0	0	0	0	0	0	0	0	0	GCA_000661955	10
Bacteria	GCA_001305675	RS_GCF_001305675.1	Complete Genome	Gordonia phthalatica	0	0	0	0	30	0	0	0	0	0	0	0	0	0	0	0	0	0	0	0	0	0	0	0	0	0	0	0	0	0	0	0	0	0	0	0	0	0	0	GCA_001305675	17
Bacteria	GCA_000146165	RS_GCF_000146165.2	Complete Genome	Shewanella oneidensis MR-1	0	0	0	0	30	0	0	0	0	0	0	0	0	0	0	0	0	0	0	0	0	0	0	0	0	0	0	0	0	0	0	0	0	0	0	0	0	0	0	GCA_000146165	23
Bacteria	GCA_006337125	RS_GCF_006337125.1	Complete Genome	Serinicoccus chungangensis	0	0	0	0	30	0	0	0	1	0	0	0	0	0	0	0	0	0	0	0	0	0	0	0	0	0	0	0	0	0	0	0	0	0	0	0	0	0	0	GCA_006337125	#N/A
Bacteria	GCA_900104685	RS_GCF_900104685.1	Chromosome	Agromyces flavus	0	0	0	0	30	0	0	0	1	1	0	0	0	0	0	0	0	0	0	0	0	0	0	0	0	0	0	0	0	0	0	0	0	0	0	0	0	0	0	GCA_900104685	9
Bacteria	GCA_002934065	RS_GCF_002934065.1	Complete Genome	Pseudomonas orientalis	0	0	0	0	30	1	0	0	0	0	0	0	0	0	0	0	0	0	0	0	0	0	0	0	0	0	0	0	0	0	0	0	0	0	0	0	0	0	0	GCA_002934065	11
Bacteria	GCA_003047105	RS_GCF_003047105.1	Chromosome	Celeribacter baekdonensis	2	72	8	1	30	1	1	0	0	0	0	1	59	8	1	0	0	0	0	0	0	0	0	0	0	0	0	0	0	0	0	0	0	0	0	0	0	0	0	GCA_003047105	#N/A
Bacteria	GCA_007971385	RS_GCF_007971385.1	Complete Genome	Arachidicoccus ginsenosidivorans	2	70	6	1	30	0	0	0	1	1	1	1	56	6	1	0	0	0	0	0	0	0	0	0	0	0	0	0	0	0	0	0	0	0	0	0	0	0	0	GCA_007971385	#N/A
Bacteria	GCA_001578185	RS_GCF_001578185.1	Complete Genome	Peribacillus simplex	0	0	0	0	30	0	0	0	0	0	0	0	0	0	0	0	0	0	0	0	0	0	0	0	0	0	0	0	0	0	0	0	0	0	0	0	0	0	0	GCA_001578185	17
Bacteria	GCA_002101375	RS_GCF_002101375.1	Complete Genome	Sporosarcina ureae	0	0	0	0	30	0	0	0	1	1	0	0	0	0	0	0	0	0	0	0	0	0	0	0	0	0	0	0	0	0	0	0	0	0	0	0	0	0	0	GCA_002101375	10
Bacteria	GCA_001704155	RS_GCF_001704155.1	Complete Genome	Stenotrophomonas rhizophila	0	0	0	0	30	0	0	0	0	0	1	0	0	0	0	0	0	0	0	0	0	0	0	0	0	0	0	0	0	0	0	0	0	0	0	0	0	0	0	GCA_001704155	14
Bacteria	GCA_004102045	RS_GCF_004102045.2	Complete Genome	Oenococcus sicerae	2	125	11	2	30	0	0	0	0	0	0	1	102	7	1	1	23	4	1	0	0	0	0	0	0	0	0	0	0	0	0	0	0	0	0	0	0	0	0	GCA_004102045	#N/A
Bacteria	GCA_008119665	RS_GCF_008119665.1	Complete Genome	Pigmentiphaga aceris	2	56	8	1	30	0	0	0	0	0	1	2	56	8	1	0	0	0	0	0	0	0	0	0	0	0	0	0	0	0	0	0	0	0	0	0	0	0	0	GCA_008119665	#N/A
Bacteria	GCA_003352185	RS_GCF_003352185.1	Complete Genome	Pseudomonas kribbensis	0	0	0	0	30	0	0	0	1	1	0	0	0	0	0	0	0	0	0	0	0	0	0	0	0	0	0	0	0	0	0	0	0	0	0	0	0	0	0	GCA_003352185	#N/A
Bacteria	GCA_900635455	RS_GCF_900635455.1	Complete Genome	Yersinia intermedia	0	0	0	0	30	1	0	1	0	0	0	0	0	0	0	0	0	0	0	0	0	0	0	0	0	0	0	0	0	0	0	0	0	0	0	0	0	0	0	GCA_900635455	#N/A
Bacteria	GCA_900104705	RS_GCF_900104705.1	Chromosome	Agrococcus carbonis	0	0	0	0	30	0	0	0	1	1	0	0	0	0	0	0	0	0	0	0	0	0	0	0	0	0	0	0	0	0	0	0	0	0	0	0	0	0	0	GCA_900104705	11
Bacteria	GCA_008728855	RS_GCF_008728855.1	Complete Genome	Hypericibacter terrae	0	0	0	0	30	0	0	0	1	1	1	0	0	0	0	0	0	0	0	0	0	0	0	0	0	0	0	0	0	0	0	0	0	0	0	0	0	0	0	GCA_008728855	#N/A
Bacteria	GCA_900104525	RS_GCF_900104525.1	Chromosome	Pedococcus dokdonensis	0	0	0	0	30	0	0	0	0	0	0	0	0	0	0	0	0	0	0	0	0	0	0	0	0	0	0	0	0	0	0	0	0	0	0	0	0	0	0	GCA_900104525	10
Bacteria	GCA_005144885	RS_GCF_005144885.1	Complete Genome	Phreatobacter stygius	2	65	8	1	30	0	0	0	1	0	0	2	65	8	1	0	0	0	0	0	0	0	0	0	0	0	0	0	0	0	0	0	0	0	0	0	0	0	0	GCA_005144885	#N/A
Bacteria	GCA_000009985	RS_GCF_000009985.1	Complete Genome	Magnetospirillum magneticum AMB-1	0	0	0	0	30	0	0	0	0	0	0	0	0	0	0	0	0	0	0	0	0	0	0	0	0	0	0	0	0	0	0	0	0	0	0	0	0	0	0	GCA_000009985	24
Bacteria	GCA_003815835	RS_GCF_003815835.1	Complete Genome	Chryseobacterium shandongense	0	0	0	0	30	0	0	0	0	0	0	0	0	0	0	0	0	0	0	0	0	0	0	0	0	0	0	0	0	0	0	0	0	0	0	0	0	0	0	GCA_003815835	#N/A
Bacteria	GCA_003991875	RS_GCF_003991875.1	Complete Genome	Microbacterium lemovicicum	0	0	0	0	30	0	0	0	1	1	0	0	0	0	0	0	0	0	0	0	0	0	0	0	0	0	0	0	0	0	0	0	0	0	0	0	0	0	0	GCA_003991875	#N/A
Bacteria	GCA_003293695	RS_GCF_003293695.1	Complete Genome	Lysobacter oculi	0	0	0	0	30	0	0	0	0	0	0	0	0	0	0	0	0	0	0	0	0	0	0	0	0	0	0	0	0	0	0	0	0	0	0	0	0	0	0	GCA_003293695	#N/A
Bacteria	GCA_002849895	RS_GCF_002849895.1	Complete Genome	Companilactobacillus alimentarius DSM 20249	0	0	0	0	30	0	0	0	0	0	0	0	0	0	0	0	0	0	0	0	0	0	0	0	0	0	0	0	0	0	0	0	0	0	0	0	0	0	0	GCA_002849895	20
Bacteria	GCA_005519465	RS_GCF_005519465.1	Complete Genome	Streptomyces clavuligerus	6	28	13	2	30	0	0	0	1	1	0	1	7	7	1	0	0	0	0	0	0	0	0	0	0	0	0	0	0	0	0	0	0	0	0	0	0	0	0	GCA_005519465	#N/A
Bacteria	GCA_009938015	RS_GCF_009938015.1	Complete Genome	Sulfuriferula plumbiphila	1	15	11	2	30	0	0	0	0	0	0	2	16	11	2	0	0	0	0	0	0	0	0	0	0	0	0	0	0	0	0	0	0	0	0	0	0	0	0	GCA_009938015	#N/A
Bacteria	GCA_009856625	RS_GCF_009856625.1	Complete Genome	Aquitalea denitrificans	1	27	6	1	30	0	0	0	1	1	0	1	27	6	1	0	0	0	0	0	0	0	0	0	0	0	0	0	0	0	0	0	0	0	0	0	0	0	0	GCA_009856625	#N/A
Bacteria	GCA_001534745	RS_GCF_001534745.1	Complete Genome	Pseudomonas monteilii	0	0	0	0	30	0	0	0	1	1	0	0	0	0	0	0	0	0	0	0	0	0	0	0	0	0	0	0	0	0	0	0	0	0	0	0	0	0	0	GCA_001534745	9
Bacteria	GCA_000020125	RS_GCF_000020125.1	Complete Genome	Paraburkholderia phytofirmans PsJN	0	0	0	0	30	0	0	0	1	1	1	0	0	0	0	0	0	0	0	0	0	0	0	0	0	0	0	0	0	0	0	0	0	0	0	0	0	0	0	GCA_000020125	15
Bacteria	GCA_000010305	RS_GCF_000010305.1	Complete Genome	Gemmatimonas aurantiaca T-27	0	0	0	0	30	0	0	0	1	0	0	0	0	0	0	0	0	0	0	0	0	0	0	0	0	0	0	0	0	0	0	0	0	0	0	0	0	0	0	GCA_000010305	17
Bacteria	GCA_000010525	RS_GCF_000010525.1	Complete Genome	Azorhizobium caulinodans ORS 571	0	0	0	0	30	0	0	0	0	0	1	0	0	0	0	0	0	0	0	0	0	0	0	0	0	0	0	0	0	0	0	0	0	0	0	0	0	0	0	GCA_000010525	9
Bacteria	GCA_000011965	RS_GCF_000011965.2	Complete Genome	Ruegeria pomeroyi DSS-3	0	0	0	0	30	1	1	0	0	0	0	0	0	0	0	0	0	0	0	0	0	0	0	0	0	0	0	0	0	0	0	0	0	0	0	0	0	0	0	GCA_000011965	16
Bacteria	GCA_000013645	RS_GCF_000013645.1	Complete Genome	Paraburkholderia xenovorans LB400	0	0	0	0	30	0	0	0	1	1	1	0	0	0	0	0	0	0	0	0	0	0	0	0	0	0	0	0	0	0	0	0	0	0	0	0	0	0	0	GCA_000013645	26
Bacteria	GCA_000014925	RS_GCF_000014925.1	Complete Genome	Paenarthrobacter aurescens TC1	0	0	0	0	30	0	0	0	0	0	0	0	0	0	0	0	0	0	0	0	0	0	0	0	0	0	0	0	0	0	0	0	0	0	0	0	0	0	0	GCA_000014925	11
Bacteria	GCA_000022265	RS_GCF_000022265.1	Complete Genome	Geobacter daltonii FRC-32	1	26	7	1	30	0	0	0	1	0	0	1	26	7	1	0	0	0	0	0	0	0	0	0	0	0	0	0	0	0	0	0	0	0	0	0	0	0	0	GCA_000022265	16
Bacteria	GCA_000227665	RS_GCF_000227665.2	Complete Genome	Thiomicrospira aerophila AL3	1	75	6	1	30	1	0	0	0	0	0	1	75	6	1	0	0	0	0	0	0	0	0	0	0	0	0	0	0	0	0	0	0	0	0	0	0	0	0	GCA_000227665	20
Bacteria	GCA_000247605	RS_GCF_000247605.1	Complete Genome	Acetobacterium woodii DSM 1030	1	47	8	1	30	0	0	0	1	0	0	1	47	8	1	0	0	0	0	0	0	0	0	0	0	0	0	0	0	0	0	0	0	0	0	0	0	0	0	GCA_000247605	31
Bacteria	GCA_000284255	RS_GCF_000284255.1	Complete Genome	Rubrivivax gelatinosus IL144	2	50	8	1	30	1	0	0	1	0	0	1	7	8	1	0	0	0	0	0	0	0	0	0	0	0	0	0	0	0	0	0	0	0	0	0	0	0	0	GCA_000284255	11
Bacteria	GCA_000317835	RS_GCF_000317835.1	Complete Genome	Deinococcus peraridilitoris DSM 19664	0	0	0	0	30	0	0	0	1	1	0	0	0	0	0	0	0	0	0	0	0	0	0	0	0	0	0	0	0	0	0	0	0	0	0	0	0	0	0	GCA_000317835	14
Bacteria	GCA_000400935	RS_GCF_000400935.1	Complete Genome	Spiroplasma chrysopicola DF-1	0	0	0	0	30	0	0	0	0	0	0	0	0	0	0	0	0	0	0	0	0	0	0	0	0	0	0	0	0	0	0	0	0	0	0	0	0	0	0	GCA_000400935	10
Bacteria	GCA_000439455	RS_GCF_000439455.1	Complete Genome	Spiroplasma diminutum CUAS-1	0	0	0	0	30	0	0	0	0	0	0	0	0	0	0	0	0	0	0	0	0	0	0	0	0	0	0	0	0	0	0	0	0	0	0	0	0	0	0	GCA_000439455	4
Bacteria	GCA_000444995	RS_GCF_000444995.1	Complete Genome	Paracoccus aminophilus JCM 7686	0	0	0	0	30	0	0	0	1	1	0	0	0	0	0	0	0	0	0	0	0	0	0	0	0	0	0	0	0	0	0	0	0	0	0	0	0	0	0	GCA_000444995	11
Bacteria	GCA_000513295	RS_GCF_000513295.1	Complete Genome	Magnetospirillum gryphiswaldense MSR-1 v2	0	0	0	0	30	1	0	1	0	0	0	0	0	0	0	0	0	0	0	0	0	0	0	0	0	0	0	0	0	0	0	0	0	0	0	0	0	0	0	GCA_000513295	22
Bacteria	GCA_000565215	RS_GCF_000565215.1	Complete Genome	Spiroplasma sabaudiense Ar-1343	0	0	0	0	30	0	0	0	0	0	0	0	0	0	0	0	0	0	0	0	0	0	0	0	0	0	0	0	0	0	0	0	0	0	0	0	0	0	0	GCA_000565215	6
Bacteria	GCA_000612505	RS_GCF_000612505.1	Complete Genome	Paenibacillus sabinae T27	0	0	0	0	30	0	0	0	0	0	1	0	0	0	0	0	0	0	0	0	0	0	0	0	0	0	0	0	0	0	0	0	0	0	0	0	0	0	0	GCA_000612505	10
Bacteria	GCA_000626635	RS_GCF_000626635.1	Complete Genome	Draconibacterium orientale	1	4	0	0	30	1	1	1	0	0	0	0	0	0	0	0	0	0	0	0	0	0	0	0	0	0	0	0	0	0	0	0	0	0	0	0	0	0	0	GCA_000626635	20
Bacteria	GCA_000632805	GB_GCA_000632805.1	Complete Genome	Dyella jiangningensis	0	0	0	0	30	0	0	0	1	0	0	0	0	0	0	0	0	0	0	0	0	0	0	0	0	0	0	0	0	0	0	0	0	0	0	0	0	0	0	GCA_000632805	19
Bacteria	GCA_000724625	RS_GCF_000724625.1	Complete Genome	Fimbriimonas ginsengisoli Gsoil 348	0	0	0	0	30	0	0	0	0	0	0	0	0	0	0	0	0	0	0	0	0	0	0	0	0	0	0	0	0	0	0	0	0	0	0	0	0	0	0	GCA_000724625	16
Bacteria	GCA_000737325	RS_GCF_000737325.1	Complete Genome	Sandaracinus amylolyticus	0	0	0	0	30	0	0	0	1	1	1	0	0	0	0	0	0	0	0	0	0	0	0	0	0	0	0	0	0	0	0	0	0	0	0	0	0	0	0	GCA_000737325	21
Bacteria	GCA_000832985	RS_GCF_000832985.1	Complete Genome	Priestia megaterium NBRC 15308 = ATCC 14581	0	0	0	0	30	0	0	0	1	1	0	0	0	0	0	0	0	0	0	0	0	0	0	0	0	0	0	0	0	0	0	0	0	0	0	0	0	0	0	GCA_000832985	11
Bacteria	GCA_001007875	RS_GCF_001007875.1	Complete Genome	Sedimenticola thiotaurini	1	27	4	1	30	0	0	0	1	0	0	0	0	0	0	1	27	4	1	0	0	0	0	0	0	0	0	0	0	0	0	0	0	0	0	0	0	0	0	GCA_001007875	14
Bacteria	GCA_001050475	RS_GCF_001050475.1	Complete Genome	Companilactobacillus ginsenosidimutans	0	0	0	0	30	0	0	0	0	0	0	0	0	0	0	0	0	0	0	0	0	0	0	0	0	0	0	0	0	0	0	0	0	0	0	0	0	0	0	GCA_001050475	10
Bacteria	GCA_001547995	RS_GCF_001547995.1	Complete Genome	Asaia bogorensis NBRC 16594	0	0	0	0	30	0	0	0	0	0	0	0	0	0	0	0	0	0	0	0	0	0	0	0	0	0	0	0	0	0	0	0	0	0	0	0	0	0	0	GCA_001547995	10
Bacteria	GCA_001580455	RS_GCF_001580455.1	Complete Genome	Ramlibacter tataouinensis	0	0	0	0	30	0	0	0	1	1	0	0	0	0	0	0	0	0	0	0	0	0	0	0	0	0	0	0	0	0	0	0	0	0	0	0	0	0	0	GCA_001580455	9
Bacteria	GCA_001632775	RS_GCF_001632775.1	Complete Genome	Dokdonella koreensis DS-123	3	83	12	2	30	0	0	0	1	1	0	2	78	12	2	0	0	0	0	0	0	0	0	0	0	0	0	0	0	0	0	0	0	0	0	0	0	0	0	GCA_001632775	9
Bacteria	GCA_001687605	RS_GCF_001687605.2	Complete Genome	Planococcus plakortidis	0	0	0	0	30	1	1	0	0	0	0	0	0	0	0	0	0	0	0	0	0	0	0	0	0	0	0	0	0	0	0	0	0	0	0	0	0	0	0	GCA_001687605	9
Bacteria	GCA_000243115	RS_GCF_000243115.2	Complete Genome	Niabella soli DSM 19437	1	36	3	1	30	0	0	0	1	1	0	0	0	0	0	0	0	0	0	0	0	0	0	0	0	0	0	0	0	0	0	0	0	0	0	0	0	0	0	GCA_000243115	12
Bacteria	GCA_001886695	RS_GCF_001886695.1	Complete Genome	Aurantiacibacter gangjinensis	0	0	0	0	30	0	0	0	0	0	0	0	0	0	0	0	0	0	0	0	0	0	0	0	0	0	0	0	0	0	0	0	0	0	0	0	0	0	0	GCA_001886695	9
Bacteria	GCA_000013325	RS_GCF_000013325.1	Complete Genome	Novosphingobium aromaticivorans DSM 12444	0	0	0	0	30	0	0	0	1	0	0	0	0	0	0	0	0	0	0	0	0	0	0	0	0	0	0	0	0	0	0	0	0	0	0	0	0	0	0	GCA_000013325	15
Bacteria	GCA_003971235	RS_GCF_003971235.1	Chromosome	Chryseobacterium aureum	1	44	0	0	30	0	0	0	0	0	0	0	0	0	0	0	0	0	0	0	0	0	0	0	0	0	0	0	0	0	0	0	0	0	0	0	0	0	0	GCA_003971235	#N/A
Bacteria	GCA_000255115	RS_GCF_000255115.2	Complete Genome	Desulfosporosinus acidiphilus SJ4	1	34	7	1	30	1	0	1	0	0	0	1	34	7	1	0	0	0	0	0	0	0	0	0	0	0	0	0	0	0	0	0	0	0	0	0	0	0	0	GCA_000255115	18
Bacteria	GCA_000152825	RS_GCF_000152825.2	Complete Genome	Parvularcula bermudensis HTCC2503	1	24	7	1	30	0	0	0	0	0	0	1	24	7	1	0	0	0	0	0	0	0	0	0	0	0	0	0	0	0	0	0	0	0	0	0	0	0	0	GCA_000152825	12
Bacteria	GCA_000166055	RS_GCF_000166055.1	Complete Genome	Rhodomicrobium vannielii ATCC 17100	4	103	13	2	30	0	0	0	1	1	1	1	74	7	1	0	0	0	0	2	20	6	1	0	0	0	0	0	0	0	0	0	0	0	0	0	0	0	0	GCA_000166055	20
Bacteria	GCA_008298035	RS_GCF_008298035.1	Complete Genome	Gimesia maris	0	0	0	0	30	1	1	0	1	0	0	0	0	0	0	0	0	0	0	0	0	0	0	0	0	0	0	0	0	0	0	0	0	0	0	0	0	0	0	GCA_008298035	#N/A
Bacteria	GCA_000265205	RS_GCF_000265205.3	Chromosome	Sinorhizobium fredii USDA 257	0	0	0	0	30	0	0	0	0	0	0	0	0	0	0	0	0	0	0	0	0	0	0	0	0	0	0	0	0	0	0	0	0	0	0	0	0	0	0	GCA_000265205	17
Bacteria	GCA_013378075	RS_GCF_013378075.1	Complete Genome	Parasphingopyxis algicola	0	0	0	0	30	1	1	0	0	0	0	0	0	0	0	0	0	0	0	0	0	0	0	0	0	0	0	0	0	0	0	0	0	0	0	0	0	0	0	GCA_013378075	#N/A
Bacteria	GCA_001639105	RS_GCF_001639105.2	Chromosome	Azospirillum humicireducens	3	50	10	2	30	0	0	0	0	0	0	1	22	7	1	1	8	3	1	0	0	0	0	0	0	0	0	0	0	0	0	0	0	0	0	0	0	0	0	GCA_001639105	16
Bacteria	GCA_001641285	RS_GCF_001641285.1	Complete Genome	Dyella thiooxydans	0	0	0	0	30	0	0	0	1	1	1	0	0	0	0	0	0	0	0	0	0	0	0	0	0	0	0	0	0	0	0	0	0	0	0	0	0	0	0	GCA_001641285	16
Bacteria	GCA_001431725	RS_GCF_001431725.1	Complete Genome	Halomonas huangheensis	0	0	0	0	30	0	0	0	0	0	0	0	0	0	0	0	0	0	0	0	0	0	0	0	0	0	0	0	0	0	0	0	0	0	0	0	0	0	0	GCA_001431725	10
Bacteria	GCA_900099705	RS_GCF_900099705.1	Chromosome	Agrococcus jejuensis	0	0	0	0	30	0	0	0	0	0	0	0	0	0	0	0	0	0	0	0	0	0	0	0	0	0	0	0	0	0	0	0	0	0	0	0	0	0	0	GCA_900099705	12
Bacteria	GCA_006965565	RS_GCF_006965565.1	Complete Genome	Acinetobacter tandoii	0	0	0	0	30	1	0	1	1	0	0	0	0	0	0	0	0	0	0	0	0	0	0	0	0	0	0	0	0	0	0	0	0	0	0	0	0	0	0	GCA_006965565	#N/A
Bacteria	GCA_014397255	RS_GCF_014397255.1	Complete Genome	Weissella diestrammenae	0	0	0	0	30	0	0	0	0	0	0	0	0	0	0	0	0	0	0	0	0	0	0	0	0	0	0	0	0	0	0	0	0	0	0	0	0	0	0	GCA_014397255	#N/A
Bacteria	GCA_902502825	RS_GCF_902502825.1	Complete Genome	Pseudorhizobium flavum	0	0	0	0	30	0	0	0	1	1	0	0	0	0	0	0	0	0	0	0	0	0	0	0	0	0	0	0	0	0	0	0	0	0	0	0	0	0	0	GCA_902502825	#N/A
Bacteria	GCA_007752345	RS_GCF_007752345.1	Complete Genome	Planctopirus ephydatiae	0	0	0	0	30	0	0	0	0	0	0	0	0	0	0	0	0	0	0	0	0	0	0	0	0	0	0	0	0	0	0	0	0	0	0	0	0	0	0	GCA_007752345	#N/A
Bacteria	GCA_003355475	RS_GCF_003355475.1	Complete Genome	Brachybacterium saurashtrense	0	0	0	0	30	0	0	0	1	0	1	0	0	0	0	0	0	0	0	0	0	0	0	0	0	0	0	0	0	0	0	0	0	0	0	0	0	0	0	GCA_003355475	#N/A
Bacteria	GCA_000981765	RS_GCF_000981765.1	Complete Genome	Kangiella geojedonensis	0	0	0	0	30	1	1	0	0	0	0	0	0	0	0	0	0	0	0	0	0	0	0	0	0	0	0	0	0	0	0	0	0	0	0	0	0	0	0	GCA_000981765	7
Bacteria	GCA_002305895	RS_GCF_002305895.1	Complete Genome	Corallococcus macrosporus DSM 14697	3	132	12	2	30	0	0	0	1	1	1	1	9	7	1	0	0	0	0	1	62	5	1	0	0	0	0	0	0	0	0	0	0	0	0	0	0	0	0	GCA_002305895	14
Bacteria	GCA_007362955	GB_GCA_007362955.1	Complete Genome	Lysinibacillus fusiformis	2	60	7	1	30	0	0	0	0	0	0	2	60	7	1	0	0	0	0	0	0	0	0	0	0	0	0	0	0	0	0	0	0	0	0	0	0	0	0	GCA_007362955	#N/A
Bacteria	GCA_008001015	RS_GCF_008001015.1	Complete Genome	Serinicoccus profundi	0	0	0	0	30	1	1	1	0	0	0	0	0	0	0	0	0	0	0	0	0	0	0	0	0	0	0	0	0	0	0	0	0	0	0	0	0	0	0	GCA_008001015	#N/A
Bacteria	GCA_000011245	RS_GCF_000011245.1	Complete Genome	Oceanobacillus iheyensis HTE831	0	0	0	0	30	1	1	1	0	0	0	0	0	0	0	0	0	0	0	0	0	0	0	0	0	0	0	0	0	0	0	0	0	0	0	0	0	0	0	GCA_000011245	13
Bacteria	GCA_000517425	RS_GCF_000517425.1	Complete Genome	Sodalis praecaptivus	0	0	0	0	30	0	0	0	0	0	0	0	0	0	0	0	0	0	0	0	0	0	0	0	0	0	0	0	0	0	0	0	0	0	0	0	0	0	0	GCA_000517425	18
Bacteria	GCA_001742165	RS_GCF_001742165.1	Complete Genome	Burkholderia stabilis	0	0	0	0	30	1	0	0	0	0	0	0	0	0	0	0	0	0	0	0	0	0	0	0	0	0	0	0	0	0	0	0	0	0	0	0	0	0	0	GCA_001742165	21
Bacteria	GCA_010977575	RS_GCF_010977575.1	Complete Genome	Halomonas socia	1	72	8	1	30	0	0	0	0	0	0	1	72	8	1	0	0	0	0	0	0	0	0	0	0	0	0	0	0	0	0	0	0	0	0	0	0	0	0	GCA_010977575	#N/A
Bacteria	GCA_003028855	RS_GCF_003028855.1	Complete Genome	Massilia armeniaca	0	0	0	0	30	0	0	0	1	1	0	0	0	0	0	0	0	0	0	0	0	0	0	0	0	0	0	0	0	0	0	0	0	0	0	0	0	0	0	GCA_003028855	#N/A
Bacteria	GCA_000961095	RS_GCF_000961095.1	Complete Genome	Paenibacillus beijingensis	3	41	7	1	30	0	0	0	1	1	1	1	28	7	1	0	0	0	0	0	0	0	0	0	0	0	0	0	0	0	0	0	0	0	0	0	0	0	0	GCA_000961095	13
Bacteria	GCA_009846525	RS_GCF_009846525.1	Complete Genome	Halomonas meridiana	0	0	0	0	30	1	0	0	0	0	0	0	0	0	0	0	0	0	0	0	0	0	0	0	0	0	0	0	0	0	0	0	0	0	0	0	0	0	0	GCA_009846525	#N/A
Bacteria	GCA_000731315	RS_GCF_000731315.1	Complete Genome	Neorhizobium galegae bv. orientalis str. HAMBI 540	0	0	0	0	30	0	0	0	0	0	1	0	0	0	0	0	0	0	0	0	0	0	0	0	0	0	0	0	0	0	0	0	0	0	0	0	0	0	0	GCA_000731315	10
Bacteria	GCA_002944405	RS_GCF_002944405.1	Complete Genome	Sinorhizobium fredii	0	0	0	0	30	0	0	0	0	0	0	0	0	0	0	0	0	0	0	0	0	0	0	0	0	0	0	0	0	0	0	0	0	0	0	0	0	0	0	GCA_002944405	19
Bacteria	GCA_000008565	RS_GCF_000008565.1	Complete Genome	Deinococcus radiodurans R1	0	0	0	0	30	0	0	0	0	0	0	0	0	0	0	0	0	0	0	0	0	0	0	0	0	0	0	0	0	0	0	0	0	0	0	0	0	0	0	GCA_000008565	21
Bacteria	GCA_000020625	RS_GCF_000020625.1	Complete Genome	Prosthecochloris aestuarii DSM 271	4	56	14	2	30	0	0	0	0	0	0	1	37	8	1	0	0	0	0	3	14	6	1	0	0	0	0	0	0	0	0	0	0	0	0	0	0	0	0	GCA_000020625	9
Bacteria	GCA_001636295	RS_GCF_001636295.1	Complete Genome	Isoptericola dokdonensis DS-3	0	0	0	0	30	0	0	0	0	0	0	0	0	0	0	0	0	0	0	0	0	0	0	0	0	0	0	0	0	0	0	0	0	0	0	0	0	0	0	GCA_001636295	10
Bacteria	GCA_007795095	RS_GCF_007795095.1	Complete Genome	Luteimonas granuli	0	0	0	0	30	0	0	0	0	0	0	0	0	0	0	0	0	0	0	0	0	0	0	0	0	0	0	0	0	0	0	0	0	0	0	0	0	0	0	GCA_007795095	#N/A
Bacteria	GCA_008801925	RS_GCF_008801925.1	Complete Genome	Cupriavidus basilensis	0	0	0	0	30	1	0	0	1	1	0	0	0	0	0	0	0	0	0	0	0	0	0	0	0	0	0	0	0	0	0	0	0	0	0	0	0	0	0	GCA_008801925	#N/A
Bacteria	GCA_001787335	RS_GCF_001787335.1	Complete Genome	Kozakia baliensis	0	0	0	0	30	0	0	0	0	0	1	0	0	0	0	0	0	0	0	0	0	0	0	0	0	0	0	0	0	0	0	0	0	0	0	0	0	0	0	GCA_001787335	18
Bacteria	GCA_901472535	RS_GCF_901472535.1	Complete Genome	Sphingobacterium daejeonense	0	0	0	0	30	0	0	0	1	1	1	0	0	0	0	0	0	0	0	0	0	0	0	0	0	0	0	0	0	0	0	0	0	0	0	0	0	0	0	GCA_901472535	#N/A
Bacteria	GCA_001974985	RS_GCF_001974985.1	Complete Genome	Microbacterium aurum	0	0	0	0	30	0	0	0	0	0	1	0	0	0	0	0	0	0	0	0	0	0	0	0	0	0	0	0	0	0	0	0	0	0	0	0	0	0	0	GCA_001974985	35
Bacteria	GCA_000235585	RS_GCF_000235585.1	Complete Genome	Paenibacillus terrae HPL-003	10	118	13	2	30	0	0	0	0	0	0	1	18	7	1	0	0	0	0	1	11	6	1	0	0	0	0	0	0	0	0	0	0	0	0	0	0	0	0	GCA_000235585	14
Bacteria	GCA_000284615	RS_GCF_000284615.1	Complete Genome	Marinobacter hydrocarbonoclasticus ATCC 49840	0	0	0	0	30	0	0	0	0	0	0	0	0	0	0	0	0	0	0	0	0	0	0	0	0	0	0	0	0	0	0	0	0	0	0	0	0	0	0	GCA_000284615	13
Bacteria	GCA_000092865	RS_GCF_000092865.1	Complete Genome	Cellulomonas flavigena DSM 20109	0	0	0	0	30	0	0	0	0	0	0	0	0	0	0	0	0	0	0	0	0	0	0	0	0	0	0	0	0	0	0	0	0	0	0	0	0	0	0	GCA_000092865	8
Bacteria	GCA_003346775	RS_GCF_003346775.1	Complete Genome	Malaciobacter mytili LMG 24559	1	25	3	1	30	0	0	0	0	0	0	0	0	0	0	1	25	3	1	0	0	0	0	0	0	0	0	0	0	0	0	0	0	0	0	0	0	0	0	GCA_003346775	#N/A
Bacteria	GCA_007556775	RS_GCF_007556775.1	Chromosome	Lysobacter lycopersici	0	0	0	0	30	0	0	0	0	0	0	0	0	0	0	0	0	0	0	0	0	0	0	0	0	0	0	0	0	0	0	0	0	0	0	0	0	0	0	GCA_007556775	#N/A
Bacteria	GCA_011604605	RS_GCF_011604605.1	Complete Genome	Stenotrophomonas rhizophila	0	0	0	0	30	0	0	0	0	0	1	0	0	0	0	0	0	0	0	0	0	0	0	0	0	0	0	0	0	0	0	0	0	0	0	0	0	0	0	GCA_011604605	#N/A
Bacteria	GCA_000023705	RS_GCF_000023705.1	Complete Genome	Methylotenera mobilis JLW8	0	0	0	0	30	1	0	1	0	0	0	0	0	0	0	0	0	0	0	0	0	0	0	0	0	0	0	0	0	0	0	0	0	0	0	0	0	0	0	GCA_000023705	13
Bacteria	GCA_003721155	RS_GCF_003721155.3	Complete Genome	Janibacter melonis	0	0	0	0	30	0	0	0	0	0	0	0	0	0	0	0	0	0	0	0	0	0	0	0	0	0	0	0	0	0	0	0	0	0	0	0	0	0	0	GCA_003721155	#N/A
Bacteria	GCA_002222655	RS_GCF_002222655.1	Complete Genome	Vitreoscilla filiformis	9	408	37	4	30	0	0	0	0	0	0	3	298	21	3	0	0	0	0	4	69	16	1	0	0	0	0	0	0	0	0	0	0	0	0	0	0	0	0	GCA_002222655	40
Bacteria	GCA_000219535	RS_GCF_000219535.2	Complete Genome	Brevibacillus laterosporus LMG 15441	0	0	0	0	30	0	0	0	1	1	0	0	0	0	0	0	0	0	0	0	0	0	0	0	0	0	0	0	0	0	0	0	0	0	0	0	0	0	0	GCA_000219535	18
Bacteria	GCA_000212695	RS_GCF_000212695.1	Complete Genome	Cellulomonas fimi ATCC 484	1	105	8	1	30	0	0	0	1	1	0	1	105	8	1	0	0	0	0	0	0	0	0	0	0	0	0	0	0	0	0	0	0	0	0	0	0	0	0	GCA_000212695	12
Bacteria	GCA_001766235	RS_GCF_001766235.1	Complete Genome	Acetobacter ascendens	0	0	0	0	30	0	0	0	0	0	0	0	0	0	0	0	0	0	0	0	0	0	0	0	0	0	0	0	0	0	0	0	0	0	0	0	0	0	0	GCA_001766235	23
Bacteria	GCA_002288525	RS_GCF_002288525.1	Complete Genome	Ensifer sojae CCBAU 05684	0	0	0	0	30	0	0	0	0	0	1	0	0	0	0	0	0	0	0	0	0	0	0	0	0	0	0	0	0	0	0	0	0	0	0	0	0	0	0	GCA_002288525	13
Bacteria	GCA_001634365	RS_GCF_001634365.1	Complete Genome	Paraburkholderia phytofirmans OLGA172	0	0	0	0	30	0	0	0	1	1	1	0	0	0	0	0	0	0	0	0	0	0	0	0	0	0	0	0	0	0	0	0	0	0	0	0	0	0	0	GCA_001634365	25
Bacteria	GCA_002276165	RS_GCF_002276165.1	Complete Genome	Cytobacillus kochii	0	0	0	0	30	0	0	0	0	0	0	0	0	0	0	0	0	0	0	0	0	0	0	0	0	0	0	0	0	0	0	0	0	0	0	0	0	0	0	GCA_002276165	11
Bacteria	GCA_000767055	RS_GCF_000767055.1	Complete Genome	Corynebacterium doosanense CAU 212 = DSM 45436	0	0	0	0	30	0	0	0	0	0	0	0	0	0	0	0	0	0	0	0	0	0	0	0	0	0	0	0	0	0	0	0	0	0	0	0	0	0	0	GCA_000767055	24
Bacteria	GCA_000993825	RS_GCF_000993825.1	Complete Genome	Paenibacillus durus ATCC 35681	6	89	7	1	30	1	1	1	0	0	0	2	43	7	1	0	0	0	0	0	0	0	0	0	0	0	0	0	0	0	0	0	0	0	0	0	0	0	0	GCA_000993825	17
Bacteria	GCA_005145045	RS_GCF_005145045.1	Complete Genome	Agrobacterium larrymoorei	0	0	0	0	30	0	0	0	0	0	0	0	0	0	0	0	0	0	0	0	0	0	0	0	0	0	0	0	0	0	0	0	0	0	0	0	0	0	0	GCA_005145045	#N/A
Bacteria	GCA_001642935	RS_GCF_001642935.1	Complete Genome	Fictibacillus arsenicus	0	0	0	0	30	0	0	0	1	0	0	0	0	0	0	0	0	0	0	0	0	0	0	0	0	0	0	0	0	0	0	0	0	0	0	0	0	0	0	GCA_001642935	9
Bacteria	GCA_000264455	RS_GCF_000264455.2	Complete Genome	Tistrella mobilis KA081020-065	6	58	16	3	30	0	0	0	0	0	0	0	0	0	0	1	6	3	1	2	12	6	1	0	0	0	0	0	0	0	0	0	0	0	0	0	0	0	0	GCA_000264455	13
Bacteria	GCA_009834365	RS_GCF_009834365.1	Complete Genome	Komagataeibacter xylinus	0	0	0	0	30	0	0	0	0	0	0	0	0	0	0	0	0	0	0	0	0	0	0	0	0	0	0	0	0	0	0	0	0	0	0	0	0	0	0	GCA_009834365	#N/A
Bacteria	GCA_900005615	RS_GCF_900005615.1	Complete Genome	Paracoccus aminovorans	1	89	7	1	30	0	0	0	1	1	0	1	89	7	1	0	0	0	0	0	0	0	0	0	0	0	0	0	0	0	0	0	0	0	0	0	0	0	0	GCA_900005615	22
Bacteria	GCA_002993285	RS_GCF_002993285.1	Complete Genome	Gordonia iterans	1	108	4	1	30	0	0	0	0	0	0	1	108	4	1	0	0	0	0	0	0	0	0	0	0	0	0	0	0	0	0	0	0	0	0	0	0	0	0	GCA_002993285	#N/A
Bacteria	GCA_000020725	RS_GCF_000020725.1	Complete Genome	Geobacter bemidjiensis Bem	0	0	0	0	30	0	0	0	0	0	0	0	0	0	0	0	0	0	0	0	0	0	0	0	0	0	0	0	0	0	0	0	0	0	0	0	0	0	0	GCA_000020725	15
Bacteria	GCA_000635915	RS_GCF_000635915.2	Complete Genome	Brevundimonas naejangsanensis	0	0	0	0	30	0	0	0	1	1	0	0	0	0	0	0	0	0	0	0	0	0	0	0	0	0	0	0	0	0	0	0	0	0	0	0	0	0	0	GCA_000635915	17
Bacteria	GCA_002269345	RS_GCF_002269345.1	Complete Genome	Tsuneonella mangrovi	0	0	0	0	30	1	0	0	1	0	1	0	0	0	0	0	0	0	0	0	0	0	0	0	0	0	0	0	0	0	0	0	0	0	0	0	0	0	0	GCA_002269345	8
Bacteria	GCA_004564355	RS_GCF_004564355.1	Complete Genome	Microbacterium wangchenii	0	0	0	0	30	0	0	0	0	0	0	0	0	0	0	0	0	0	0	0	0	0	0	0	0	0	0	0	0	0	0	0	0	0	0	0	0	0	0	GCA_004564355	#N/A
Bacteria	GCA_002355475	RS_GCF_002355475.1	Complete Genome	Pseudomonas furukawaii	0	0	0	0	30	0	0	0	1	1	0	0	0	0	0	0	0	0	0	0	0	0	0	0	0	0	0	0	0	0	0	0	0	0	0	0	0	0	0	GCA_002355475	14
Bacteria	GCA_014211915	RS_GCF_014211915.1	Complete Genome	Burkholderia cenocepacia	0	0	0	0	30	0	0	0	0	0	1	0	0	0	0	0	0	0	0	0	0	0	0	0	0	0	0	0	0	0	0	0	0	0	0	0	0	0	0	GCA_014211915	#N/A
Bacteria	GCA_000013385	RS_GCF_000013385.1	Complete Genome	Anaeromyxobacter dehalogenans 2CP-C	0	0	0	0	30	1	0	1	1	1	0	0	0	0	0	0	0	0	0	0	0	0	0	0	0	0	0	0	0	0	0	0	0	0	0	0	0	0	0	GCA_000013385	17
Bacteria	GCA_002950575	RS_GCF_002950575.1	Complete Genome	Pontimonas salivibrio	0	0	0	0	30	1	1	0	0	0	0	0	0	0	0	0	0	0	0	0	0	0	0	0	0	0	0	0	0	0	0	0	0	0	0	0	0	0	0	GCA_002950575	6
Bacteria	GCA_001886615	RS_GCF_001886615.1	Complete Genome	Halomonas aestuarii	1	5	0	0	30	0	0	0	1	0	0	0	0	0	0	0	0	0	0	0	0	0	0	0	0	0	0	0	0	0	0	0	0	0	0	0	0	0	0	GCA_001886615	8
Bacteria	GCA_000767465	RS_GCF_000767465.1	Complete Genome	Novosphingobium pentaromativorans US6-1	0	0	0	0	30	0	0	0	1	0	0	0	0	0	0	0	0	0	0	0	0	0	0	0	0	0	0	0	0	0	0	0	0	0	0	0	0	0	0	GCA_000767465	18
Bacteria	GCA_000218565	RS_GCF_000218565.1	Complete Genome	Afipia carboxidovorans OM5	0	0	0	0	30	0	0	0	0	0	0	0	0	0	0	0	0	0	0	0	0	0	0	0	0	0	0	0	0	0	0	0	0	0	0	0	0	0	0	GCA_000218565	17
Bacteria	GCA_009363055	RS_GCF_009363055.1	Complete Genome	Flavobacterium haoranii	1	22	3	1	30	0	0	0	0	0	0	0	0	0	0	1	22	3	1	0	0	0	0	0	0	0	0	0	0	0	0	0	0	0	0	0	0	0	0	GCA_009363055	#N/A
Bacteria	GCA_013488205	RS_GCF_013488205.1	Complete Genome	Empedobacter falsenii	2	45	6	2	30	0	0	0	0	0	0	0	0	0	0	2	45	6	2	0	0	0	0	0	0	0	0	0	0	0	0	0	0	0	0	0	0	0	0	GCA_013488205	#N/A
Bacteria	GCA_002005465	RS_GCF_002005465.1	Complete Genome	Neoasaia chiangmaiensis	0	0	0	0	30	0	0	0	0	0	0	0	0	0	0	0	0	0	0	0	0	0	0	0	0	0	0	0	0	0	0	0	0	0	0	0	0	0	0	GCA_002005465	16
Bacteria	GCA_002024805	RS_GCF_002024805.1	Complete Genome	Elizabethkingia bruuniana	0	0	0	0	30	0	0	0	0	0	0	0	0	0	0	0	0	0	0	0	0	0	0	0	0	0	0	0	0	0	0	0	0	0	0	0	0	0	0	GCA_002024805	13
Bacteria	GCA_011046895	RS_GCF_011046895.1	Complete Genome	Rhizobium rhizoryzae	0	0	0	0	30	0	0	0	0	0	1	0	0	0	0	0	0	0	0	0	0	0	0	0	0	0	0	0	0	0	0	0	0	0	0	0	0	0	0	GCA_011046895	#N/A
Bacteria	GCA_003666485	GB_GCA_003666485.1	Chromosome	Levilactobacillus brevis	5	76	4	1	30	0	0	0	0	0	0	0	0	0	0	1	41	4	1	0	0	0	0	0	0	0	0	0	0	0	0	0	0	0	0	0	0	0	0	GCA_003666485	#N/A
Bacteria	GCA_000005825	RS_GCF_000005825.2	Complete Genome	Alkalihalobacillus pseudofirmus OF4	0	0	0	0	30	1	0	0	1	1	0	0	0	0	0	0	0	0	0	0	0	0	0	0	0	0	0	0	0	0	0	0	0	0	0	0	0	0	0	GCA_000005825	12
Bacteria	GCA_000014785	RS_GCF_000014785.1	Complete Genome	Alkalilimnicola ehrlichii MLHE-1	1	92	7	1	30	1	0	0	0	0	0	1	92	7	1	0	0	0	0	0	0	0	0	0	0	0	0	0	0	0	0	0	0	0	0	0	0	0	0	GCA_000014785	16
Bacteria	GCA_000015245	RS_GCF_000015245.1	Complete Genome	Shewanella amazonensis SB2B	0	0	0	0	30	0	0	0	0	0	0	0	0	0	0	0	0	0	0	0	0	0	0	0	0	0	0	0	0	0	0	0	0	0	0	0	0	0	0	GCA_000015245	10
Bacteria	GCA_000204645	RS_GCF_000204645.1	Complete Genome	Alicycliphilus denitrificans K601	1	74	4	2	30	0	0	0	1	1	0	0	0	0	0	0	0	0	0	0	0	0	0	0	0	0	0	0	0	0	0	0	0	0	0	0	0	0	0	GCA_000204645	42
Bacteria	GCA_000253115	RS_GCF_000253115.1	Chromosome	Thiomonas arsenitoxydans	0	0	0	0	30	1	0	0	0	0	0	0	0	0	0	0	0	0	0	0	0	0	0	0	0	0	0	0	0	0	0	0	0	0	0	0	0	0	0	GCA_000253115	40
Bacteria	GCA_001718315	RS_GCF_001718315.1	Complete Genome	Burkholderia diffusa	0	0	0	0	30	1	0	0	0	0	0	0	0	0	0	0	0	0	0	0	0	0	0	0	0	0	0	0	0	0	0	0	0	0	0	0	0	0	0	GCA_001718315	18
Bacteria	GCA_000208385	RS_GCF_000208385.1	Complete Genome	Sphaerochaeta coccoides DSM 17374	2	106	14	2	30	0	0	0	0	0	0	2	106	14	2	0	0	0	0	0	0	0	0	0	0	0	0	0	0	0	0	0	0	0	0	0	0	0	0	GCA_000208385	14
Bacteria	GCA_000380335	RS_GCF_000380335.1	Complete Genome	Azotobacter vinelandii CA	2	49	13	2	30	1	0	0	1	1	0	2	22	13	2	0	0	0	0	0	0	0	0	0	0	0	0	0	0	0	0	0	0	0	0	0	0	0	0	GCA_000380335	11
Bacteria	GCA_000959245	RS_GCF_000959245.1	Complete Genome	Burkholderia ubonensis MSMB22	0	0	0	0	30	0	0	0	1	1	0	0	0	0	0	0	0	0	0	0	0	0	0	0	0	0	0	0	0	0	0	0	0	0	0	0	0	0	0	GCA_000959245	26
Bacteria	GCA_006742785	RS_GCF_006742785.1	Complete Genome	Nitrosomonas stercoris	3	45	13	2	30	0	0	0	0	0	0	1	18	9	1	0	0	0	0	0	0	0	0	0	0	0	0	0	0	0	0	0	0	0	0	0	0	0	0	GCA_006742785	#N/A
Bacteria	GCA_003935895	RS_GCF_003935895.2	Complete Genome	Scandinavium goeteborgense	0	0	0	0	30	0	0	0	0	0	0	0	0	0	0	0	0	0	0	0	0	0	0	0	0	0	0	0	0	0	0	0	0	0	0	0	0	0	0	GCA_003935895	#N/A
Bacteria	GCA_000143145	RS_GCF_000143145.1	Complete Genome	Hyphomicrobium denitrificans ATCC 51888	0	0	0	0	30	0	0	0	0	0	0	0	0	0	0	0	0	0	0	0	0	0	0	0	0	0	0	0	0	0	0	0	0	0	0	0	0	0	0	GCA_000143145	12
Bacteria	GCA_002285635	RS_GCF_002285635.2	Complete Genome	Chryseobacterium piperi	0	0	0	0	30	1	0	0	1	0	0	0	0	0	0	0	0	0	0	0	0	0	0	0	0	0	0	0	0	0	0	0	0	0	0	0	0	0	0	GCA_002285635	7
Bacteria	GCA_900187265	RS_GCF_900187265.1	Complete Genome	Rhodococcus rhodochrous	0	0	0	0	30	1	0	0	1	1	0	0	0	0	0	0	0	0	0	0	0	0	0	0	0	0	0	0	0	0	0	0	0	0	0	0	0	0	0	GCA_900187265	20
Bacteria	GCA_002271215	RS_GCF_002271215.1	Complete Genome	Lelliottia jeotgali	0	0	0	0	30	0	0	0	0	0	0	0	0	0	0	0	0	0	0	0	0	0	0	0	0	0	0	0	0	0	0	0	0	0	0	0	0	0	0	GCA_002271215	29
Bacteria	GCA_000313175	RS_GCF_000313175.2	Complete Genome	Leptospira santarosai serovar Shermani str. LT 821	2	14	15	2	30	0	0	0	0	0	0	3	15	15	2	0	0	0	0	0	0	0	0	0	0	0	0	0	0	0	0	0	0	0	0	0	0	0	0	GCA_000313175	13
Bacteria	GCA_001499675	RS_GCF_001499675.1	Chromosome	Acetobacter ghanensis	0	0	0	0	30	0	0	0	0	0	0	0	0	0	0	0	0	0	0	0	0	0	0	0	0	0	0	0	0	0	0	0	0	0	0	0	0	0	0	GCA_001499675	26
Bacteria	GCA_003627995	RS_GCF_003627995.1	Complete Genome	Brevundimonas naejangsanensis	0	0	0	0	30	0	0	0	1	1	0	0	0	0	0	0	0	0	0	0	0	0	0	0	0	0	0	0	0	0	0	0	0	0	0	0	0	0	0	GCA_003627995	#N/A
Bacteria	GCA_001021975	RS_GCF_001021975.1	Complete Genome	Chryseobacterium gallinarum	1	24	3	1	30	0	0	0	0	0	0	0	0	0	0	1	24	3	1	0	0	0	0	0	0	0	0	0	0	0	0	0	0	0	0	0	0	0	0	GCA_001021975	8
Bacteria	GCA_900187185	RS_GCF_900187185.1	Complete Genome	Chryseobacterium taklimakanense	0	0	0	0	30	0	0	0	1	1	0	0	0	0	0	0	0	0	0	0	0	0	0	0	0	0	0	0	0	0	0	0	0	0	0	0	0	0	0	GCA_900187185	24
Bacteria	GCA_008033235	RS_GCF_008033235.1	Complete Genome	Anseongella ginsenosidimutans	3	92	2	1	30	0	0	0	1	1	1	0	0	0	0	1	46	2	1	0	0	0	0	0	0	0	0	0	0	0	0	0	0	0	0	0	0	0	0	GCA_008033235	#N/A
Bacteria	GCA_000010165	RS_GCF_000010165.1	Complete Genome	Brevibacillus brevis NBRC 100599	0	0	0	0	30	0	0	0	0	0	0	0	0	0	0	0	0	0	0	0	0	0	0	0	0	0	0	0	0	0	0	0	0	0	0	0	0	0	0	GCA_000010165	11
Bacteria	GCA_000832605	RS_GCF_000832605.1	Complete Genome	Bacillus mycoides	0	0	0	0	30	0	0	0	1	1	1	0	0	0	0	0	0	0	0	0	0	0	0	0	0	0	0	0	0	0	0	0	0	0	0	0	0	0	0	GCA_000832605	13
Bacteria	GCA_001704615	RS_GCF_001704615.3	Complete Genome	Acinetobacter defluvii	3	64	7	2	30	1	0	0	0	0	0	0	0	0	0	0	0	0	0	0	0	0	0	0	0	0	0	0	0	0	0	0	0	0	0	0	0	0	0	GCA_001704615	21
Bacteria	GCA_001442515	RS_GCF_001442515.1	Chromosome	Lysobacter enzymogenes	0	0	0	0	30	0	0	0	1	1	1	0	0	0	0	0	0	0	0	0	0	0	0	0	0	0	0	0	0	0	0	0	0	0	0	0	0	0	0	GCA_001442515	18
Bacteria	GCA_002982135	RS_GCF_002982135.1	Complete Genome	Pediococcus inopinatus	1	68	4	1	30	0	0	0	0	0	1	0	0	0	0	1	68	4	1	0	0	0	0	0	0	0	0	0	0	0	0	0	0	0	0	0	0	0	0	GCA_002982135	#N/A
Bacteria	GCA_002804125	RS_GCF_002804125.1	Complete Genome	Mesoplasma entomophilum	0	0	0	0	30	0	0	0	0	0	0	0	0	0	0	0	0	0	0	0	0	0	0	0	0	0	0	0	0	0	0	0	0	0	0	0	0	0	0	GCA_002804125	4
Bacteria	GCA_004358425	RS_GCF_004358425.1	Complete Genome	Qipengyuania sediminis	0	0	0	0	30	0	0	0	0	0	0	0	0	0	0	0	0	0	0	0	0	0	0	0	0	0	0	0	0	0	0	0	0	0	0	0	0	0	0	GCA_004358425	#N/A
Bacteria	GCA_009884975	RS_GCF_009884975.1	Complete Genome	Acinetobacter dispersus	0	0	0	0	30	1	0	0	0	0	0	0	0	0	0	0	0	0	0	0	0	0	0	0	0	0	0	0	0	0	0	0	0	0	0	0	0	0	0	GCA_009884975	#N/A
Bacteria	GCA_001941865	RS_GCF_001941865.1	Complete Genome	Pseudomonas alcaliphila JAB1	3	39	6	1	30	1	1	0	1	1	0	2	32	6	1	0	0	0	0	0	0	0	0	0	0	0	0	0	0	0	0	0	0	0	0	0	0	0	0	GCA_001941865	23
Bacteria	GCA_013201825	RS_GCF_013201825.1	Complete Genome	Halarcobacter ebronensis	1	44	3	1	30	0	0	0	0	0	0	0	0	0	0	1	44	3	1	0	0	0	0	0	0	0	0	0	0	0	0	0	0	0	0	0	0	0	0	GCA_013201825	#N/A
Bacteria	GCA_008065135	RS_GCF_008065135.1	Complete Genome	Roseimaritima ulvae	0	0	0	0	30	0	0	0	0	0	0	0	0	0	0	0	0	0	0	0	0	0	0	0	0	0	0	0	0	0	0	0	0	0	0	0	0	0	0	GCA_008065135	#N/A
Bacteria	GCA_000190555	RS_GCF_000190555.1	Complete Genome	Deinococcus proteolyticus MRP	3	26	8	1	30	0	0	0	0	0	0	1	1	8	1	0	0	0	0	0	0	0	0	0	0	0	0	0	0	0	0	0	0	0	0	0	0	0	0	GCA_000190555	19
Bacteria	GCA_002982115	RS_GCF_002982115.1	Complete Genome	Lysinibacillus sphaericus	0	0	0	0	30	1	0	0	0	0	1	0	0	0	0	0	0	0	0	0	0	0	0	0	0	0	0	0	0	0	0	0	0	0	0	0	0	0	0	GCA_002982115	#N/A
Bacteria	GCA_001628715	RS_GCF_001628715.1	Complete Genome	Acetobacter oryzifermentans	1	10	7	1	30	0	0	0	0	0	0	1	10	7	1	0	0	0	0	0	0	0	0	0	0	0	0	0	0	0	0	0	0	0	0	0	0	0	0	GCA_001628715	29
Bacteria	GCA_014489515	RS_GCF_014489515.1	Complete Genome	Sphingomonas sediminicola	0	0	0	0	30	1	0	1	0	0	0	0	0	0	0	0	0	0	0	0	0	0	0	0	0	0	0	0	0	0	0	0	0	0	0	0	0	0	0	GCA_014489515	#N/A
Bacteria	GCA_002158865	RS_GCF_002158865.1	Complete Genome	Comamonas serinivorans	3	86	8	1	30	0	0	0	0	0	1	1	73	8	1	0	0	0	0	0	0	0	0	0	0	0	0	0	0	0	0	0	0	0	0	0	0	0	0	GCA_002158865	11
Bacteria	GCA_900106015	RS_GCF_900106015.1	Chromosome	Pseudomonas sihuiensis	0	0	0	0	30	0	0	0	0	0	0	0	0	0	0	0	0	0	0	0	0	0	0	0	0	0	0	0	0	0	0	0	0	0	0	0	0	0	0	GCA_900106015	27
Bacteria	GCA_000284035	RS_GCF_000284035.1	Complete Genome	Nocardia cyriacigeorgica GUH-2	2	17	0	0	30	0	0	0	0	0	0	0	0	0	0	0	0	0	0	0	0	0	0	0	0	0	0	0	0	0	0	0	0	0	0	0	0	0	0	GCA_000284035	17
Bacteria	GCA_000022145	RS_GCF_000022145.1	Complete Genome	Anaeromyxobacter dehalogenans 2CP-1	2	108	8	1	30	1	0	1	1	1	0	1	47	8	1	0	0	0	0	0	0	0	0	0	0	0	0	0	0	0	0	0	0	0	0	0	0	0	0	GCA_000022145	16
Bacteria	GCA_001444425	RS_GCF_001444425.1	Complete Genome	Pseudohongiella spirulinae	0	0	0	0	30	0	0	0	0	0	0	0	0	0	0	0	0	0	0	0	0	0	0	0	0	0	0	0	0	0	0	0	0	0	0	0	0	0	0	GCA_001444425	8
Bacteria	GCA_002075285	RS_GCF_002075285.3	Complete Genome	Halomicronema hongdechloris C2206	8	195	24	4	30	0	0	0	0	0	0	2	41	14	2	0	0	0	0	1	63	5	1	0	0	0	0	0	0	0	0	0	0	0	0	0	0	0	0	GCA_002075285	23
Bacteria	GCA_009665255	RS_GCF_009665255.1	Complete Genome	Vibrio metoecus	0	0	0	0	30	1	0	0	0	0	0	0	0	0	0	0	0	0	0	0	0	0	0	0	0	0	0	0	0	0	0	0	0	0	0	0	0	0	0	GCA_009665255	#N/A
Bacteria	GCA_004014775	RS_GCF_004014775.2	Complete Genome	Acetobacter oryzoeni	1	32	8	1	30	0	0	0	0	0	0	1	32	8	1	0	0	0	0	0	0	0	0	0	0	0	0	0	0	0	0	0	0	0	0	0	0	0	0	GCA_004014775	#N/A
Bacteria	GCA_000012805	RS_GCF_000012805.1	Complete Genome	Nitrosococcus oceani ATCC 19707	1	6	5	1	30	0	0	0	0	0	0	1	6	5	1	0	0	0	0	0	0	0	0	0	0	0	0	0	0	0	0	0	0	0	0	0	0	0	0	GCA_000012805	50
Bacteria	GCA_003143515	RS_GCF_003143515.1	Complete Genome	Massilia oculi	0	0	0	0	30	0	0	0	0	0	0	0	0	0	0	0	0	0	0	0	0	0	0	0	0	0	0	0	0	0	0	0	0	0	0	0	0	0	0	GCA_003143515	#N/A
Bacteria	GCA_001629735	RS_GCF_001629735.1	Complete Genome	Lysinibacillus sphaericus	0	0	0	0	30	1	0	0	0	0	1	0	0	0	0	0	0	0	0	0	0	0	0	0	0	0	0	0	0	0	0	0	0	0	0	0	0	0	0	GCA_001629735	12
Bacteria	GCA_001718795	RS_GCF_001718795.1	Complete Genome	Burkholderia latens	0	0	0	0	30	0	0	0	0	0	0	0	0	0	0	0	0	0	0	0	0	0	0	0	0	0	0	0	0	0	0	0	0	0	0	0	0	0	0	GCA_001718795	15
Bacteria	GCA_001750105	RS_GCF_001750105.1	Complete Genome	Microbulbifer aggregans	0	0	0	0	30	1	0	1	1	0	0	0	0	0	0	0	0	0	0	0	0	0	0	0	0	0	0	0	0	0	0	0	0	0	0	0	0	0	0	GCA_001750105	12
Bacteria	GCA_000632475	RS_GCF_000632475.1	Complete Genome	Azospirillum brasilense	0	0	0	0	30	0	0	0	1	1	1	0	0	0	0	0	0	0	0	0	0	0	0	0	0	0	0	0	0	0	0	0	0	0	0	0	0	0	0	GCA_000632475	19
Bacteria	GCA_001039275	RS_GCF_001039275.2	Complete Genome	Brevibacillus brevis	0	0	0	0	30	0	0	0	0	0	0	0	0	0	0	0	0	0	0	0	0	0	0	0	0	0	0	0	0	0	0	0	0	0	0	0	0	0	0	GCA_001039275	10
Bacteria	GCA_000202635	RS_GCF_000202635.1	Complete Genome	Microbacterium testaceum StLB037	1	6	0	0	30	0	0	0	0	0	1	0	0	0	0	0	0	0	0	0	0	0	0	0	0	0	0	0	0	0	0	0	0	0	0	0	0	0	0	GCA_000202635	11
Bacteria	GCA_001998885	RS_GCF_001998885.1	Complete Genome	Vagococcus penaei	2	85	7	2	30	0	0	0	0	0	0	0	0	0	0	1	54	4	1	0	0	0	0	0	0	0	0	0	0	0	0	0	0	0	0	0	0	0	0	GCA_001998885	8
Bacteria	GCA_006459125	RS_GCF_006459125.1	Complete Genome	Arcobacter anaerophilus	1	9	3	1	30	1	0	1	0	0	0	0	0	0	0	1	9	3	1	0	0	0	0	0	0	0	0	0	0	0	0	0	0	0	0	0	0	0	0	GCA_006459125	#N/A
Bacteria	GCA_002865545	RS_GCF_002865545.1	Complete Genome	Spiroplasma monobiae MQ-1	0	0	1	1	30	0	0	0	0	0	0	0	0	0	0	0	0	0	0	0	0	0	0	0	0	0	0	0	0	0	0	0	0	0	0	0	0	0	0	GCA_002865545	4
Bacteria	GCA_013201625	RS_GCF_013201625.1	Complete Genome	Aliarcobacter lanthieri	1	19	7	1	30	0	0	0	0	0	0	1	19	7	1	0	0	0	0	0	0	0	0	0	0	0	0	0	0	0	0	0	0	0	0	0	0	0	0	GCA_013201625	#N/A
Bacteria	GCA_900258435	RS_GCF_900258435.1	Chromosome	Carnobacterium divergens	0	0	0	0	30	0	0	0	0	0	0	0	0	0	0	0	0	0	0	0	0	0	0	0	0	0	0	0	0	0	0	0	0	0	0	0	0	0	0	GCA_900258435	#N/A
Bacteria	GCA_001931675	RS_GCF_001931675.1	Complete Genome	Pandoraea thiooxydans	0	0	0	0	30	0	0	0	1	1	1	0	0	0	0	0	0	0	0	0	0	0	0	0	0	0	0	0	0	0	0	0	0	0	0	0	0	0	0	GCA_001931675	8
Bacteria	GCA_900637055	RS_GCF_900637055.1	Complete Genome	Brevibacillus brevis	0	0	0	0	30	0	0	0	0	0	0	0	0	0	0	0	0	0	0	0	0	0	0	0	0	0	0	0	0	0	0	0	0	0	0	0	0	0	0	GCA_900637055	#N/A
Bacteria	GCA_001644605	RS_GCF_001644605.1	Complete Genome	Paenibacillus swuensis	0	0	0	0	30	0	0	0	0	0	0	0	0	0	0	0	0	0	0	0	0	0	0	0	0	0	0	0	0	0	0	0	0	0	0	0	0	0	0	GCA_001644605	9
Bacteria	GCA_003339775	RS_GCF_003339775.1	Complete Genome	Spiroplasma phoeniceum P40	0	0	0	0	30	0	0	0	0	0	1	0	0	0	0	0	0	0	0	0	0	0	0	0	0	0	0	0	0	0	0	0	0	0	0	0	0	0	0	GCA_003339775	#N/A
Bacteria	GCA_000196015	RS_GCF_000196015.1	Complete Genome	Cupriavidus metallidurans CH34	0	0	0	0	30	1	0	0	0	0	0	0	0	0	0	0	0	0	0	0	0	0	0	0	0	0	0	0	0	0	0	0	0	0	0	0	0	0	0	GCA_000196015	17
Bacteria	GCA_001941825	RS_GCF_001941825.1	Complete Genome	Massilia putida	0	0	0	0	30	0	0	0	1	0	0	0	0	0	0	0	0	0	0	0	0	0	0	0	0	0	0	0	0	0	0	0	0	0	0	0	0	0	0	GCA_001941825	19
Bacteria	GCA_000284515	RS_GCF_000284515.1	Complete Genome	Halobacillus halophilus DSM 2266	0	0	0	0	30	1	1	0	1	1	0	0	0	0	0	0	0	0	0	0	0	0	0	0	0	0	0	0	0	0	0	0	0	0	0	0	0	0	0	GCA_000284515	12
Bacteria	GCA_002953655	RS_GCF_002953655.1	Complete Genome	Latilactobacillus sakei	1	26	3	1	30	0	0	0	0	0	0	0	0	0	0	1	26	3	1	0	0	0	0	0	0	0	0	0	0	0	0	0	0	0	0	0	0	0	0	GCA_002953655	8
Bacteria	GCA_003325455	RS_GCF_003325455.1	Complete Genome	Acidipropionibacterium virtanenii	4	207	5	1	30	0	0	0	0	0	1	1	76	5	1	0	0	0	0	0	0	0	0	0	0	0	0	0	0	0	0	0	0	0	0	0	0	0	0	GCA_003325455	#N/A
Bacteria	GCA_002157855	RS_GCF_002157855.1	Complete Genome	Sutcliffiella horikoshii	0	0	0	0	30	1	0	0	0	0	0	0	0	0	0	0	0	0	0	0	0	0	0	0	0	0	0	0	0	0	0	0	0	0	0	0	0	0	0	GCA_002157855	13
Bacteria	GCA_001029265	RS_GCF_001029265.1	Complete Genome	Spiroplasma eriocheiris	0	0	0	0	30	0	0	0	0	0	0	0	0	0	0	0	0	0	0	0	0	0	0	0	0	0	0	0	0	0	0	0	0	0	0	0	0	0	0	GCA_001029265	0
Bacteria	GCA_000017565	RS_GCF_000017565.1	Complete Genome	Parvibaculum lavamentivorans DS-1	1	48	3	1	30	0	0	0	0	0	0	0	0	0	0	1	48	3	1	0	0	0	0	0	0	0	0	0	0	0	0	0	0	0	0	0	0	0	0	GCA_000017565	18
Bacteria	GCA_000024125	RS_GCF_000024125.1	Complete Genome	Robiginitalea biformata HTCC2501	0	0	0	0	30	1	1	0	0	0	0	0	0	0	0	0	0	0	0	0	0	0	0	0	0	0	0	0	0	0	0	0	0	0	0	0	0	0	0	GCA_000024125	12
Bacteria	GCA_000165505	RS_GCF_000165505.1	Complete Genome	Ilyobacter polytropus DSM 2926	1	20	4	1	30	1	1	1	1	0	0	0	0	0	0	1	20	4	1	0	0	0	0	0	0	0	0	0	0	0	0	0	0	0	0	0	0	0	0	GCA_000165505	21
Bacteria	GCA_000227685	RS_GCF_000227685.2	Complete Genome	Thioalkalivibrio paradoxus ARh 1	8	201	32	5	30	1	0	0	0	0	0	3	129	16	3	0	0	0	0	2	25	16	2	0	0	0	0	0	0	0	0	0	0	0	0	0	0	0	0	GCA_000227685	22
Bacteria	GCA_000241055	RS_GCF_000241055.1	Chromosome	Oenococcus kitaharae DSM 17330	1	57	4	1	30	0	0	0	0	0	0	0	0	0	0	1	57	4	1	0	0	0	0	0	0	0	0	0	0	0	0	0	0	0	0	0	0	0	0	GCA_000241055	9
Bacteria	GCA_000250635	RS_GCF_000250635.1	Complete Genome	Saprospira grandis str. Lewin	3	429	8	2	30	0	0	0	0	0	0	0	0	0	0	0	0	0	0	0	0	0	0	0	0	0	0	0	0	0	0	0	0	0	0	0	0	0	0	GCA_000250635	20
Bacteria	GCA_000321415	RS_GCF_000321415.2	Complete Genome	Thioalkalivibrio nitratireducens DSM 14787	6	143	22	3	30	1	0	0	0	0	0	1	61	6	1	0	0	0	0	2	45	16	2	0	0	0	0	0	0	0	0	0	0	0	0	0	0	0	0	GCA_000321415	31
Bacteria	GCA_000344785	RS_GCF_000344785.1	Complete Genome	Corynebacterium callunae DSM 20147	0	0	0	0	30	0	0	0	0	0	0	0	0	0	0	0	0	0	0	0	0	0	0	0	0	0	0	0	0	0	0	0	0	0	0	0	0	0	0	GCA_000344785	17
Bacteria	GCA_000512895	RS_GCF_000512895.1	Complete Genome	Dehalobacter restrictus DSM 9455	0	0	0	0	30	0	0	0	0	0	0	0	0	0	0	0	0	0	0	0	0	0	0	0	0	0	0	0	0	0	0	0	0	0	0	0	0	0	0	GCA_000512895	14
Bacteria	GCA_000550785	RS_GCF_000550785.1	Complete Genome	Corynebacterium casei LMG S-19264	2	98	8	1	30	0	0	0	0	0	0	1	92	8	1	0	0	0	0	0	0	0	0	0	0	0	0	0	0	0	0	0	0	0	0	0	0	0	0	GCA_000550785	26
Bacteria	GCA_000568755	RS_GCF_000568755.1	Chromosome	Borrelia coriaceae ATCC 43381	0	0	2	2	30	0	0	0	0	0	0	0	0	0	0	0	0	0	0	0	0	0	0	0	0	0	0	0	0	0	0	0	0	0	0	0	0	0	0	GCA_000568755	22
Bacteria	GCA_000817955	RS_GCF_000817955.1	Complete Genome	Geobacter pickeringii	2	93	15	2	30	0	0	0	1	0	0	2	93	15	2	0	0	0	0	0	0	0	0	0	0	0	0	0	0	0	0	0	0	0	0	0	0	0	0	GCA_000817955	8
Bacteria	GCA_000818015	RS_GCF_000818015.1	Complete Genome	Pseudomonas balearica DSM 6083	2	73	8	1	30	1	0	1	1	1	1	2	73	8	1	0	0	0	0	0	0	0	0	0	0	0	0	0	0	0	0	0	0	0	0	0	0	0	0	GCA_000818015	21
Bacteria	GCA_000831645	RS_GCF_000831645.3	Complete Genome	Companilactobacillus heilongjiangensis	1	22	4	1	30	0	0	0	0	0	0	0	0	0	0	1	22	4	1	0	0	0	0	0	0	0	0	0	0	0	0	0	0	0	0	0	0	0	0	GCA_000831645	8
[truncated: 1,718 more rows]

## Sheet: Table 3
Super kingdom	GenBank ID	GTDB ID	assembly level	organism name	CRISPR array	spacer	cas gene	cas gene cluster	Topt(predicted)
[truncated: 5,200 more rows]

## Sheet: Table 4
Bacteria(1168)
[truncated: 39 more rows]

## Sheet: Table 5
Bacteria(4908)
[truncated: 35 more rows]
